# Supplementary material for: Expression of RUNX1-ETO Rapidly Alters the Chromatin Landscape and Growth of Early Human Myeloid Precursor Cells
Source: Cell Rep. 2020 May 26;31(8):107691. doi: 10.1016/j.celrep.2020.107691 (PMC7262600; doi:10.1016/j.celrep.2020.107691)
Supplement: Data S1. Alignment Statistics, Related to Figures 3, 4B, 6B, S2, and S4A — ▪▪▪ [file mmc2.xlsx]

## Sheet: Sheet1
ATAC-Seq alignment statistics
Sample ID	Total reads	Aligned reads	Perc aligned	No. of peaks
RUNX1c_pos_0Dox	25355305	25274660	99.68	36298
RUNX1c_pos_3Dox	19585104	19535210	99.75	19307
RUNX1c_pos_5Dox	17577061	17546151	99.82	26532
RUNX1c_pos_10Dox	14514152	14453558	99.58	24044
ChIP-Seq alignment statistics
Sample ID	Total reads	Aligned reads	Perc aligned	No. of peaks
HA-RUNX1-Eto_0Dox	8562202	8521125	99.52	49
HA-RUNX1-Eto_5Dox	20172416	20100121	99.64	9675
RUNX1_0DOx	44712626	44616395	99.78	8403
RUNX1_5Dox	49277921	49167956	99.78	1161
H3K27ac_0Dox	24767587	24606924	99.35	36768
H3K27ac_5Dox	25320888	25144300	99.3	36928
H3K4me3_0Dox	23410265	23292055	99.5	30243
H3K4me3_5Dox	17278581	17196663	99.53	27754
RNA-Seq alignment statistics
Sample ID	Total reads	Aligned reads	Perc aligned
RUNX1c_neg_0Dox_Rep1	19642478	19294229	98.23
RUNX1c_neg_0Dox_Rep2	20021355	19668635	98.24
RUNX1c_neg_0Dox_Rep3	19424798	18986780	97.75
RUNX1c_neg_3Dox_Rep1	21378674	20994904	98.2
RUNX1c_neg_3Dox_Rep2	21936702	21061264	96.01
RUNX1c_neg_3Dox_Rep3	19067867	18719083	98.17
RUNX1c_neg_5Dox_Rep1	27420165	27032260	98.59
RUNX1c_neg_5Dox_Rep2	29934399	29599972	98.88
RUNX1c_neg_5Dox_Rep3	28992414	28650589	98.82
RUNX1c_neg_10Dox_Rep1	22885523	22441877	98.06
RUNX1c_neg_10Dox_Rep2	22194071	21765037	98.07
RUNX1c_neg_10Dox_Rep3	17562889	17165571	97.74
RUNX1c_pos_0Dox_Rep1	18344612	18001582	98.13
RUNX1c_pos_0Dox_Rep2	19973654	19613159	98.2
RUNX1c_pos_0Dox_Rep3	19651144	19322123	98.33
RUNX1c_pos_3Dox_Rep1	22091133	21709205	98.27
RUNX1c_pos_3Dox_Rep2	20602306	20258859	98.33
RUNX1c_pos_3Dox_Rep3	16444423	16095980	97.88
RUNX1c_pos_5Dox_Rep1	24377176	24051699	98.66
RUNX1c_pos_5Dox_Rep2	32186546	31812118	98.84
RUNX1c_pos_5Dox_Rep3	25008160	24653300	98.58
RUNX1c_pos_10Dox_Rep1	21341572	20894702	97.91
RUNX1c_pos_10Dox_Rep2	19445370	19051145	97.97
RUNX1c_pos_10Dox_Rep3	13259339	12924741	97.48
scRNA-Seq alignment statistics
Sample ID	Total reads	Perc aligned	Total number of cells	Total number of cells after QC	Mean reads per cell	Median genes detected per cell
scRNAseq_0Dox	251032072	97.8	3327	3141	75452	3149
scRNAseq_5Dox	255914998	97.7	3814	3669	67098	3166
