# Supplementary material for: Expression of RUNX1-ETO Rapidly Alters the Chromatin Landscape and Growth of Early Human Myeloid Precursor Cells
Source: Cell Rep. 2020 May 26;31(8):107691. doi: 10.1016/j.celrep.2020.107691 (PMC7262600; doi:10.1016/j.celrep.2020.107691)
Supplement: Data S2. Gene Expression Levels and Differential Gene Expression in RUNX1C+ and RUNX1C− Cells, Related to Figure 3A [file mmc3.xlsx]

## Sheet: FPKM
GeneID	RxCpos_0Dox	RxCpos_5Dox	RxCneg_0Dox	RxCneg_5Dox	logFC
CCL13	2.88758	1.03169	169.792	47.3147	5.45722
CD1C	0.82938	0.0760785	66.1279	5.72971	5.19749
C1QA	0.825831	0.293192	60.1952	22.2721	5.06679
ASGR2	3.93695	3.38486	161.494	107.656	5.04062
MRC1	6.88118	7.24989	257.97	113.75	5.03823
CLEC10A	1.12709	0.745726	65.5592	26.7494	4.96769
C1QC	1.54747	0.932016	76.4195	50.2611	4.92556
MPEG1	0.969961	0.435139	58.0315	21.9637	4.90525
MS4A7	0.821429	0.283051	52.9438	14.1142	4.88831
C1QB	0.499203	0.286391	42.3162	23.7687	4.85264
HLA-DRA	7.66566	4.81077	230.914	93.0628	4.74214
CD14	0.992496	2.12575	51.13	37.8103	4.70946
S100B	13.2541	6.87617	370.02	148.598	4.70205
LY86	3.68107	2.06333	112.625	51.3536	4.60129
FGL2	1.15102	0.319569	51.1035	11.1229	4.59829
JCHAIN	7.39616	2.19468	198.875	55.8131	4.57323
STEAP4	2.24885	2.13916	72.7786	35.412	4.5052
CCR6	1.89843	1.61743	60.852	23.5614	4.41548
LUZP6	0.38939	23.0234	28.3049	0.192792	4.39862
IRF8	1.55331	3.03641	52.5322	39.3986	4.38997
TIFAB	0.291092	0.0679402	25.8938	8.40517	4.38061
KCTD12	1.32436	1.22835	46.0588	33.923	4.33956
FGD2	1.06074	0.3888	40.5671	18.2795	4.33421
CLEC7A	2.93264	1.42699	74.7159	25.0121	4.26703
HLA-DRB5	15.5822	26.5268	304.237	164.128	4.20222
GAS6	1.35538	1.18658	41.0838	28.5371	4.15923
CYBB	10.1549	4.94237	197.348	111.988	4.15228
MS4A6A	4.34725	0.945532	89.35	23.0547	4.07865
RNASE1	4.81135	8.87346	96.8727	32.2041	4.07396
DCANP1	0.327262	0.114266	20.37	6.39132	4.00906
AGR2	0.0362886	0	15.6422	3.09982	4.00535
IGSF6	3.80395	2.62563	76.1071	31.0176	4.00457
MMP9	0.442802	0.413629	22.0772	19.4427	3.99953
LGMN	2.81229	4.42319	59.6595	31.6586	3.99201
TMEM236	0.753009	0.294621	26.5215	10.5473	3.97265
ACY3	0.163713	0.351375	17.1191	22.8746	3.96071
DPP4	1.68291	6.40405	38.5125	30.3827	3.88044
CD180	0.756607	0.280127	24.2885	13.1522	3.84762
CXorf21	5.9388	2.14595	97.7852	35.5346	3.83154
CD74	67.5525	109.948	940.509	763.333	3.77969
CX3CR1	3.28692	2.57684	57.6799	41.0111	3.77485
CIITA	1.42529	1.25117	31.7827	18.5818	3.75671
CLEC4A	2.67302	1.61393	48.4261	8.01218	3.75023
CSF1R	20.9445	25.3212	286.294	239.75	3.7106
RASSF4	4.15974	4.89739	66.1799	31.8726	3.70266
HLA-DMB	0.239157	0.138829	14.9101	5.09717	3.68251
SAMHD1	8.11862	7.45235	114.884	67.0091	3.66772
FGL1	0.200377	0.0161164	13.9677	3.94473	3.6403
IL1RN	5.38653	3.15868	78.4092	40.8147	3.6362
SLCO2B1	0.815237	0.530817	20.6994	10.2204	3.57943
HLA-DPA1	0.848221	0.703231	20.8888	7.44938	3.56599
STAB1	6.36578	11.2495	85.748	40.9909	3.55792
GPR183	3.56318	1.52181	51.8735	13.0557	3.53443
CD163	0.672958	0.474232	18.1309	8.47838	3.51543
APCDD1	0.229419	0.179654	12.6884	6.85408	3.4769
IL7R	2.08598	1.29733	32.6217	10.1154	3.44559
CD1E	0.252036	0.00868061	12.3896	1.68338	3.41876
CCR5	0.544278	0.162585	15.3831	4.30098	3.4072
IL13RA1	4.70344	9.71394	59.0314	28.1215	3.39581
NME1-NME2	2.06468	25.1323	31.0184	34.1827	3.38509
HFE	0.544337	1.82912	14.9832	5.75631	3.3715
RNASE6	16.0558	15.1795	173.526	51.5869	3.35511
JAG1	2.28427	1.99639	32.3618	13.5693	3.34455
TLR10	0.280053	0.1171	11.9804	3.33925	3.34206
CD300E	0.427941	0.0479673	13.4297	3.86965	3.33703
CD36	14.7887	12.8789	157.699	60.4542	3.32933
CCR2	4.48015	1.82624	53.1563	14.5931	3.30484
AOAH	1.62045	1.22891	24.2833	9.67992	3.2703
MAF	2.59465	1.94481	33.5749	11.0718	3.2658
RBM47	0.481269	1.00886	13.1359	9.20775	3.25446
CD86	8.87824	14.3337	91.6162	51.0664	3.22894
TLR2	3.46159	4.25734	40.7607	22.8297	3.22651
NAIP	0.00646625	0	8.31849	0	3.2108
ENPP2	6.00483	3.19759	63.4453	22.8272	3.20165
ABI3	0.195656	0.330874	9.98678	6.91629	3.19989
MTUS1	0.59423	0.228403	13.6348	5.29477	3.19847
TYMP	4.33812	18.4722	47.8204	58.291	3.19308
FCGR1A	1.71387	9.62601	23.8017	18.7856	3.19202
CCR7	0.231543	0.133734	10.1001	4.50945	3.17204
GIMAP4	1.28792	7.73887	19.4203	10.9534	3.1579
A2M	1.51676	3.58493	20.7652	9.10025	3.11238
PTPRO	0.613777	0.604852	12.7957	4.48001	3.0957
HLA-DMA	1.56317	1.26325	20.4594	8.11299	3.06561
SGSH	0.945563	6.63885	15.2641	14.584	3.06343
RGL1	1.50946	4.62861	19.8529	8.526	3.0548
SDC2	0.322288	0.0610142	9.97754	2.23105	3.05345
LSP1	21.1577	18.92	181.902	193.173	3.04519
MX1	0.731109	11.9664	12.9624	20.3845	3.01178
EPB41L3	1.66433	1.52577	20.1521	9.65727	2.98896
CSF2RA	6.0563	5.39579	53.948	23.9036	2.96108
BLNK	0.102659	0.01482	7.51991	1.74242	2.94985
CCL24	1.01655	1.02789	14.4864	4.5421	2.94104
OLFML2B	0.983245	0.458545	14.1962	5.52797	2.93778
ODF3B	0.578506	1.42162	11.0399	10.9692	2.93119
SPP1	9.3731	3.35992	77.5519	40.7935	2.9208
PADI2	1.24519	1.3286	15.9675	7.57682	2.91787
OGFRL1	6.29972	3.40906	53.8151	23.7971	2.90866
FOLR2	1.52631	1.34106	17.7382	7.20767	2.89088
CASP1	5.42518	3.96686	46.2983	17.9589	2.87998
PLBD1	1.07801	0.58396	14.2621	5.42638	2.87668
MOB3B	0.72553	1.66818	11.6039	5.64473	2.86876
ACPP	1.49378	1.32871	17.0157	10.4785	2.85285
P2RY13	0.675328	0.302993	10.9489	5.94296	2.83436
NRP1	4.62617	4.28789	38.8605	16.8072	2.82473
CD163L1	0.283146	0.0934315	7.98884	3.02201	2.80845
LPAR6	20.1844	24.796	145.921	45.7963	2.79397
TGFBI	2.15425	2.09728	20.8632	9.1487	2.79314
B3GNT5	13.4922	6.17821	98.5663	41.4641	2.78038
FLVCR2	0.799078	1.75914	11.2997	7.58834	2.77329
NLRC4	1.1247	0.948739	13.4959	5.32562	2.77032
BCL6	0.768104	3.84581	10.907	6.70859	2.75154
JAML	76.7661	72.0501	514.523	279.379	2.72883
RIN2	0.520168	1.08882	8.97561	5.224	2.71417
PARM1	0.2048	0.0361018	6.9012	1.63112	2.71328
SETBP1	0.572994	0.334499	9.27446	5.83644	2.70748
MS4A4A	0.141981	0.071862	6.4362	2.32269	2.70303
P2RY6	0.306841	0.277945	7.49073	4.01686	2.69981
IFI30	8.27665	16.1977	59.1654	51.9634	2.69726
FAM198B	3.33294	2.29875	26.9624	12.3527	2.69007
MS4A14	0.0712898	0.00898122	5.88192	1.03256	2.68346
CCR1	6.09367	3.54286	44.3408	23.1163	2.67621
GAS7	1.62535	2.48676	15.5604	15.6642	2.65715
TMEM176B	6.67994	16.4174	46.7833	28.9295	2.63734
IRF4	0.146375	0.0197197	6.08996	1.52905	2.6287
TLR6	2.01409	2.21688	17.6147	7.93053	2.62665
SCN4B	1.1682	0.861145	12.321	5.82699	2.61914
S100Z	3.87328	9.12925	28.852	18.9281	2.61486
PDK4	1.34378	2.47421	13.3381	4.97876	2.61295
TRIM71	1.69085	1.33545	15.4227	9.95479	2.60956
TLR1	3.17839	2.92381	24.3784	11.9135	2.60258
TLR7	0.129466	0.592884	5.84381	3.09917	2.59916
SLC15A3	0.942806	1.30748	10.7232	7.7214	2.59315
KCNE5	0.6312	0.66896	8.7665	7.34569	2.58191
AMOT	2.83465	2.23836	21.9116	11.9866	2.57891
GGT5	8.24067	9.14988	54.1799	41.272	2.57807
CES1	0.327316	0.727327	6.90338	3.31803	2.57396
PLA2G7	3.68526	5.01478	26.661	9.99849	2.56165
EPHB3	0.362639	0.563236	6.9422	5.40612	2.54314
ADAM28	4.83699	4.94699	32.9885	14.5262	2.54175
NCF2	24.7128	26.7985	148.518	66.7912	2.53976
GLIPR1	10.2546	7.88943	64.3448	26.3454	2.53755
URGCP-MRPS24	0.56518	0.401376	7.99216	0.704672	2.52234
LY96	3.67208	4.63619	25.4297	9.08385	2.50002
FHDC1	0.322851	0.0970182	6.41095	2.28747	2.48601
TLR8	0.183695	0.0283244	5.59346	1.7969	2.47774
F13A1	40.9262	32.3185	232.328	104.347	2.47643
HNMT	3.40062	5.12347	23.4604	17.097	2.47467
PRAM1	3.36695	4.80044	23.2532	33.2584	2.47348
POU2F2	1.32057	1.65297	11.8041	8.28677	2.46405
SERPINF1	1.04999	0.365449	10.3082	2.75703	2.46368
IFI16	31.3585	86.0964	176.163	136.645	2.45286
EVI2A	8.90354	9.97766	52.9008	25.775	2.44429
SLA	12.3262	5.39608	70.3708	27.7491	2.42107
HLX	1.39405	4.61814	11.5541	20.193	2.39063
CMKLR1	0.794304	0.254058	8.40181	2.95772	2.38951
ADAMDEC1	0.0724752	0.00200808	4.60909	1.05583	2.38682
CD1B	0.0230183	0	4.34449	0.273328	2.38522
TMEM71	5.34414	7.72753	32.014	16.3569	2.37958
RTN1	0.347954	0.257787	5.99631	3.54678	2.37582
CLCN5	1.99791	1.74744	14.5501	5.43479	2.37489
SCN3A	0.338626	0.423156	5.87085	4.0872	2.35974
ACP5	0.577902	0.258	7.06024	2.29436	2.35282
IL6R	4.00443	2.49733	24.5076	20.7895	2.34965
IL21R	5.32844	3.91638	31.1267	19.3591	2.34385
TNS3	0.761674	1.30721	7.93859	6.78911	2.3431
TNFRSF1B	11.2411	11.4595	60.7732	48.7671	2.33524
MARCH1	1.70129	0.488474	12.5897	4.33553	2.3308
GNGT2	0.162281	0.114609	4.84636	1.88785	2.33058
CLEC5A	2.097	1.86227	14.4546	9.08405	2.3191
ADAP2	0.215503	0.514136	5.05975	3.65246	2.3177
HMOX1	4.4943	5.26355	26.2917	16.447	2.31245
HLA-DQB1	0.45145	0.519454	6.20949	2.03989	2.3124
APBB3	6.63688	8.91586	36.8557	18.4345	2.30945
MYOF	0.661828	3.29263	7.2208	9.01266	2.30651
TMEM176A	3.07923	10.6745	19.1772	20.7227	2.30636
PRDM1	0.689153	0.948637	7.32942	3.47886	2.30192
CLNK	0.136916	0.0795546	4.58154	1.59559	2.29554
RHBDF2	0.822897	2.13094	7.87985	10.1793	2.2843
TNFSF18	0.056646	0.0922519	4.14496	0.833096	2.28367
IGLON5	1.74544	6.79096	12.1596	8.12379	2.261
TMEM144	2.52762	1.14228	15.8702	5.55179	2.25771
CTSS	11.1114	14.6037	56.581	30.641	2.24923
CCDC170	1.44176	0.994269	10.5023	4.42015	2.23592
SLFN12L	0.160512	0.852984	4.46644	3.01557	2.23584
TNP1	0.00646625	0	3.73693	1.4518	2.23465
FCGR1B	0.669036	3.70664	6.77097	6.73057	2.21908
OAS1	2.1062	10.101	13.4519	15.2163	2.21804
KYNU	0.248056	0.0553722	4.79191	1.04343	2.21436
FCGR3A	0.93649	0.430845	7.89846	5.24329	2.20011
FPR1	1.34728	0.27845	9.70834	3.56884	2.18967
HLA-B	0.919801	10.8756	7.71646	12.6748	2.18279
NLRP3	3.54903	3.88682	19.5947	13.2885	2.17864
SYT17	0.135543	0.506447	4.13465	2.31837	2.17688
SLC37A2	0.195216	0.0671154	4.40128	1.3023	2.17603
ASIC1	0.744875	1.7656	6.77315	5.09819	2.15537
SLC16A10	0.546099	0.481035	5.86378	1.59597	2.15037
HLA-DOA	0.0377934	0.0634908	3.59098	1.64459	2.14528
PLD4	9.00883	11.8984	42.9952	53.8816	2.13607
STAMBPL1	2.00095	1.18204	12.1646	5.27833	2.13317
HDAC9	1.85608	3.78891	11.496	6.77351	2.12936
CDKN1A	18.8473	119.455	85.6317	99.9484	2.12595
MILR1	14.2724	10.6595	65.3402	29.3694	2.11895
NLRP1	5.24632	14.3259	25.983	20.2535	2.11097
GK	11.3089	6.64639	51.8031	24.0047	2.10092
IPCEF1	3.81659	5.48845	19.6545	9.87004	2.10037
NAAA	3.18839	7.27264	16.8835	14.9153	2.09416
PLD2	1.05331	7.6754	7.76118	7.46336	2.09317
SIGLEC1	0.0983708	0.0356001	3.66517	1.82202	2.08656
LRRK2	0.451011	0.114886	5.14595	0.886602	2.08258
SLC11A1	2.94686	1.29907	15.6795	7.56016	2.0793
CD1A	0.0475763	0	3.35095	0.43967	2.05428
PDE1B	5.00579	16.2608	23.7428	21.0166	2.04258
CCDC85A	0.255687	2.38996	4.14011	2.60882	2.03332
ANKEF1	0.433827	0.185934	4.86725	2.2531	2.03281
NSUN7	0.663948	1.10439	5.79237	3.33332	2.0293
VCAN	2.54946	2.12599	13.3154	4.15484	2.0119
MAFB	0.129009	0.141865	3.55211	2.16647	2.01148
CAMK2D	0.688389	0.795584	5.80381	2.47985	2.0107
GPNMB	0.144138	0.108116	3.61019	0.959783	2.01057
NRG1	0.30742	0.0868354	4.25849	1.56902	2.00793
CYTH4	17.1772	11.1592	71.587	49.2823	1.99758
PLEKHG5	0.678947	1.22183	5.69712	3.80916	1.99598
GPRIN3	0.548041	1.24723	5.1606	3.08895	1.99263
TRIM36	0.323829	0.0820485	4.21969	1.26719	1.97925
FFAR2	0.168976	0.335484	3.59767	2.34887	1.97566
C9orf72	7.37038	4.23929	31.8974	10.2126	1.97461
MYO1B	1.31569	0.923499	8.0757	5.77771	1.97057
FCN1	6.73894	3.09509	29.3054	7.42822	1.96937
TRIM22	7.00222	15.4845	30.0795	21.949	1.95749
XAF1	0.683775	1.66872	5.53922	3.23035	1.95742
SNAP25	0.562637	0.198398	5.06237	1.42064	1.9559
PILRA	11.2724	7.47399	46.5549	20.8277	1.95417
IGFBP5	8.03476	2.90459	33.9551	14.3341	1.95194
TNFSF8	0.235334	0.137886	3.7546	2.78491	1.94442
IRF5	2.35432	2.22695	11.825	8.59511	1.93486
HAVCR2	4.96263	7.99043	21.7853	11.9112	1.93408
BTLA	0.10864	0.0116151	3.21219	1.17753	1.92578
RAB31	25.3531	17.4381	98.9233	50.3254	1.92285
SLC2A5	1.01878	2.19947	6.64161	11.2651	1.92039
NKG7	45.7796	15.8705	174.639	75.6152	1.90866
IFNGR1	30.2466	29.0045	115.488	55.6949	1.89842
SIRPB2	2.82587	3.99442	13.2008	7.62714	1.89211
S100A9	230.038	103.578	853.625	300.817	1.88716
LRRC8C	2.09856	3.39109	10.4592	3.71083	1.88684
PLEKHO1	15.0284	20.8735	58.0848	50.7952	1.88215
ADRB3	0.0725069	0.0486036	2.95159	1.48756	1.88145
BMF	12.1994	29.3983	47.5235	30.1942	1.87821
SLC7A7	1.40499	2.31623	7.82966	4.00233	1.87633
P2RY12	0.211923	0.0716588	3.44187	2.07076	1.87387
HRH1	0.330372	0.120586	3.86154	1.2819	1.86958
ATP10A	0.464354	0.370697	4.33412	3.47401	1.86498
KCNA5	0.157135	0.089114	3.19462	3.24252	1.85798
TMOD2	1.06232	1.31002	6.46315	3.27074	1.85552
CLDN4	0.118164	0.0684654	3.03343	0.589063	1.85088
HLA-DRB1	0.00646625	0	2.62241	0	1.84765
P3H2	0.952801	1.35577	6.01086	2.31093	1.84405
RAP2A	16.415	9.93358	61.4066	25.2907	1.84137
DUSP27	0.830788	1.93579	5.55109	4.24454	1.83927
SLC18B1	1.08385	1.0023	6.44633	3.78529	1.83728
DDIT4L	0.299827	0.0332335	3.63755	0.46377	1.83504
KL	0.34929	0.0977102	3.76375	1.17576	1.8199
SNX18	3.66119	5.48636	15.4177	9.7076	1.81649
RNASE4	0.701486	5.28659	4.9473	3.25966	1.80544
SECTM1	0.354596	0.634677	3.70971	2.37122	1.79778
CD300LB	0.554992	0.110823	4.40261	1.48977	1.79675
ATP2B1	5.23715	3.74307	20.651	10.9293	1.79547
SLC7A2	1.40203	2.00792	7.31913	9.10644	1.79218
HLA-DPB1	0.532101	0.322155	4.2955	1.65159	1.78926
IL1R2	0.0866402	0	2.74583	0.283522	1.78541
SORBS3	0.639118	0.734623	4.64469	2.68281	1.78397
ALOX15B	0.0642691	0.826453	2.64141	1.36676	1.77463
OLR1	0.327393	1.24653	3.54147	2.85819	1.77457
RASD1	0.2819	0.228234	3.3786	1.78813	1.77219
HRH2	3.14664	2.08379	13.1575	9.55949	1.77155
RNF19B	5.61283	9.69461	21.5064	13.3398	1.767
CD1D	0.149025	0.163892	2.90261	1.6907	1.76403
MMP12	0.00646625	0	2.40266	0.47536	1.75736
UST	1.09575	1.49761	6.08386	3.95456	1.75707
SGPL1	3.46488	7.8568	14.0822	11.8777	1.75616
GADD45B	3.62037	3.55799	14.5501	12.556	1.75084
CPVL	12.1932	11.7224	43.066	27.96	1.73987
CD80	0.419411	0.47028	3.73657	1.08415	1.73855
AXL	0.170174	2.73137	2.89512	3.34561	1.73495
SLC26A11	0.6173	4.52105	4.36778	6.09029	1.73074
SFMBT2	3.02904	3.27342	12.3688	12.3015	1.73037
CYSLTR1	14.2427	14.0849	49.474	25.5823	1.72742
DPYD	2.14827	2.17673	9.42287	4.8504	1.72712
CST3	33.9564	45.2222	114.624	103.285	1.72582
LACC1	4.11648	1.66997	15.8879	4.23016	1.72277
TFEC	1.42584	0.576735	7.00065	1.9383	1.72163
OAS2	0.283062	1.79689	3.19908	3.17005	1.71048
FUCA1	15.8185	22.2236	53.9377	24.5893	1.70775
PKIB	46.6342	26.0452	154.076	57.649	1.7029
LRRC25	2.98035	2.93843	11.8733	9.31619	1.69341
OSBPL11	5.94454	5.53439	21.4187	13.3726	1.69075
TBC1D9	2.70139	2.48552	10.9486	5.75127	1.6907
TMEM200A	0.914806	0.788433	5.16297	3.5471	1.68643
SLAMF8	0.273677	0.0398591	3.09323	0.650847	1.68424
CTSC	119.396	312.408	385.615	452.046	1.68311
MALT1	3.6557	5.70378	13.9266	9.62857	1.68082
CTSB	39.4222	90.4004	128.213	145.805	1.67653
SERPINA1	0.46011	0.450049	3.64546	2.50326	1.66975
PAK1	17.8109	19.7793	58.5571	35.9816	1.6627
GPR84	0.181925	0.111555	2.73948	2.37764	1.6617
CRIP3	0.282995	0.196656	3.05817	1.7348	1.66131
SPNS3	3.92206	2.54859	14.4837	11.8369	1.65342
FABP3	0.377752	2.96305	3.33116	4.57243	1.65244
ADAMTS10	2.62678	2.78757	10.4	8.34189	1.65227
DSE	6.33499	6.03103	22.0519	13.129	1.65202
GPC4	0.104	0.0510118	2.45584	0.903078	1.6463
HCK	48.9878	46.8951	155.292	129.468	1.6446
ICAM1	5.79196	19.6733	20.1884	28.6068	1.64138
TNFRSF25	0.645246	1.24978	4.13128	1.98372	1.64102
GFRA2	0.0945693	0.0308127	2.41007	1.17667	1.63944
KDM7A	4.60725	3.24635	16.4615	7.38382	1.63881
IMPA2	2.65211	2.04146	10.3527	11.5656	1.63624
WDFY4	4.10962	3.64371	14.8353	13.1481	1.63186
VSIG4	0.116962	0.116218	2.45855	1.50401	1.63059
TRPM2	0.522775	0.430345	3.70827	4.10943	1.62849
TBC1D14	15.7787	26.9292	50.7298	43.6118	1.62436
ASPH	9.62225	13.5183	31.693	26.8781	1.62189
DOCK4	0.477485	0.666801	3.53782	1.48946	1.61886
PPARG	0.895665	0.93236	4.81716	3.49796	1.61761
FGD6	0.581514	1.16352	3.84795	2.64288	1.61607
SOCS3	8.74514	14.9947	28.87	20.9984	1.61594
PCNX2	0.449276	1.22914	3.44029	2.54244	1.61532
CACNB4	0.355789	0.176185	3.1496	1.39092	1.61384
SMARCA1	6.83019	27.3293	22.9053	30.5458	1.61021
MEF2C	25.0302	22.903	78.0666	58.8054	1.60288
ARPIN	2.97895	3.1576	11.0425	5.72888	1.59767
NOD2	3.36856	2.18325	12.1897	8.02291	1.59418
TNFSF13B	1.24831	0.752254	5.76288	2.15765	1.5888
ZNF366	0.20439	0.0429298	2.61435	0.528136	1.58543
RUNX3	5.45601	5.91607	18.3621	18.2815	1.58452
ALDH7A1	3.83792	3.71299	13.5062	9.24137	1.58421
FCGRT	21.5756	58.1501	66.6162	96.7117	1.5826
IL10RA	29.6444	25.8328	90.7321	40.3748	1.5818
TIAM1	2.37633	4.15057	9.10684	5.93714	1.5818
ADAM9	2.01178	1.59537	7.93714	4.02011	1.56919
LAP3	30.0218	28.1049	90.5197	73.9265	1.5608
CD93	8.58744	15.6544	27.2171	21.409	1.55735
SAT1	333.839	369.026	981.741	558.675	1.55334
GPR82	0.109374	0.00667247	2.25119	0.359326	1.55122
EDNRB	0.260895	0.146712	2.6911	1.38611	1.5496
CEBPD	3.16594	6.98553	11.0787	16.0757	1.53576
PDE4B	2.09698	4.14694	7.96835	6.22858	1.53398
RPGRIP1	0.222559	0.835906	2.53698	1.39638	1.53261
DTNA	1.82637	1.88304	7.17398	3.22644	1.53209
GPR68	1.1796	0.261324	5.29555	1.48111	1.53027
GLRX	38.1914	23.214	111.473	47.8261	1.52097
SORL1	4.39524	3.20757	14.4682	5.47089	1.51954
ZNF217	16.9862	23.5511	50.4762	40.1669	1.51702
CD101	2.87664	3.94034	10.0604	6.35941	1.51253
SIPA1L1	2.98869	5.86204	10.3772	6.99878	1.51216
GPR35	4.33826	3.68322	14.146	10.5647	1.5045
PTAFR	28.2361	17.44	81.9331	37.8827	1.5042
SASH3	29.8112	38.27	85.927	88.6812	1.49635
DENND3	21.7381	28.062	63.1356	59.3695	1.49601
RNF144B	0.337942	0.181911	2.76898	1.01783	1.49416
SCIMP	0.175833	0.0832151	2.30975	1.36185	1.49304
SLC8A1	0.0708141	0.0182844	2.01303	0.913078	1.49251
PLSCR1	36.4718	49.6111	103.902	56.5806	1.48517
GPR171	0.205875	0.0166441	2.36122	0.141172	1.4789
TTC39C	2.55222	2.50662	8.88042	5.65424	1.47585
TRPS1	0.529265	0.839131	3.24553	2.38383	1.47311
TICAM2	0.730588	0.00129394	3.78338	0.609556	1.46677
FAM170A	0.00646625	0.0103295	1.77638	0.382587	1.46391
SLC12A9	5.47002	9.03316	16.8427	19.9693	1.46349
PLAU	4.11013	8.95166	13.0867	13.8818	1.4629
MICAL1	14.8386	19.4605	42.6354	32.2512	1.46206
SOD2	25.7165	49.9646	72.0879	63.0503	1.4519
OTUD1	1.26501	1.16496	5.19612	2.41319	1.45185
ARHGAP26	2.58797	2.66715	8.78257	5.72981	1.44704
IL4I1	0.228581	0.246707	2.33399	2.50638	1.44026
GPR162	3.2296	5.96629	10.4239	7.86579	1.43346
TFEB	0.941252	2.2531	4.23965	5.01656	1.43248
TOX	3.11454	3.75471	10.1018	7.73268	1.43199
TREM2	1.20605	1.10089	4.95236	3.53917	1.43199
UNC93B1	4.1326	4.38908	12.7724	13.9169	1.42402
FARP1	0.834349	1.18561	3.89933	3.13565	1.41732
LYZ	141.738	66.7955	379.935	122.326	1.41618
VSIG10	2.10015	1.77255	7.25645	4.37578	1.41319
CEBPB	1.73786	5.13874	6.29102	7.09143	1.41307
ABCA6	0.141958	0.485561	2.03123	0.853782	1.40839
TTC7A	4.22256	4.61262	12.8512	12.9033	1.40719
CTSO	0.224543	0.695793	2.2437	1.44169	1.4054
ARL4C	2.03738	1.28581	7.04222	2.0625	1.40477
ABCG2	0.0769453	0.0234851	1.85088	0.438809	1.40446
FZD2	0.396089	0.354407	2.69151	1.58456	1.40282
LILRB3	0.080051	0.0129251	1.84935	0.47871	1.39953
PTPRK	0.00646625	0.632368	1.65213	0.558237	1.39785
SKIDA1	0.27027	0.0646554	2.34722	1.31064	1.39783
TIGAR	0.712499	0.547804	3.50567	2.03731	1.39564
PXDC1	0.352399	0.519107	2.55717	1.24269	1.39521
GAA	4.96727	17.8167	14.6696	27.7977	1.39282
RFTN1	12.0211	11.0795	33.0423	20.9813	1.38648
VENTX	0.945014	0.576337	4.08377	1.64599	1.38612
DHTKD1	10.0446	10.4364	27.8231	22.3826	1.38389
SNX10	10.019	7.37396	27.7225	20.5968	1.38219
HP	7.13372	2.91799	20.1951	6.26439	1.38174
OLIG1	0.788343	0.206267	3.64958	0.999661	1.37848
SLC7A8	1.8644	1.94555	6.44171	2.73707	1.3774
ITGB7	3.23085	1.20422	9.98973	3.90284	1.37714
SYS1-DBNDD2	0.0400267	1.74403	1.69922	1.70955	1.37592
MYCL	1.247	1.00281	4.82973	1.8486	1.37543
EEPD1	0.935527	1.15575	4.01113	3.75089	1.37241
PSTPIP1	3.23225	2.55921	9.89791	6.91341	1.36455
PARP9	7.23379	15.3063	20.1904	16.4911	1.36378
RBKS	0.95081	1.44444	4.01774	2.5027	1.36296
IL1R1	13.2232	7.54585	35.5825	10.0181	1.36291
SRA1	11.0816	16.3544	30.0603	22.9451	1.36226
TSPAN33	6.60168	9.04632	18.5425	6.83668	1.36222
KLF4	0.376518	0.0775635	2.53748	1.20937	1.3617
PLXNB2	9.58811	21.5346	26.1504	42.0612	1.35853
GSTA4	6.11708	13.2532	17.225	15.8425	1.35656
TRIM25	14.3106	17.54	38.17	32.677	1.35522
ABCA1	0.443049	0.38371	2.68875	1.01543	1.35401
CD200	3.40354	2.53089	10.2378	8.59419	1.35163
TTYH2	1.32784	0.983229	4.93034	4.13467	1.34912
TNFRSF13C	0.822177	1.58045	3.63409	3.73617	1.34662
KIAA0930	5.77884	7.209	16.2264	18.5273	1.34551
CREM	7.57452	10.7022	20.7566	11.0711	1.34332
LRRK1	1.0993	1.83644	4.3248	3.0205	1.34282
CHCHD7	30.1587	25.8793	77.7159	50.033	1.33702
TMEM106A	6.83187	10.4442	18.7425	11.7592	1.33388
C15orf38-AP3S2	0.0320585	0.0686814	1.60155	0.508313	1.33385
IFI35	6.43874	15.3906	17.6889	18.2617	1.32905
CXCL16	0.988894	1.53644	3.996	1.79247	1.32881
EFHD2	14.1153	22.1487	36.8871	48.418	1.32569
PLB1	3.12138	3.42701	9.32287	5.4266	1.32464
MEFV	0.596699	0.438041	2.99696	1.1188	1.32381
EMILIN2	13.4069	24.0221	35.0324	37.2199	1.32253
SLAMF7	0.13593	0.0605828	1.83303	0.866549	1.31847
TBC1D12	2.01698	1.76056	6.50985	3.53381	1.31568
PIK3CD	12.3399	17.7499	32.1872	36.2258	1.31488
CHI3L2	0.204151	0.0832446	1.99156	1.06727	1.31288
CD300C	12.6444	8.58751	32.8791	18.7286	1.31209
EPSTI1	1.39555	2.52802	4.94716	3.11422	1.31184
LAMP5	0.287747	0.0585627	2.19144	0.60623	1.30936
CLECL1	1.18842	0.111137	4.42173	0.9113	1.30887
RASSF2	15.9241	17.6245	40.8798	47.7998	1.30717
RXFP1	3.06251	1.71414	9.04105	4.59252	1.30547
SGK1	3.61508	11.627	10.3935	12.0205	1.30379
SLC38A1	27.484	17.4945	69.3063	33.8541	1.3035
PLXDC2	2.10929	1.30097	6.6657	3.42174	1.30183
MEIKIN	0.275122	0.0108858	2.14243	0.18778	1.30125
PRR16	0.0540619	0.287268	1.5948	1.72112	1.29967
RNF149	18.0269	13.9871	45.7826	26.5322	1.29793
RAB7B	5.81302	7.7702	15.7493	15.9804	1.29773
ZFP36	19.9226	50.5555	50.3838	66.4982	1.29625
TVP23A	0.329114	0.377174	2.2636	1.05281	1.296
IRF7	0.94134	9.1855	3.76302	11.4091	1.29482
RGS2	8.93464	4.18738	23.3731	7.85911	1.29475
GRN	22.2964	65.4482	56.0951	88.7645	1.29326
SPATA6	0.344402	0.577061	2.29128	1.67596	1.29169
DMXL2	12.2995	11.2417	31.5366	19.2933	1.29069
NPL	7.06019	5.20152	18.707	7.72181	1.28982
C19orf38	9.43066	26.9688	24.4564	28.2697	1.2872
DHRS3	0.404578	0.186854	2.42699	1.45856	1.2868
PTGER4	0.594418	0.41371	2.88551	2.33483	1.28507
RCBTB2	9.74941	12.0121	25.161	13.104	1.28316
SH3TC1	4.06686	6.56278	11.3228	19.8735	1.28217
SOX2	0.00646625	0	1.44706	0.0828707	1.28175
MAN2B1	20.7869	39.0986	51.6771	72.8293	1.27372
CEP112	0.325311	0.575264	2.20396	1.60749	1.27353
ST5	0.528015	3.23964	2.68809	3.90167	1.27122
MAML2	0.615396	2.64719	2.89468	2.67854	1.26962
AKNA	13.3133	19.0104	33.3982	37.1829	1.26498
PARP14	6.0605	10.475	15.9604	12.5694	1.26433
FOSL2	4.88226	12.3626	13.128	17.6098	1.26412
RETN	9.17969	5.44365	23.4482	12.019	1.26403
GIMAP8	0.942813	4.57971	3.65937	2.94556	1.26199
CASP5	0.00646625	0.0140877	1.41108	0.14552	1.26038
KCNMB4	0.916971	1.66215	3.577	2.35582	1.25557
PIGR	0.00646625	0.00361639	1.40124	0.600374	1.25448
FAM20A	0.178967	0.0966589	1.81246	0.754988	1.25431
FES	25.7229	30.7111	62.7083	60.8922	1.2534
DPYSL2	9.72626	11.7899	24.5611	22.9349	1.2528
TYROBP	117.727	105.767	281.452	193.704	1.25036
MXD1	10.2013	8.51437	25.5231	24.5425	1.24358
SPECC1	4.36303	4.14135	11.6869	8.52831	1.24222
IL17RB	4.91979	2.21832	13.0036	3.86684	1.24218
MB21D2	0.571493	0.637447	2.71483	1.1302	1.24116
AFF3	0.12139	0.0687678	1.64971	0.783292	1.24054
SBNO2	1.38909	7.5333	4.63137	11.3107	1.23702
ARHGEF40	4.0187	7.27384	10.8141	11.739	1.23513
C15orf48	0.0321756	0.0223844	1.42902	0.389652	1.23468
DAPP1	12.5258	7.55849	30.8114	10.5702	1.23383
CBLB	3.50941	5.70522	9.60555	5.802	1.23381
COLGALT1	21.5382	33.8862	52.0068	66.799	1.2338
DIP2B	13.6222	20.3077	33.3753	30.5569	1.23321
RAB43	1.77999	4.90092	5.53316	5.3862	1.2327
SIPA1L2	0.936145	1.05795	3.53126	2.77835	1.22673
MAP3K8	8.99635	6.34505	22.3455	10.7507	1.22367
HEXB	31.6994	27.1835	75.2841	46.8617	1.22212
CREBL2	6.77928	9.36531	17.1473	10.4357	1.22205
PCM1	24.5534	19.0901	58.6024	37.2295	1.22185
MARCKS	7.5912	4.6269	19.0231	8.04059	1.22073
DHX58	0.59138	1.45094	2.70775	2.65008	1.22027
MPPE1	6.18125	5.02817	15.7094	8.80333	1.21836
C22orf42	0.0731131	0.0161207	1.48127	0.684811	1.20927
VDR	2.07449	2.13331	6.08503	3.10375	1.20443
CLEC2D	1.34938	0.312938	4.41223	1.47942	1.20394
SMCO4	3.05513	2.44096	8.32982	5.79378	1.2021
MMP19	1.47394	1.61117	4.68976	2.51084	1.20156
TMEM243	4.92303	7.26582	12.584	13.002	1.1975
IL10	0.288981	0.00728497	1.94896	0.147951	1.19398
TXLNB	0.542632	0.476116	2.52449	1.10851	1.19202
SERPING1	25.623	54.5551	59.7892	69.5715	1.19114
IGFLR1	4.50186	4.70532	11.5529	7.59998	1.19003
LILRA3	0.00646625	0	1.29517	0.459599	1.1893
ATP6V1G2-DDX39B	0.645709	0.579644	2.75254	0	1.18916
LITAF	25.5466	41.8194	59.429	54.5369	1.18671
FMNL2	2.30096	8.67054	6.50494	8.75802	1.18495
DTX4	0.248403	0.0777387	1.83679	1.16014	1.18418
ANXA5	33.5634	21.4499	77.3732	30.0402	1.18111
ZFP36L2	31.0888	12.0059	71.742	41.154	1.18072
ITGAL	23.0119	15.2689	53.3653	30.264	1.17894
AIG1	4.97702	3.63722	12.5152	7.00012	1.17708
ZFP36L1	8.7816	10.3938	21.1126	15.2751	1.17673
FBXO21	2.87121	5.33062	7.74876	8.70226	1.17629
STK17B	14.6417	9.30911	34.2692	18.3012	1.17301
NINJ1	11.7201	13.3618	27.6624	30.8485	1.17206
CPNE3	21.0387	19.0282	48.6214	30.7714	1.17092
RAPGEF1	9.67973	11.3493	23.0092	21.9119	1.16871
STARD13	2.52278	3.91329	6.90157	5.73709	1.16542
MPZL1	6.11127	9.94016	14.9312	14.3087	1.16368
ZNF532	1.30869	2.60886	4.16595	3.28207	1.16196
HOXA9	2.94414	1.53829	7.80128	6.15635	1.158
DUSP3	25.9813	31.1036	59.0384	53.9727	1.15393
WDR91	3.61782	3.86922	9.26888	7.06013	1.15299
DDX60	0.937358	2.11668	3.29827	2.63718	1.14967
CARD11	1.66434	2.64798	4.90924	4.58921	1.14919
TESC	37.556	33.8586	84.5047	72.4587	1.14905
TPK1	1.90349	2.59087	5.43129	4.7559	1.14732
C2orf91	0.0279908	0.00196258	1.27603	0.252812	1.14669
OASL	0.219411	1.94621	1.6986	2.55593	1.14603
SLITRK4	0.641852	0.178084	2.62849	2.04718	1.14405
EVI2B	27.1952	38.9534	61.2867	48.2342	1.14347
MX2	3.23065	5.15312	8.32938	7.82253	1.1409
MVP	10.1901	31.2815	23.6756	34.5521	1.14086
FOS	30.9171	42.079	69.2302	56.4839	1.13776
FAM219B	12.3021	19.8056	28.2502	6.10836	1.13679
LAT2	29.6567	17.5317	66.3231	38.9772	1.1349
KIAA1551	21.4939	18.4729	48.3626	32.2688	1.13388
KLRF1	2.05668	0.756201	5.70527	2.42726	1.13333
CYP2S1	1.75169	5.80726	5.02842	6.09797	1.13146
MKNK1	15.1045	14.5945	34.2563	23.0246	1.13042
TNNI2	0.916445	0.544944	3.18701	3.07794	1.12749
SNX8	4.47667	8.53261	10.9584	11.5415	1.12665
IFIH1	2.61059	5.29238	6.8668	6.38996	1.12354
SH3BP5	5.64923	8.35143	13.4692	9.1573	1.12172
BCL11A	1.84713	1.29409	5.18726	5.03141	1.11979
AHRR	7.10873	15.9296	16.6014	19.5219	1.11814
PXN	13.2216	19.7395	29.8259	33.3569	1.11605
SPINK2	7.29351	3.04388	16.9638	10.459	1.11504
ARHGEF10L	0.244091	0.812638	1.68893	1.33116	1.11194
NUAK2	0.148143	0.0964757	1.48137	0.520898	1.11183
HADH	27.5588	22.9723	60.6539	55.5757	1.11026
KCNJ2	0.344323	0.0678196	1.90149	0.604439	1.10991
MNDA	5.70759	4.12866	13.4669	5.75701	1.10889
NOXA1	1.9277	4.63282	5.3136	6.97223	1.1087
NMRK1	5.44776	4.72797	12.8725	5.49724	1.10536
MYO1E	1.9893	4.35441	5.4309	3.84625	1.10522
PTPN1	39.0586	45.3042	85.0649	73.3485	1.10331
RAPH1	0.547516	0.179438	2.32411	0.968405	1.10301
RILPL1	1.28577	2.75879	3.90944	4.30637	1.10288
RNF125	4.38171	2.16233	10.5269	5.70787	1.09887
IFIT1	0.675371	5.24688	2.58615	4.82241	1.09796
TRIM26	0.00646625	0.442148	1.15276	1.11372	1.09689
PRKCA	9.16628	11.5701	20.7069	15.6808	1.09436
NCF1	4.75748	3.62608	11.2896	9.08383	1.09392
RNF43	0.150738	0.0509481	1.45186	0.47078	1.09132
OAS3	3.06688	14.5166	7.66247	14.1583	1.09086
CEP68	5.46034	5.42329	12.7377	7.71044	1.08846
PREX1	14.3886	15.8353	31.7193	28.0336	1.08828
IRF2BPL	3.52347	4.04207	8.61234	9.72118	1.08746
HIP1	22.4084	18.2091	48.7039	40.7928	1.08634
SBF2	4.10676	9.24572	9.79163	9.698	1.07943
FCMR	0.0315591	0.118268	1.17931	1.10059	1.07904
DISC1	2.89582	3.9962	7.22084	7.32733	1.07736
ITPR2	7.18416	9.04334	16.2645	10.9242	1.0769
ASS1	1.72848	2.0637	4.75441	8.4353	1.07657
ITGB2	57.9809	48.6542	123.238	120.384	1.07479
CEACAM4	0.00646625	0	1.11968	0.145309	1.07455
BCL3	4.02056	5.19251	9.56812	14.2892	1.0738
DDTL	0.00646625	1.36824	1.11752	1.76452	1.07308
BTN2A2	2.98883	5.99289	7.37039	5.56042	1.06933
CREB5	0.341476	0.651024	1.81372	1.05976	1.06866
SEMA3C	1.25435	0.429026	3.72821	2.8693	1.06858
SMIM12	4.15769	5.77157	9.80774	3.57124	1.06727
SERPINB8	3.53997	7.30026	8.50753	7.25308	1.06639
TMEM51	1.76451	3.64164	4.78915	4.5119	1.06633
TMEM86A	0.703183	0.638799	2.56584	0.941443	1.06601
YPEL2	2.41432	4.14027	6.14175	4.03537	1.06468
SLC35F6	2.19245	4.223	5.6759	6.20326	1.0643
DNASE1L3	0.00646625	0	1.10401	0.125913	1.06385
TRIM38	8.60856	8.38268	19.0772	10.1055	1.06317
LAIR1	3.36735	5.55149	8.12322	6.8126	1.06279
HAAO	3.00462	3.27785	7.3638	6.21939	1.06249
BRI3	14.2396	24.3445	30.8146	32.5518	1.06187
CCDC146	0.914275	1.01318	2.99025	1.41382	1.05968
FXYD6	0.596552	1.39987	2.32709	1.75794	1.0593
CYBRD1	12.9053	10.1119	27.8983	12.0924	1.05536
MEF2A	12.0783	13.9253	26.1787	19.3943	1.05531
SPATS2L	1.64749	5.40612	4.50131	4.76498	1.05515
SETD7	2.64232	4.98331	6.56054	8.81454	1.05363
CDK18	1.28264	3.4329	3.73683	6.45851	1.05322
KCNE3	24.7085	23.1778	52.2877	15.6557	1.05156
USP28	5.2182	4.10671	11.8858	7.3403	1.05122
ABCG1	0.581275	0.74999	2.27468	1.6919	1.05027
EBI3	0.244077	3.50905	1.57483	4.18396	1.0494
FAM177B	0.0239326	0.00200808	1.11667	0.195175	1.04767
PIK3AP1	19.9394	13.7785	42.2852	32.1886	1.04766
S100A8	307.021	81.7133	635.211	110.432	1.04647
ITPRIPL2	4.9687	5.50133	11.3132	8.30239	1.04472
ADGRG5	10.795	6.74128	23.3316	22.4593	1.04466
RUBCN	2.56227	3.8536	6.32689	4.81202	1.0404
DIAPH2	6.59611	6.73456	14.6141	12.96	1.03951
GNPTAB	30.3642	27.842	63.4627	47.1571	1.03935
PTPRE	12.0748	7.61272	25.8633	19.4401	1.03885
RCAN1	4.10655	4.07607	9.48604	7.06912	1.03805
SOAT1	5.47322	7.60417	12.2825	12.0226	1.03697
VNN2	0.774146	2.28473	2.64023	3.06541	1.0369
TLR4	3.50431	2.43633	8.23847	4.49435	1.03635
GLIPR2	11.0974	8.09735	23.8005	10.9542	1.03567
PALD1	3.61224	4.8357	8.45522	13.1363	1.03564
FTL	1829.08	3233.43	3750.2	4013.98	1.03545
MLKL	4.16196	6.04185	9.56877	9.78303	1.03382
TNFSF13	5.75119	4.42635	12.8202	9.81574	1.03356
PCED1B	1.04693	3.65346	3.18832	3.74078	1.03291
SAT2	16.0282	36.7088	33.716	35.6305	1.02767
TNFRSF10C	1.92564	2.19989	4.95889	6.55347	1.02629
CARD16	3.55384	2.81093	8.26378	3.04456	1.02452
CAMSAP2	0.607123	1.56789	2.26662	1.76495	1.02332
SNX7	0.355646	0.107207	1.75521	0.42668	1.02318
CSRP2	1.2756	0.761164	3.61992	1.24198	1.02162
SCARB2	6.9595	11.7174	15.1319	12.9868	1.01916
SEC61A2	2.45495	2.21667	5.994	4.67526	1.01745
DEXI	8.7215	10.6054	18.6755	13.646	1.01715
CXCL1	1.4863	1.42982	4.03088	2.87207	1.01681
GALNT3	2.19098	1.00748	5.45357	1.79191	1.0161
CCDC50	6.55878	6.68979	14.2859	9.78222	1.01598
ELK3	9.32285	13.5567	19.8586	22.2642	1.0148
BEST1	0.928062	1.11471	2.88942	1.56971	1.0124
ANKRD44	7.88334	4.75634	16.9187	8.20569	1.01229
CABYR	0.148533	0.694556	1.31647	0.747106	1.01214
CPQ	6.4954	9.30954	14.114	7.35345	1.0118
CC2D2A	0.448708	1.78552	1.92059	2.5479	1.0115
QKI	17.5279	15.6175	36.3456	24.31	1.01124
TRIM34	5.22609	6.95074	11.547	7.95221	1.01094
TMPRSS13	0.930176	0.400041	2.88912	1.22758	1.01071
HLA-DRB3	0.00646625	0	1.02662	0	1.00977
KCNK13	0.0306353	0.00997419	1.07476	0.407287	1.00941
GRAMD1B	0.374057	0.348394	1.76299	1.21973	1.00779
SESN1	8.8287	7.31303	18.7323	9.88007	1.00549
CLDND1	67.9722	87.3621	137.258	92.5793	1.00327
CD274	1.2197	0.542104	3.44869	0.932632	1.00301
GHRL	0.65398	0.34851	2.31136	1.36698	1.00148
TBC1D8	3.51841	8.57377	8.04313	9.36227	1.00101
PDCD1LG2	0.00646625	0	1.01434	0.0988115	1.00101
PIK3R5	9.12909	8.92948	19.2654	14.2428	1.00052
ZFHX3	0.356616	1.24104	1.70896	1.90518	0.997725
LPXN	19.4898	8.00949	39.8673	13.9282	0.996038
CTSL	9.41044	11.6857	19.7312	15.8665	0.993773
TNFAIP2	7.09769	6.33625	15.0898	11.5751	0.99056
FAM129A	12.4978	14.0093	25.7877	25.8673	0.98885
RNF213	11.2681	24.3417	23.3395	30.9252	0.988388
CDR2L	1.10768	2.76776	3.17399	3.15184	0.985771
SIDT2	4.30515	12.9352	9.50545	9.91506	0.985673
HGSNAT	12.2358	13.7686	25.2016	18.9325	0.985205
FBXO6	4.30144	3.99354	9.49073	7.90846	0.984659
IQGAP1	46.9516	73.7833	93.8124	86.3747	0.983498
IL10RB	22.1828	23.3588	44.8238	27.9688	0.983043
NFKB1	10.4487	13.9272	21.6245	21.3132	0.982705
CTSZ	93.4396	135.434	185.099	173.483	0.978609
COL23A1	0.476977	0.404557	1.90853	2.11067	0.977643
APPL2	4.38132	5.83573	9.57528	7.9803	0.974664
SLC25A19	10.2549	6.2218	21.1093	11.9845	0.974103
GCNT1	6.9121	4.87971	14.5393	5.44468	0.973791
ARMT1	18.9953	11.522	38.2631	21.294	0.973512
SLC41A2	0.215776	0.0724377	1.38687	0.433963	0.973244
LTB	1.62402	0.790768	4.15022	4.59046	0.972857
FAM49A	6.96599	14.4875	14.6318	11.5418	0.972559
ISY1-RAB43	0.00646625	1.46741	0.974697	0.569654	0.972333
FTH1	527.045	666.854	1034.81	901.16	0.97203
CHDH	0.474535	0.378775	1.8907	0.569676	0.971159
HIVEP2	0.714645	0.822311	2.35934	1.76773	0.970269
SIGLEC7	1.5999	1.90451	4.09325	2.65212	0.970131
GCA	30.5302	23.0934	60.7217	35.1019	0.969042
PKDCC	2.38675	3.21355	5.62754	6.24092	0.968572
BIVM-ERCC5	0.00646625	0	0.965631	0.00536594	0.965694
SMIM14	2.41717	2.07632	5.67359	2.99289	0.965659
MTERF4	6.2612	5.19625	13.1773	7.77182	0.965306
CD99	16.8084	55.639	33.7696	72.8661	0.965266
TCF4	5.6516	4.66602	11.9667	7.38897	0.963033
CEP164	3.02521	4.67445	6.84021	7.14467	0.961827
PHF11	6.44429	6.69509	13.4755	7.58303	0.959403
MIF4GD	6.96649	8.71619	14.475	9.90258	0.95792
LRP1	1.68863	9.85661	4.21979	10.862	0.957123
BTG2	27.2745	34.5556	53.8901	36.8739	0.957046
ABHD12	10.0647	9.33284	20.4798	17.022	0.957013
SCN9A	2.61179	3.5403	6.01017	3.43509	0.956735
SNX2	17.1858	11.6874	34.2592	18.9106	0.955188
FGF6	1.05389	0.609434	2.98206	1.75128	0.955155
RBPJ	27.7555	13.2756	54.5635	28.1032	0.9503
TNNT3	0.773601	0.553536	2.42691	1.68002	0.950225
RAB39A	0.631967	0.304076	2.15321	1.21909	0.950209
ARHGAP12	2.26064	2.64717	5.29733	4.26661	0.949583
CLEC9A	0.00646625	0.0103474	0.94216	0.212054	0.948363
JDP2	2.93961	2.06569	6.59762	5.27678	0.947494
CAPN3	1.38327	2.16996	3.59391	2.30749	0.94678
PRRG4	0.268605	0.0653159	1.44465	0.348905	0.946383
KLHDC9	0.0534173	0.0884026	1.02716	0.529367	0.944386
CEACAM21	0.00646625	0.0515428	0.932857	0.511022	0.941436
ANG	0.408751	2.20693	1.70177	1.50153	0.93949
NDRG2	15.1694	13.709	29.9984	11.973	0.938929
PPP1R3G	0.385047	0.2134	1.65217	1.05297	0.937241
CRLF2	0.770173	0.537111	2.38867	0.49824	0.936827
APOL6	3.19389	3.88489	7.0245	5.57276	0.936122
GPR34	24.0156	4.4998	46.8615	8.38899	0.936035
JAK3	19.2739	30.8317	37.7715	34.4702	0.935377
MYO1F	40.6683	54.5838	78.6834	71.8058	0.93533
CCL3	2.13201	5.04932	4.9815	5.97343	0.933419
VOPP1	8.99754	5.27394	18.0921	7.41028	0.933332
WDR19	2.97799	4.78742	6.59192	5.12111	0.932426
GNG10	27.2074	22.445	52.807	37.2802	0.931719
ATP8B4	30.7396	16.6918	59.5292	33.3826	0.931348
VMP1	35.1082	38.3942	67.718	44.4001	0.928362
ALDH2	17.6688	19.9447	34.5145	26.7288	0.927781
TIFA	3.28659	1.7431	7.15162	4.09004	0.927255
SMAP2	48.6892	61.196	93.366	77.3502	0.925335
ST8SIA4	5.02998	5.82865	10.438	6.04361	0.923613
LEF1	1.4296	0.574257	3.59053	2.75909	0.91794
ARRDC4	24.7544	39.4274	47.6593	44.0766	0.917899
RAP1GAP2	4.2256	2.52672	8.8729	5.17917	0.917877
RNF135	6.66992	7.2364	13.4834	11.6744	0.917118
MYO18A	12.43	23.0194	24.3509	29.8596	0.916574
DTX3L	8.39416	13.5708	16.7119	16.1017	0.914881
ACSS1	7.7865	13.2866	15.5624	14.9871	0.914553
FCGR2A	60.3672	57.7209	114.634	68.4761	0.91402
TCTN1	2.32923	3.34998	5.26962	5.42276	0.91319
GIMAP2	10.6039	15.1889	20.8406	12.074	0.912402
PTPN13	4.99518	3.27701	10.2833	8.0779	0.912318
TMCO6	5.71729	6.57313	11.6351	8.03679	0.911488
PNRC1	14.9052	27.053	28.9104	20.6086	0.911154
PTGFRN	2.26289	4.5207	5.11999	6.43816	0.907379
RAB11FIP1	10.5568	9.26121	20.6763	13.8979	0.907378
RAB20	3.55586	3.60396	7.54387	6.05785	0.907166
BVES	0.307122	0.292016	1.45041	0.703413	0.906628
SPSB1	1.12342	1.19443	2.97696	1.82067	0.905274
BATF3	2.12378	3.06602	4.83894	3.88488	0.902416
HMGA2	15.0398	11.8797	28.9548	28.2135	0.901133
DDX58	2.58712	8.35143	5.69599	6.46082	0.900472
MAOA	3.64394	2.42806	7.6687	2.86572	0.900466
RB1	28.4788	24.5201	53.8288	33.9063	0.895256
TNFRSF8	0.317247	0.179878	1.44842	0.752539	0.894327
GPR15	0.169113	0.0558813	1.17254	0.273686	0.893967
CD53	88.7659	141.313	165.746	153.347	0.893415
CXCR3	0.134231	0.0665548	1.10475	0.515844	0.891936
ABHD3	12.7134	10.187	24.4164	13.7112	0.890178
CD302	11.5721	6.71397	22.3011	13.28	0.890173
ANKRD26	2.48715	1.45283	5.45875	3.7301	0.889206
ANKRD22	0.198516	0.077589	1.21948	0.839705	0.888976
FAM111B	0.201327	0.127077	1.22059	0.542637	0.886311
USP2	0.449599	1.0905	1.67905	2.37203	0.886067
ZNF710	11.3208	14.5734	21.7686	20.0809	0.885947
SLC27A1	2.36228	6.49098	5.19586	9.44893	0.881866
NTN1	0.221806	0.308868	1.24164	0.699819	0.875541
CCDC149	0.417803	0.431739	1.59685	1.3086	0.873107
CNDP2	31.2702	27.9547	58.0682	52.4898	0.872181
KRT8	10.8789	13.1854	20.7328	18.616	0.87147
TMEM8B	0.48489	1.18197	1.71652	1.99669	0.871405
C2CD2	1.20617	0.830592	3.03486	2.18053	0.870974
HOXB7	1.42292	2.67409	3.43064	3.26019	0.870768
LRRC27	2.43168	4.13803	5.27345	3.95217	0.870344
TREM1	0.228104	0.39358	1.23833	1.12396	0.865991
ARHGAP31	2.37416	3.76114	5.1463	3.40893	0.865192
SERINC5	3.9215	6.77611	7.96164	6.51471	0.864664
RAB33B	2.94162	2.56755	6.1724	4.31277	0.863668
IFNGR2	24.3248	23.6408	45.0615	30.0517	0.863012
MSLN	0.0979541	0.339023	0.996663	2.57331	0.862773
PYCARD	18.1926	30.8514	33.8634	57.6536	0.861165
ZC3H12D	0.51207	0.335391	1.74557	0.800626	0.860583
BST2	58.5064	110.191	106.914	148.83	0.858764
LILRA6	0.00646625	0	0.824934	0.0830536	0.858545
MAP3K14	1.8518	1.74355	4.16185	3.36555	0.856013
OLFML3	0.214925	0.258146	1.19898	0.601359	0.855969
DYRK2	7.50083	5.80578	14.3848	9.81303	0.855826
PIK3CG	10.3657	17.4975	19.5692	22.0364	0.855795
SFT2D2	8.14045	7.6016	15.5302	9.96885	0.854765
MMP1	0.111144	1.99258	1.00451	1.14545	0.851206
B4GAT1	2.64828	2.1195	5.58136	6.36996	0.851172
LIMD1	12.1725	12.2127	22.7453	14.243	0.850115
FOXN3	10.6894	14.3976	20.0714	17.9165	0.850089
LHFPL1	0.171941	0.0918251	1.11095	0.316046	0.848991
ZNF580	5.5097	14.5883	10.721	15.1117	0.848436
S1PR2	0.951495	1.39776	2.51305	1.96253	0.848145
PTPRJ	7.96763	6.61645	15.1411	7.79031	0.847937
ZBTB46	1.44997	3.16669	3.40598	3.91516	0.846696
LPIN2	10.8613	15.0266	20.3238	14.9975	0.846203
KIAA0040	3.24761	15.5813	6.63188	11.9166	0.845386
RAB42	0.757065	0.445008	2.15678	1.42212	0.845288
DOCK9	0.469746	0.296846	1.63986	1.68857	0.844894
PTPN2	21.8395	15.2388	40.0121	23.8082	0.844517
JMJD1C	13.8928	17.9506	25.7262	22.8872	0.843643
PLAC8	21.2511	5.53027	38.8908	13.3547	0.842184
P2RX7	1.81763	6.40555	4.05022	4.40057	0.841863
GRB2	74.0562	83.4635	133.277	124.185	0.839165
FGD4	3.47045	2.09428	6.99555	3.78324	0.838776
MAP3K1	9.56594	8.8276	17.8641	12.4653	0.836224
CPEB4	5.4001	7.1144	10.4242	7.89839	0.835923
ZFYVE16	9.55826	12.4755	17.8461	15.4516	0.835893
SEMA6B	0.315585	1.93274	1.34808	4.12882	0.835777
OTUD7B	2.03726	2.52497	4.41625	3.09651	0.834525
REL	4.66186	4.2513	9.09555	6.32893	0.834371
TMEM37	0.827708	2.4502	2.25847	1.14254	0.83416
AGT	0.0871801	0.429554	0.937774	2.41876	0.83381
CD34	32.5127	29.9004	58.6859	97.6378	0.832681
P2RY11	1.17258	1.16394	2.86639	2.25559	0.831575
CD48	65.7873	45.5405	117.729	54.4967	0.83003
VAMP1	5.40422	5.38766	10.3763	5.53868	0.828942
NQO1	12.3652	23.2139	22.7105	29.6032	0.827042
TSPAN7	1.35373	6.13539	3.1708	6.58939	0.825373
CCL8	0.0921307	0	0.934552	0.450667	0.824854
IFT81	2.1509	2.70987	4.57767	3.85301	0.823899
RNF13	15.6276	11.3761	28.4288	14.3702	0.823655
PTCD2	2.4514	2.13369	5.10664	3.68313	0.823196
LRP5	5.66236	11.4835	10.7806	14.8903	0.822309
SLC23A2	5.74475	7.52019	10.9209	10.1517	0.821659
SH3D21	4.3222	10.8104	8.40657	7.30792	0.821647
RPS6KA1	45.8036	41.1257	81.7022	67.5195	0.821308
CACNA1D	0.236984	0.0618484	1.18506	0.153937	0.820844
SEMA3A	0.466667	1.02718	1.59	1.1635	0.820408
NABP1	42.7381	63.8583	76.1928	46.0406	0.819575
SALL4	4.70011	4.69463	9.05301	9.02192	0.818566
CLEC2B	0.423042	0.792513	1.50834	0.646965	0.817755
SLC30A4	0.089041	0.0749814	0.917407	0.119513	0.816099
SP110	14.7799	18.601	26.7809	20.6977	0.816009
ERI1	6.7515	4.70925	12.6323	9.35515	0.814479
HERC5	1.38475	1.17293	3.19393	2.59924	0.81446
TNFSF4	0.673619	1.38005	1.94301	1.39441	0.814322
IRAK3	4.99383	5.52031	9.53917	7.62108	0.814211
ISG20	0.665174	4.1133	1.9275	4.21727	0.813997
SPTLC3	0.0662624	0.0386172	0.873567	0.0970464	0.813225
RAB12	9.10599	9.78331	16.7499	13.1259	0.812603
KIFC1	3.14966	5.46294	6.2865	4.74692	0.812233
NKIRAS1	3.27763	2.69512	6.50471	4.7129	0.810985
SPACA9	0.664488	0.913871	1.9193	1.71693	0.810546
CLIP1	7.78574	13.0499	14.4013	15.766	0.809812
ARHGAP17	9.44955	15.7673	17.3032	20.2512	0.808658
SNX11	13.3524	13.757	24.1368	15.7819	0.808508
C2	0.00646625	0.0108858	0.761652	0.420232	0.80763
FKBP15	12.843	12.2491	23.223	15.8103	0.807221
MAP2K1	18.1387	25.3161	32.4853	30.7796	0.807032
RASSF3	8.42497	10.0118	15.4886	12.2983	0.806912
PRKCD	45.0806	38.8031	79.6025	59.49	0.806665
LPAR1	0.331752	0.15386	1.3292	0.655104	0.806508
SP140	0.257711	0.433788	1.19956	0.687544	0.806413
DDX60L	3.36947	4.65488	6.63305	5.02436	0.8048
SOWAHD	0.333925	0.16978	1.32911	0.933547	0.804101
CYTH1	10.9851	17.6156	19.9161	18.773	0.803369
CHI3L1	5.06014	2.59981	9.57237	3.65473	0.802876
IRF2BP2	34.5677	27.5495	61.0426	44.306	0.802691
DRAM2	31.6959	24.0649	55.9173	29.0005	0.799754
UBL3	4.00869	5.09013	7.71619	6.43731	0.799266
IFI6	18.0785	91.3408	32.1638	60.9073	0.797667
RPL39L	7.89053	8.81922	14.4522	13.9236	0.797467
RASSF8	0.604537	4.53806	1.78836	3.7958	0.79726
IL17RA	11.0518	6.24885	19.9354	16.762	0.796692
CD68	63.8495	75.5565	111.556	82.9647	0.795482
MAP1LC3C	0.00646625	0.0947765	0.745236	0.107894	0.794123
CCL2	15.4913	11.7294	27.5507	14.582	0.791823
PRR5L	5.09524	8.67101	9.54125	12.2146	0.79029
TAGAP	8.06272	6.58739	14.6648	11.9334	0.789514
NCOA3	11.8382	21.2538	21.1749	18.6644	0.788483
MAGEF1	20.0048	11.7953	35.2632	22.6074	0.787787
BACE1	4.89339	4.94582	9.16964	8.3213	0.7871
TMIGD3	4.02533	3.71244	7.66505	3.95644	0.785988
BANK1	5.71095	3.80051	10.5613	4.72798	0.78471
CD3E	0.333209	0.096809	1.29672	0.871614	0.78467
LPAR4	1.0111	0.36251	2.46434	1.23647	0.784597
WFS1	0.175177	0.358054	1.02393	1.85788	0.784278
IL18	10.7672	8.1311	19.2619	9.62539	0.783996
IL4R	18.5787	23.042	32.7067	26.1098	0.783748
KDM2B	11.4491	11.2887	20.422	18.0802	0.783055
BID	19.1424	22.2757	33.6541	38.4348	0.782795
PELI1	15.305	17.3445	27.0343	17.792	0.781878
SAMD9L	0.413436	1.23692	1.42937	1.07979	0.781375
EPS8	1.94318	5.56133	4.05803	5.57023	0.781201
ZCCHC8	8.30324	6.56641	14.9796	10.1283	0.780425
CERK	12.8116	13.9837	22.7042	18.3729	0.779264
PTPN14	0.84799	0.997726	2.16504	1.66505	0.776268
UBXN2B	6.74488	4.73492	12.2626	7.25387	0.776044
ALPK1	7.64376	8.43999	13.8002	10.1212	0.775884
IFI27	0.163786	3.47307	0.992631	2.21518	0.775849
CYP1B1	3.42527	0.284836	6.57313	0.741682	0.775125
TNFRSF1A	31.9534	41.2965	55.3927	59.2151	0.775083
KIAA1671	0.419619	1.45525	1.42881	1.30499	0.774745
CCDC88A	25.0549	12.2756	43.5474	22.2515	0.773784
GRAMD1C	0.0516733	0.971232	0.796696	0.692657	0.77266
DNAJC5	12.3018	19.622	21.6957	28.4983	0.770794
CISH	40.6816	67.3282	70.0737	101.498	0.769907
AKAP17A	6.46378	14.6537	11.722	14.1717	0.769342
CD300LF	6.52516	3.30749	11.8201	5.25342	0.768618
PGAM2	0.638345	2.26717	1.79077	2.44842	0.768421
C10orf105	0.182252	0.0459146	1.012	0.28359	0.767091
CYBA	50.8103	87.4881	87.1685	159.938	0.767024
TOM1	6.40866	10.4512	11.6064	14.4175	0.766872
MGAT4A	2.53738	1.2596	5.01643	3.21105	0.766227
EHBP1L1	8.76927	9.65199	15.6104	13.2031	0.765763
KLF3	13.8047	19.8604	24.1677	21.4014	0.765514
PI4K2A	4.85426	8.91735	8.95019	9.22699	0.765237
RHOQ	14.7695	14.8571	25.8012	20.9351	0.765159
FPR2	1.69112	0.594335	3.57292	1.88526	0.764908
TSNAX-DISC1	0.113053	1.38062	0.890352	0.382159	0.764132
MAP2K6	2.54614	2.80296	5.02166	3.37383	0.763913
CALHM2	1.67529	2.87309	3.54188	4.09706	0.763597
SLC38A7	3.3907	4.25453	6.44819	5.60928	0.762441
LACTB	9.70472	8.76171	17.1553	13.5108	0.762144
CD248	0.984318	2.85051	2.36465	6.76486	0.761814
IFI44	0.140883	0.364902	0.933686	0.510954	0.761202
NFKB2	7.05834	19.9657	12.6568	18.1333	0.76107
B3GNT7	0.462007	0.445507	1.47623	1.00352	0.760196
NAA20	37.5607	29.0171	64.2897	53.2679	0.759722
ETS2	23.1867	31.1153	39.943	34.7207	0.759407
SSR3	28.7959	26.5866	49.3899	19.0971	0.758024
HSCB	10.8084	7.82472	18.9488	9.25751	0.756491
FBXL4	6.0964	4.55935	10.9863	5.7723	0.75623
ANKH	0.946344	0.674025	2.28734	1.07414	0.756154
C8orf44	1.50538	1.59484	3.22795	1.80973	0.754929
FBXO44	1.82849	2.23831	3.7697	2.96208	0.753865
CPED1	6.70632	8.61181	11.982	6.07513	0.752394
AP2A2	2.3718	6.83226	4.67837	8.66719	0.751957
FAM114A1	2.5943	5.60742	5.05258	5.10864	0.75184
TOR3A	14.0673	8.46878	24.3458	17.5196	0.75032
TIMP2	12.4473	28.4398	21.6193	31.1129	0.750239
NFAM1	2.88722	4.74209	5.53746	5.67897	0.749991
DNAJC13	12.9136	13.7639	22.3876	17.5365	0.749254
HECA	7.93001	9.82721	13.9927	10.1447	0.747526
TNFRSF10D	8.69981	14.5933	15.2768	16.7486	0.746786
UBE2D3	41.0376	60.0997	69.528	40.2094	0.746514
STK38L	12.2106	9.22342	21.1515	12.0533	0.745702
CTSH	18.3181	24.6505	31.3919	30.085	0.745681
CNPY3	26.643	35.1831	45.3432	47.2242	0.745443
HIPK3	15.0552	14.9396	25.9162	19.4142	0.745431
SERPINB2	12.3191	14.5994	21.3261	8.59815	0.745234
PLD3	73.6159	166.813	123.896	191.457	0.743169
USP40	3.55622	5.36381	6.62587	6.87902	0.743065
JMJD7-PLA2G4B	0.689229	2.75435	1.82329	2.04137	0.741014
SLC1A4	6.60792	4.49805	11.7143	9.09214	0.740873
RELB	2.24035	14.0102	4.4139	12.8173	0.74052
INPP5F	24.5183	16.578	41.6319	17.7278	0.740401
NFIL3	11.6808	6.25212	20.1797	9.70079	0.740038
GABARAP	168.251	267.608	281.521	253.654	0.739189
NUDT7	0.619926	0.900114	1.70218	1.08457	0.738195
PRELID3A	2.02775	1.20712	4.0478	3.39207	0.737407
TPP1	46.1232	72.8809	77.5562	68.0624	0.737288
TTC30B	1.30016	0.970435	2.83213	1.77032	0.736412
UGCG	6.63686	7.44722	11.7199	6.40436	0.736039
RASGEF1B	0.322344	0.763488	1.20203	0.968263	0.735738
PPP1R3B	5.44828	6.84469	9.73093	6.79345	0.734789
FAM45A	12.2021	14.948	20.9691	22.2192	0.734706
RBPMS	5.146	11.7116	9.22325	16.4235	0.734133
RPP25	3.05003	4.26051	5.73548	6.96464	0.733848
UBTD2	9.67217	10.9901	16.7387	13.6263	0.733049
N4BP2	6.10907	4.57094	10.8071	7.45183	0.731921
GNS	24.595	31.5052	41.478	33.82	0.730855
LY75	3.43764	3.16407	6.36048	4.25309	0.730008
BCL9L	2.01315	3.4651	3.99621	5.39714	0.729558
LYSMD2	3.40222	2.12437	6.2982	4.2794	0.72931
IL3RA	10.9623	13.2199	18.8295	16.2183	0.729151
NPC2	70.1843	70.9588	116.922	79.6141	0.728202
SMAD3	0.768463	0.740069	1.92719	1.39667	0.727021
TREX1	4.16795	3.78827	7.55075	8.00496	0.72646
RUFY3	7.68568	10.529	13.3703	11.8984	0.726383
RNF175	0.0246307	0.0551273	0.694728	0.693702	0.72595
REPS2	2.29479	2.19635	4.44931	1.92792	0.725889
MPP3	1.56471	2.41573	3.23377	3.73473	0.723145
LILRA5	0.00646625	0	0.65872	0.181362	0.720771
SCPEP1	21.9562	16.9776	36.8307	20.3976	0.720672
CEP89	2.06328	3.82785	4.04501	4.44134	0.719782
JUN	1.42247	7.18113	2.98893	7.88612	0.719522
TRAF3IP3	22.8991	16.0924	38.3434	24.2876	0.719165
PLCL2	4.16866	3.49768	7.50558	6.68946	0.718618
PINK1	2.6312	10.6826	4.97371	9.44981	0.718183
ARID5A	5.03807	9.91303	8.93161	12.8665	0.717941
CACNA2D4	2.67526	1.14569	5.0412	2.27036	0.716989
CLDN12	5.21826	2.65502	9.21987	3.96578	0.716794
ZNF641	5.54184	2.84836	9.74648	3.83777	0.716097
SNX13	7.09111	6.68126	12.286	7.73716	0.715496
TCF7L2	1.91423	4.4074	3.78488	4.93061	0.715369
RWDD2A	1.32766	0.344221	2.82076	0.945494	0.714979
ZNF516	2.602	5.81591	4.90916	6.672	0.714154
TIMP4	0.271548	0.369848	1.08482	0.830141	0.71334
BCL2L10	0.473091	0.101059	1.41521	0.461135	0.7133
ZMAT1	2.09001	1.3611	4.06568	2.09362	0.713143
HPR	0.708999	0.261773	1.80108	0.568795	0.712834
LATS2	5.86261	8.57788	10.24	10.0179	0.711819
HOPX	7.8237	4.32616	13.4507	6.82595	0.711685
MSL3	10.9744	8.75763	18.6013	10.1225	0.710993
RAB17	0.342018	0.896649	1.19581	1.01166	0.710346
C3	2.09748	2.67365	4.06616	10.0572	0.709799
CLDN7	1.13644	6.5956	2.49394	3.39467	0.709643
IER3	1.26787	1.43182	2.70599	2.27535	0.708523
TFE3	11.7005	17.7436	19.7433	17.8499	0.707762
GOLPH3	34.1528	43.2917	56.3912	63.7092	0.707192
ID3	0.509091	3.2602	1.46335	4.96676	0.70694
IFI44L	0.245437	0.93304	1.03283	1.39839	0.706841
ACVR2A	0.439336	0.318008	1.34866	0.822866	0.706435
SIGLEC14	6.34555	12.9602	10.9721	10.228	0.704735
MCMBP	22.0818	17.9262	36.607	25.9533	0.704246
SEPT10	0.777925	2.18568	1.89581	2.41047	0.703772
ZNF652	2.14431	1.69671	4.11948	2.47279	0.703252
PTPRC	39.2985	25.9571	64.563	33.0122	0.702154
ATG16L2	23.6042	19.8863	39.0135	30.9044	0.701581
GANC	6.25492	6.71407	10.7969	7.7314	0.701377
MTCH1	41.8537	64.6855	68.6657	76.8366	0.701031
ATP13A3	19.6605	13.0515	32.5783	20.604	0.700657
DBP	0.97664	1.35485	2.2118	2.85837	0.700333
NFKBID	4.00655	4.93157	7.13425	7.30243	0.700193
RGL2	5.5207	7.64152	9.59179	7.66928	0.699848
ADAM8	21.3395	23.6254	35.2841	33.344	0.699739
UVRAG	5.63737	6.496	9.77931	7.3934	0.69958
PARVG	75.8856	49.291	123.688	80.6014	0.697534
PTEN	16.2399	12.1432	26.9131	15.1338	0.695195
LMLN	0.910446	0.793625	2.09289	1.38494	0.695046
CPT1B	9.6854	13.143	16.2978	13.4022	0.694952
COL3A1	6.04309	5.29052	10.401	8.36383	0.694876
EPHB2	0.147513	0.520045	0.857024	1.33321	0.694482
TK2	2.88746	2.33916	5.29072	3.16799	0.694398
NPTX2	2.13215	1.82098	4.0673	2.62311	0.694062
XBP1	100.762	90.6879	163.48	183.365	0.692718
MTA3	11.5515	11.5201	19.2844	14.1745	0.692508
PLAT	0.972439	1.15293	2.18518	0.687459	0.691393
PPM1M	12.0218	7.0523	20.022	9.56608	0.690971
HAUS4	42.8475	44.6204	69.784	54.7809	0.690929
ABL2	4.5564	5.91348	7.96841	6.9345	0.690702
PIK3IP1	6.74334	23.6809	11.4912	13.0582	0.689886
UBE2W	5.40853	3.42037	9.32895	5.1413	0.688628
GALNT4	2.46802	1.86724	4.58892	2.68558	0.688457
TMEM80	6.02956	6.56108	10.328	7.91928	0.688391
ATP1B1	8.01924	5.98241	13.5155	5.10341	0.686519
DPCD	10.4448	9.12488	17.4168	13.8953	0.686337
STX7	20.8677	16.56	34.1792	19.7562	0.685922
IFFO2	2.76825	2.00885	5.05647	2.92833	0.684583
HOMER2	2.12829	3.25057	4.02313	2.07917	0.683214
RELL1	1.59668	1.87222	3.16829	2.62878	0.682789
IL1RL2	0.47134	0.31059	1.36025	0.3758	0.68181
ABTB2	0.493885	0.506407	1.39558	0.813297	0.681305
SWAP70	26.9823	23.078	43.8712	30.09	0.681276
SLC1A3	0.233945	0.100464	0.977981	0.594236	0.68075
LTA4H	42.4299	74.015	68.5904	85.2306	0.6802
DPEP2	4.36281	3.36948	7.58197	3.78321	0.678321
ST3GAL6	6.21874	4.44373	10.5468	5.05935	0.677677
HK2	26.8324	35.2696	43.5009	42.9293	0.67707
IQCG	2.6221	2.9865	4.79019	3.02364	0.676782
ADAP1	4.02669	5.88537	7.03091	10.7462	0.675955
FBXL5	21.8039	23.4755	35.4159	31.1168	0.675288
CLOCK	2.32378	1.54091	4.30713	2.75447	0.675105
BIN1	6.5181	8.90051	10.9954	18.9409	0.674046
SNX29	2.52738	4.24334	4.62512	4.58324	0.673286
GSN	81.4602	173.321	130.453	185.101	0.672778
ZEB1	1.99478	1.1539	3.7694	2.76348	0.671356
PLCG2	10.7874	9.21723	17.7678	14.9156	0.671019
DENND1A	6.65538	8.92156	11.1886	12.7907	0.670982
STAT2	20.7448	23.8401	33.6204	23.5277	0.670952
FAM89A	7.76772	12.2525	12.9537	13.0212	0.670375
TMED7-TICAM2	1.0313	0.712795	2.23125	1.51782	0.669688
NECAP2	28.7228	59.3944	46.2742	48.644	0.66948
TTC21A	0.325136	0.177318	1.10706	0.371886	0.669089
IFT20	6.78092	9.386	11.3597	9.78939	0.667629
CFP	7.55931	9.53795	12.5912	14.1686	0.667111
ATP6AP2	92.8979	80.2344	148.035	97.429	0.666488
MUSTN1	0.562328	0.576705	1.47972	0.951804	0.666477
STAT6	49.5879	67.8784	79.2723	76.7635	0.66611
IFIT5	0.401767	1.4606	1.22397	1.42093	0.665888
ZBTB18	5.21845	3.89887	8.85257	4.61383	0.663945
CCL3L1	0.971718	4.14636	2.12156	2.77802	0.662816
VPS9D1	3.34269	12.198	5.87192	10.9774	0.662125
EVC	1.7225	4.59292	3.30774	4.91367	0.661999
CASP4	36.3559	59.1941	58.0834	52.9763	0.661419
EMP1	4.04215	5.83801	6.97473	8.34542	0.661396
LY75-CD302	0.528336	0.571374	1.41678	0.604421	0.661125
ANK3	0.542928	0.317449	1.43962	0.472745	0.660988
APLP2	47.5098	68.6295	75.6708	93.8596	0.660401
NPC1	9.30354	12.0887	15.2849	12.9779	0.660399
HIVEP3	0.953867	1.78236	2.08787	3.76807	0.660277
FUT7	0.822519	0.152213	1.87911	0.809622	0.659689
CXCL8	16.7878	32.1738	27.0982	25.8161	0.659589
AKR1B1	31.697	31.2395	50.6402	50.5429	0.659337
CD40	5.96986	6.92645	10.0023	6.63992	0.658598
ARL17B	2.63599	1.57699	4.73865	2.68199	0.658365
TNFRSF11A	1.08582	0.610633	2.29188	1.37788	0.658296
HTRA3	3.40905	3.88969	5.95667	7.14344	0.657931
PCYOX1	9.69644	14.2828	15.871	15.9139	0.657413
SPATA13	3.16665	2.91059	5.56915	4.53551	0.656818
UEVLD	6.71719	5.96452	11.1549	6.13472	0.655392
MIOS	10.9572	6.47213	17.8068	9.37984	0.653369
ADRB2	0.980951	0.44009	2.11397	1.19505	0.652561
RNPEP	26.2709	29.6837	41.8664	49.3136	0.652484
ZNF780A	4.33058	3.11265	7.37566	2.6417	0.651912
MAT2A	109.615	110.721	172.797	159.508	0.651863
NISCH	21.2579	42.3414	33.9642	43.0253	0.651558
PTPRCAP	5.7224	12.7682	9.55031	35.9832	0.650237
LILRB2	0.0696976	0.025739	0.67875	0.315781	0.650185
AGO4	8.24489	10.6517	13.4931	10.3584	0.648641
COPRS	9.13532	11.1981	14.8648	17.6332	0.646441
LYST	5.22313	4.7252	8.73935	6.19986	0.646184
PC	1.47356	1.87341	2.87014	3.90051	0.645799
UPK3A	0.0352039	0	0.619667	0.272985	0.645782
CPM	0.519605	0.386232	1.37754	1.0649	0.645775
SOCS2	14.9157	39.5197	23.8944	45.171	0.645369
MERTK	3.05145	5.67903	5.3362	6.19418	0.64518
DERA	15.6204	14.364	24.9795	19.2345	0.644415
OGFR	6.8667	17.3792	11.2955	23.6851	0.644294
ITM2B	156.811	180.799	245.611	177.594	0.644038
SLC4A3	0.232489	0.299418	0.925707	0.491397	0.643813
NR1D2	1.35406	0.984437	2.67705	1.67217	0.643402
ATPAF2	7.46214	10.2457	12.2131	15.7659	0.642879
PEA15	37.7329	37.6329	59.4719	42.0193	0.642707
DUSP1	7.96459	8.10985	12.9865	10.7999	0.641725
CASC10	0.309618	0.307203	1.04323	2.09722	0.641709
TEP1	7.21318	10.5525	11.8098	9.77621	0.641233
CCL4	7.72622	8.79319	12.6033	7.30995	0.640529
IFT22	1.30926	1.6775	2.59792	2.78703	0.639732
SPI1	35.2138	44.2804	55.4166	76.8505	0.639579
H1F0	139.714	217.571	218.004	197.64	0.638187
RHOBTB2	2.98733	3.10423	5.20144	6.34005	0.637178
APAF1	14.4924	9.81761	23.0843	12.5574	0.636529
PCSK5	0.225389	0.113913	0.904336	0.321081	0.636048
PALLD	0.780472	0.960575	1.76652	0.791548	0.635814
ETHE1	17.1015	26.3199	27.1222	34.0591	0.635598
ZSWIM6	6.50581	8.24048	10.6596	6.91259	0.635434
SNX22	2.04387	0.0502445	3.72694	0.0762709	0.635001
DENND5A	20.0343	29.967	31.6512	33.7127	0.634391
VPS35	34.705	34.9109	54.4056	41.6272	0.633904
CYTIP	54.6507	47.4383	85.3189	46.2086	0.633276
HSDL2	13.1232	14.0257	20.9059	17.2359	0.633251
PLTP	14.9463	31.193	23.7273	43.7083	0.632881
PLEKHM3	1.44717	2.27381	2.79434	2.44153	0.632732
TMEM178A	0.642163	2.70181	1.54571	1.95091	0.632472
MET	0.485048	0.783659	1.30196	0.958414	0.632356
MKKS	19.5024	12.1384	30.7776	18.1106	0.632216
PDE4A	5.6038	6.75045	9.23219	8.90034	0.631747
MVB12B	2.3325	3.20142	4.16288	4.07268	0.631571
TMEM107	7.45954	6.04413	12.0958	6.67674	0.630457
SHPK	4.23148	7.63792	7.09726	8.48429	0.630213
ATP6V1B2	74.3861	130.723	115.631	122.399	0.629575
POLD3	12.1222	6.38719	19.2919	12.7659	0.628901
RNASE3	4.36563	1.32365	7.29531	1.93995	0.628547
MGAT5	11.0631	19.566	17.6467	19.4951	0.628317
SLC15A4	6.30105	6.04014	10.2821	8.21761	0.627855
ARHGEF11	4.43073	7.7355	7.38867	8.36715	0.627295
TCIRG1	18.1006	25.212	28.5016	39.5658	0.627174
IDH1	78.667	73.6939	121.821	98.3879	0.624506
MORN2	6.02862	2.39836	9.83544	4.6511	0.624445
LRRC37B	3.20905	2.88861	5.48845	4.07781	0.62438
NHLRC3	12.3585	6.01927	19.5928	8.84156	0.624379
AUTS2	0.545686	0.771129	1.38223	1.62017	0.624063
GSDMD	4.83086	12.026	7.98383	14.853	0.623622
KLHL2	11.2542	6.34602	17.8666	8.03323	0.622556
RCSD1	21.1789	19.971	33.1403	30.4715	0.622288
NRP2	0.730875	0.821527	1.66305	1.36967	0.621577
ACER3	5.35044	4.9869	8.77002	6.44182	0.621504
GALNT18	2.02119	3.47232	3.64784	4.55772	0.621446
TTLL4	4.90759	5.05516	8.08305	5.60624	0.620607
HEBP1	10.1684	13.8225	16.1667	21.8624	0.62019
CRHBP	0.931696	2.15389	1.96832	1.44066	0.619781
MBIP	10.6282	7.38326	16.8634	12.0775	0.619376
TNFAIP8L2	27.7802	18.6902	43.2063	25.8668	0.619174
WDFY3	4.83132	6.52906	7.95281	7.10184	0.618519
IER5L	0.30903	0.306167	1.00821	1.54777	0.617413
IFNAR1	12.3471	12.406	19.437	13.4238	0.614662
TGFBR2	41.1786	93.9999	63.5772	70.7962	0.614514
APOL1	0.689074	0.932968	1.58357	1.07524	0.613132
SCML1	6.64272	4.31014	10.6869	7.32961	0.612736
TAP1	0.274408	0.987445	0.948578	0.863697	0.612594
DGKE	1.89276	1.94527	3.42291	2.25155	0.612546
NME8	1.76542	0.651445	3.22744	1.14342	0.612287
DYNC2H1	0.403581	0.397354	1.14466	0.715346	0.611635
UTRN	7.72146	9.00404	12.3201	8.15322	0.610966
PTGS2	2.14452	3.05977	3.80126	2.25967	0.610573
METRNL	2.53872	4.60432	4.3977	7.2611	0.60912
SH2B2	0.588307	0.843983	1.42132	1.58673	0.608305
ADRB1	0.140665	0.13749	0.738297	0.601651	0.6078
NFKBIE	5.03321	6.85486	8.19386	10.2321	0.607746
C16orf86	0.829705	1.448	1.78375	2.09799	0.60542
FNBP1	26.604	36.726	40.9917	41.1593	0.605225
ARL17A	0.745508	0.439216	1.65462	0.960194	0.604856
FCHO2	4.54848	3.94742	7.42963	4.12973	0.603377
IFNAR2	16.8314	13.4334	26.0754	17.3544	0.602568
MSRB1	20.0889	16.3259	31.0184	27.6664	0.60242
DGKA	16.9662	16.189	26.2712	15.9528	0.602095
HIST4H4	0.493557	0.389832	1.26636	0.318149	0.601622
STRADA	17.6942	15.1214	27.362	18.8409	0.601367
MAP4	20.8425	46.8428	32.1266	49.6894	0.600851
KDELC2	8.64089	5.45065	13.6204	9.95384	0.600741
CYFIP1	8.38802	16.6521	13.234	17.5765	0.600447
PPT1	49.339	37.2232	75.2683	55.8076	0.599408
ATP6V0D1	31.707	52.293	48.5163	59.5469	0.598302
AGAP9	3.32778	3.77081	5.5516	4.76062	0.598219
CENPBD1	5.44996	6.51292	8.76399	7.28924	0.598182
CDC42EP3	3.94302	6.41154	6.48222	7.57748	0.598074
GRK3	8.28585	6.52118	13.0474	9.46483	0.597197
DGAT2	1.32392	2.43537	2.51285	3.29128	0.596083
NTAN1	8.19766	14.7135	12.9011	13.3531	0.595864
EFHC1	1.78413	1.19207	3.20713	1.51539	0.59561
PRMT2	38.1651	54.5039	58.1811	56.8438	0.595568
HOXA10	1.41487	0.819386	2.64832	2.45952	0.595285
CTGF	0.217334	0.402301	0.838499	0.988672	0.594803
DNASE1	5.55842	9.8673	8.9019	8.10378	0.594357
USP13	2.31949	1.23925	4.00996	3.52133	0.593839
RNF130	39.8865	41.5999	60.7025	51.8327	0.593704
NUBP1	13.9558	19.2172	21.5635	27.9231	0.593293
USF1	26.4138	22.2013	40.3452	33.9889	0.592816
GNPDA1	12.3563	9.14745	19.1365	14.2806	0.592291
SLC9A6	6.34389	5.49331	10.0705	7.09034	0.592104
U2AF1L4	9.45036	9.09737	14.7474	12.6142	0.591563
MFHAS1	4.59525	5.61932	7.42286	6.5842	0.590109
USP32	18.4369	24.1583	28.2517	27.5208	0.58972
CTTNBP2NL	3.00634	6.47639	5.02851	4.38185	0.589516
CCDC191	1.37148	1.74939	2.56565	1.87524	0.588378
NFKBIZ	10.1932	14.6341	15.8281	10.8812	0.588253
ARSA	3.96479	7.57564	6.46233	9.58725	0.587893
GIMAP5	1.14976	2.62862	2.22862	1.88133	0.586741
PDE8A	5.94876	8.62826	9.4351	9.31123	0.586617
NUDT5	21.89	16.3173	33.357	26.3809	0.585891
ZNF703	0.19461	0.239173	0.792299	0.645608	0.585272
IRF9	14.6329	24.9783	22.4532	21.7216	0.5852
MAP3K6	1.912	4.61749	3.36766	5.25119	0.584851
SRGAP3	0.530067	0.307358	1.29368	1.05367	0.58407
WDR81	1.0784	2.55276	2.11369	3.39031	0.583148
ENTPD1	8.29271	5.61116	12.9206	6.49377	0.583046
COMMD8	15.4867	6.97562	23.69	11.9365	0.582628
MCAT	2.52404	3.07127	4.27463	3.73663	0.58184
PSENEN	32.8951	32.6104	49.7086	37.6324	0.581152
CSGALNACT2	11.7259	9.34378	18.0383	10.4044	0.58114
PGPEP1	5.91089	2.46704	9.33866	2.94212	0.581107
BTBD7	2.89287	4.43071	4.82353	4.69704	0.581059
ALOX5	7.79284	14.0408	12.1521	16.4202	0.580889
CCDC112	4.65188	1.98623	7.44598	3.517	0.579534
MMP10	0.0784505	0.0449449	0.611415	0.103002	0.579368
CRTC2	11.1681	17.325	17.1723	17.0786	0.578639
ZNF33A	6.58456	4.77533	10.3266	3.88128	0.578582
TGM2	1.49632	1.44054	2.72623	1.86339	0.577911
ST6GALNAC2	0.336003	0.349023	0.993811	0.361987	0.577605
PODNL1	0.337469	0.231989	0.995567	0.79983	0.577294
PEBP1	55.6272	67.9149	83.4795	123.962	0.577107
DTX2	1.78487	3.50748	3.15087	4.47392	0.575804
PCSK4	0.582424	0.856963	1.35819	1.63184	0.575542
SNTB1	4.14661	2.01582	6.66458	4.40126	0.574583
ADCY7	38.1815	17.9497	57.3473	27.7978	0.574496
ADAM19	0.335093	0.73415	0.98702	0.947499	0.573666
SPATA7	2.59578	2.76753	4.34665	3.5202	0.572332
MOV10	12.1464	23.6875	18.5423	25.8873	0.571934
SAMD8	2.85232	2.35574	4.72612	3.45776	0.571829
NFKBIA	26.7039	27.2566	40.1389	39.5944	0.570416
SOWAHC	0.304346	0.568202	0.936808	0.672369	0.570354
HGF	1.84772	0.38458	3.22599	1.87117	0.569483
SNX27	5.28889	6.54408	8.3294	8.03762	0.568978
PGS1	10.8456	14.8622	16.5646	19.3181	0.568317
PITPNA	16.0805	19.8034	24.3209	26.2466	0.567982
ZDHHC3	10.3003	14.485	15.7477	16.2002	0.567607
TBX19	1.12938	0.780663	2.15183	0.813091	0.565753
RPS16	306.371	456.363	453.882	559.162	0.565512
ARF6	27.494	25.861	41.1069	36.3358	0.563398
PSAP	174.77	287.48	258.685	287.373	0.563069
FGF11	14.6348	18.2369	22.0956	12.5986	0.562861
NFATC2	4.72285	3.90454	7.44936	5.8502	0.562108
IKBKE	7.75986	8.29228	11.9314	14.2257	0.561898
RELT	12.0539	10.6163	18.2649	16.1316	0.561496
CD83	2.23465	6.23307	3.77356	6.12481	0.561458
BORCS7-ASMT	0.0673809	0	0.575012	0	0.561287
ZMYM5	7.26849	7.08691	11.2	6.6161	0.561185
ARMC2	0.846024	0.578851	1.72319	1.06023	0.560874
MVB12A	4.24603	12.0044	6.73754	13.7798	0.560647
KLF7	2.25625	3.12749	3.80114	3.30361	0.560167
TMEM234	2.6443	6.85752	4.37305	5.9221	0.560102
HS1BP3	6.19979	7.73213	9.60898	7.97676	0.559258
ADCYAP1	5.43741	0.50464	8.48517	0.335395	0.559193
HTT	6.46044	9.00375	9.99177	13.1451	0.559091
MTMR10	2.5468	2.77489	4.22425	3.27887	0.558708
ASPHD2	0.862846	1.06006	1.74246	1.97173	0.557963
GALNS	2.99906	5.96083	4.88329	7.92991	0.55696
MYO1G	56.8691	62.492	84.1303	67.0647	0.556878
RARRES2	0.36786	0.130784	1.0119	1.8399	0.55664
GAB2	10.0897	12.0682	15.3063	10.829	0.556213
UBE2H	23.3381	40.0748	34.7714	30.3168	0.555589
IMPDH1	17.245	20.7492	25.8096	33.6668	0.555252
SLX4IP	2.9408	1.53768	4.78698	2.01259	0.554321
TRAPPC8	14.9911	10.9567	22.4764	13.158	0.553945
CCL3L3	0.579119	2.2203	1.31812	1.81657	0.553836
SLC45A4	2.37142	2.98512	3.94841	2.82914	0.553607
EIF2AK4	18.8634	21.1063	28.1259	24.0074	0.552186
WAS	46.2889	62.8239	68.336	80.0181	0.552104
MASP2	0.804495	0.892316	1.6444	1.19468	0.551343
CHKB	23.9447	31.6665	35.5517	27.1121	0.551207
SYS1	6.52999	8.07724	10.0281	10.1215	0.550469
CRYBG3	1.75908	2.36328	3.0393	2.15882	0.549917
MGST2	57.2053	38.642	84.1994	59.1019	0.549693
MBNL1	33.8957	29.0406	50.0692	32.4679	0.549405
CYSTM1	10.2618	18.3813	15.4766	19.2298	0.548975
CTRL	0.616784	0.608189	1.36523	1.05449	0.548851
FURIN	28.6848	69.9255	42.4106	77.337	0.548323
ATP11A	6.09086	7.95664	9.36871	10.1682	0.548203
PMAIP1	7.58609	11.4418	11.5487	16.9611	0.54747
DBNL	34.314	54.4313	50.5968	66.2798	0.547043
TBC1D2	0.724597	0.98617	1.51576	1.43826	0.544737
ANXA6	31.412	55.6584	46.2718	58.3103	0.544452
SLC31A1	8.74513	6.99078	13.2114	9.14558	0.544293
COL1A2	2.32762	20.5897	3.85246	11.946	0.544224
RPGR	2.4082	1.71563	3.9659	3.05735	0.543043
UBE2D1	4.64678	2.57093	7.22114	4.6989	0.54191
KRT17	0.157576	0.231491	0.683486	0.382088	0.540345
CXCR4	3.07974	4.11378	4.93174	3.04012	0.539977
RASA4B	2.21954	5.29173	3.6795	6.04345	0.539499
FAM214A	5.09919	4.89586	7.86428	4.63753	0.539385
COPS7A	13.2706	16.9261	19.737	18.8137	0.539161
TPMT	10.0122	6.11507	15.0007	8.50596	0.539028
SIRPA	27.9355	34.2467	41.0372	44.7205	0.538824
NAGK	27.2284	34.2578	39.9953	34.4369	0.538309
CD207	0.769575	0.139773	1.56881	0.0876774	0.537697
SYCE3	0.158837	0.240932	0.681884	0.396575	0.5374
DUSP16	1.87229	2.0672	3.1682	2.56663	0.537224
SLC22A4	0.508627	1.19065	1.18867	1.51625	0.536822
NAMPT	43.5618	32.1003	63.6357	41.788	0.536524
FAM168A	9.87187	13.1972	14.7611	10.2818	0.535771
SMPD3	0.528553	0.239183	1.21516	0.440691	0.535246
KIAA1147	4.98085	3.50709	7.66512	4.57	0.534869
BTN2A1	11.4363	17.4546	17.0116	16.0873	0.534361
ARID4A	9.56217	8.44515	14.295	8.64632	0.534152
ARL6IP5	72.4997	86.5777	105.42	87.6894	0.533959
TTC12	1.80959	1.39647	3.06789	2.33459	0.533918
LYSMD4	1.84112	2.06357	3.11112	2.11658	0.533074
ATXN1	0.736772	0.58492	1.51213	0.818278	0.532501
CCL4L2	1.58525	2.06922	2.7393	1.67562	0.532465
METTL9	32.7625	34.0079	47.8279	30.6237	0.532281
SMPDL3A	0.902155	1.08405	1.75083	0.821058	0.532234
CLN8	0.738341	1.01497	1.51345	1.25042	0.531957
SNX30	6.35897	6.45217	9.63732	7.19924	0.531558
IQCE	0.949947	0.76775	1.81778	1.76557	0.531125
FOXO1	2.51519	3.74133	4.07843	3.53362	0.530779
PARP12	3.16047	4.29112	5.00954	4.79056	0.530507
PYGL	47.4963	62.6046	69.0377	84.5708	0.530257
SLC31A2	7.47083	2.8341	11.2301	5.76352	0.529858
HIF1A	33.338	49.612	48.5753	48.8782	0.529818
CRYL1	11.2604	18.9214	16.6919	17.2574	0.529077
UBE2J1	27.4198	27.7438	40.0012	32.709	0.528768
OXA1L	57.145	67.1054	82.8458	89.7046	0.528084
RSPH3	2.52049	3.33771	4.07594	4.22367	0.5279
ERAP2	0.259252	0.394244	0.813923	0.583184	0.526546
PHF20L1	11.6205	10.5639	17.1791	12.0258	0.526509
LCP1	418.938	209.171	603.867	395.712	0.526443
FAM13A	7.48682	6.29999	11.2213	6.92019	0.5261
LTBR	16.8854	34.7262	24.7526	40.491	0.525935
DOCK8	36.9763	49.1369	53.6661	54.5348	0.525545
ANXA2	86.7123	199.334	125.25	174.23	0.525427
TMEM127	11.9278	15.7317	17.6023	17.1379	0.525006
ABR	7.87993	10.7347	11.7776	12.4425	0.524992
SLC30A1	3.99424	4.90461	6.18307	6.93887	0.524335
MYBPH	0.00646625	0	0.447352	1.77665	0.524117
ATP6V1C1	11.555	10.9473	17.0465	12.6317	0.52345
CDKN1B	16.9267	15.0287	24.7646	18.577	0.523279
AMPD3	10.3581	9.75993	15.3109	9.76227	0.522115
CEP85L	4.75525	3.82064	7.26409	3.8072	0.521976
AP1B1	35.9799	77.4058	52.06	70.1418	0.520884
GATM	11.6726	5.45268	17.1806	6.40186	0.520685
CLIC4	41.4443	39.8441	59.8655	47.6623	0.520054
SIGLEC5	4.28904	7.09507	6.57475	6.0956	0.518192
FCHSD2	10.0367	9.49605	14.8042	12.0248	0.518008
H6PD	4.38506	9.49035	6.70915	9.87146	0.517609
BLOC1S2	14.1367	12.3466	20.6677	8.70695	0.517493
RGPD2	3.24194	3.03354	5.07213	3.15024	0.51748
EVC2	0.937709	2.07885	1.77258	2.29451	0.516877
CD4	41.5288	78.297	59.852	65.1915	0.516865
MAPKBP1	3.63908	3.76622	5.63633	5.32846	0.516549
FGFR1OP	6.77583	3.97777	10.1218	6.95552	0.516318
CLSTN1	16.0668	40.9204	23.4081	42.3028	0.516171
GMIP	14.0685	18.2462	20.5501	24.3397	0.516158
STK36	3.71766	3.54174	5.7468	4.25231	0.516132
CCDC97	5.9181	9.02208	8.89265	10.5938	0.515982
EP300	16.342	25.7618	23.782	27.3582	0.515024
LGALS8	33.7807	35.5312	48.6864	30.8637	0.514563
RHOB	9.66196	5.64803	14.2308	8.87596	0.514515
ARIH2OS	0.599483	0.353221	1.28484	0.63044	0.514486
SYNGR1	7.59792	19.4994	11.2817	26.681	0.514455
BST1	3.891	4.14207	5.98607	4.5508	0.51435
EGLN1	8.73647	6.86836	12.906	8.47503	0.514235
GRAPL	1.60189	3.41863	2.71567	2.98597	0.514064
CORO1B	32.4014	86.694	46.698	100.134	0.514021
B2M	388.81	476.629	555.51	422.116	0.513636
EML4	15.0378	15.1133	21.8943	19.8055	0.513516
RASA4	1.9115	4.3326	3.15561	5.7003	0.513299
DSC2	23.1178	30.1808	33.4131	30.021	0.512856
STIM2	3.97138	5.93241	6.09199	6.01259	0.512545
STARD9	0.949168	1.66841	1.78011	1.82867	0.512286
CBL	15.3172	18.4794	22.2664	19.1355	0.511853
MKLN1	7.54874	7.67216	11.1869	7.52306	0.511545
UBE2E1	88.5303	51.373	126.55	70.0158	0.510617
MGAT1	29.7945	37.6872	42.8525	43.4511	0.509986
ENGASE	7.51559	9.78389	11.1171	12.9493	0.508871
DCLRE1C	6.0749	3.39973	9.06652	4.37187	0.508782
CPEB2	1.6103	0.958276	2.71404	1.07976	0.508772
CD59	14.034	11.9478	20.384	10.8411	0.508301
FAM183A	0.374598	0.47346	0.954971	0.933957	0.508137
AKTIP	2.18641	3.28647	3.53028	3.66212	0.507668
NDRG3	12.9231	18.2248	18.789	18.2957	0.507219
VPS8	11.213	10.7223	16.3577	11.3511	0.50716
TLE4	6.53199	6.84205	9.70479	8.49303	0.507153
SNX24	0.714143	0.543051	1.43606	1.11877	0.507065
APPL1	12.0961	8.86639	17.6052	12.784	0.506567
RARG	0.424516	0.679873	1.02288	0.608825	0.505938
MANBA	20.6111	18.5935	29.6797	21.3559	0.505512
RERE	7.19728	9.8502	10.6359	11.5817	0.505368
RNASET2	40.9848	44.5063	58.5862	56.3249	0.505111
STX12	10.6685	15.6776	15.5599	14.7755	0.50508
CEPT1	19.1604	11.4659	27.6109	13.6006	0.505041
HS3ST1	0.143081	0.0879299	0.621544	0.445022	0.504441
PLGLB2	0.69672	0.530639	1.4059	0.713589	0.503826
RBBP9	3.56147	3.30762	5.46604	5.05953	0.503384
RYR1	0.816935	0.755547	1.57427	0.826427	0.502658
KLHDC1	1.18822	1.05177	2.09992	0.87634	0.502471
TBC1D2B	12.1602	12.8952	17.6428	14.7971	0.502435
NEK3	7.83036	6.88729	11.5064	6.87803	0.502126
CDH2	0.171864	1.12451	0.65882	0.986984	0.501353
KCTD21	2.84435	6.08882	4.43891	4.37248	0.500577
NRN1	1.37503	5.39176	2.3578	3.35978	0.499571
PVALB	0.00646625	0.0282993	0.422675	0.0415291	0.499307
PRKAR2A	10.0758	11.7886	14.6552	15.583	0.49923
HESX1	0.984106	0.670291	1.80444	0.919212	0.499225
PIK3R2	3.5882	4.64837	5.48111	7.76862	0.498313
ARHGEF3	12.1102	19.6273	17.5176	16.6085	0.498207
NCEH1	3.51423	3.48247	5.37366	4.45441	0.497642
TSEN34	0.711531	0.926835	1.41606	1.47457	0.497369
NR6A1	2.4027	3.68396	3.80317	5.83138	0.497306
HIST1H3E	0.964491	2.23708	1.77291	1.92823	0.497243
C1orf21	0.593269	0.802984	1.24867	1.00977	0.497083
EIF3G	64.4291	85.3248	91.3351	121.841	0.496946
PACSIN2	23.3078	35.5896	33.2984	37.0443	0.496719
PFDN5	281.141	262.697	396.538	267.29	0.494678
TMEM156	5.61024	1.93747	8.31115	4.23959	0.494255
BMP8B	0.856585	0.646232	1.61479	0.98538	0.494045
CD22	0.336957	0.538516	0.882496	0.675986	0.493694
GPBAR1	0.0942496	0.0305001	0.540235	0.346731	0.493209
THAP6	4.88432	4.07142	7.28192	4.28113	0.493089
PARP4	31.0034	34.6218	44.0426	38.5791	0.493066
EXOC3	20.9033	36.6294	29.827	38.2835	0.493049
ACAA1	32.4426	28.0731	46.067	36.5337	0.493029
EVI5	3.67312	3.92201	5.576	3.10499	0.492823
PHYKPL	26.6116	38.0069	37.8473	35.3447	0.492541
PCNX1	8.68609	10.9782	12.6262	11.9562	0.492398
BBS1	1.90908	3.9895	3.09207	4.23871	0.492265
RUNDC1	5.3699	6.1145	7.95528	6.64776	0.491468
IRF2	11.4228	12.7358	16.4569	12.2122	0.490799
POMT1	5.85458	10.9087	8.62817	10.54	0.490195
MCOLN1	3.43133	5.05505	5.22319	5.70837	0.489914
HDAC4	1.73794	2.81977	2.84471	4.32719	0.489784
SAMD3	0.474882	0.273789	1.071	0.351142	0.48973
YIPF1	17.4815	21.038	24.9513	20.6952	0.489725
ZNF621	4.60542	4.8675	6.87058	3.52812	0.489647
UBQLN2	10.9033	12.8974	15.7096	15.7827	0.48931
FANK1	0.826935	0.593795	1.5636	0.346565	0.488744
ZDHHC6	19.8552	14.4982	28.2612	21.1381	0.488579
APIP	18.4269	14.1659	26.2521	20.2257	0.488308
IGBP1	37.2273	45.2129	52.6124	38.8269	0.487964
ADPGK	38.5303	34.4682	54.4278	45.2565	0.487653
ACBD5	8.83618	8.06003	12.7919	10.194	0.487653
AQP9	0.650282	1.05984	1.31363	1.06636	0.487447
TUBGCP2	15.9033	28.3937	22.6763	34.1479	0.486142
SLC38A9	6.66113	5.2452	9.7306	6.06896	0.486101
NEIL2	3.57606	3.59248	5.40752	5.07671	0.48566
KDM2A	22.7758	30.8424	32.2895	32.5657	0.48557
PSMB8	3.22456	2.54623	4.91292	3.39703	0.48507
MEF2B	0.307472	0.171338	0.829387	0.336024	0.48458
AGPAT2	14.7736	42.3592	21.0694	62.6108	0.484539
TRAF1	3.40776	2.99069	5.1652	2.70711	0.484101
DIRC2	1.02851	1.19995	1.83526	1.46574	0.48306
MSL1	24.6934	24.1583	34.9099	26.9344	0.482982
SERINC1	56.8937	79.6602	79.9137	66.0186	0.482977
C7orf31	1.87682	2.03177	3.0185	2.32783	0.48218
ADPRH	8.48532	5.48783	12.2492	5.76656	0.482135
IKBIP	12.2141	7.73022	17.4526	12.3684	0.481743
ATP2B4	14.2368	7.96826	20.2741	11.1103	0.481541
COL27A1	0.436623	3.08966	1.00585	2.96098	0.481532
NUMB	29.3906	42.2605	41.427	42.0843	0.481359
MED13L	19.2668	25.74	27.2924	28.394	0.481297
PLCXD2	0.384112	0.208056	0.931943	0.348269	0.481092
RSC1A1	3.85029	4.95617	5.76986	7.11839	0.481055
SP140L	11.6305	14.3388	16.6265	15.4726	0.480832
TRPV1	2.29309	2.92205	3.59325	3.06467	0.480072
LPP	2.21333	3.39301	3.48198	2.6151	0.480066
RXRA	11.2509	8.36918	16.0826	12.5144	0.479647
PHKG2	4.71846	5.38925	6.97009	6.78749	0.478969
OSTF1	60.8722	75.7603	85.2245	74.5096	0.478806
TMEM19	5.82211	3.14655	8.50511	4.58279	0.478486
GAS8	1.88016	2.89107	3.01202	3.65567	0.478181
H2AFJ	5.39484	8.05451	7.90521	5.74313	0.47774
WASF2	37.3898	52.7084	52.4535	54.4956	0.477562
CD99L2	27.8202	32.4047	39.1235	35.837	0.477365
CLK4	10.669	8.80651	15.2423	8.98229	0.477078
LMO2	64.187	35.1959	89.7169	53.987	0.476786
NAPRT	2.68825	10.4517	4.13261	12.832	0.476759
IQGAP3	11.6467	8.31255	16.5968	11.303	0.476544
VPS45	16.0193	11.5748	22.6798	15.0944	0.476484
C6orf89	9.54533	12.5555	13.6658	13.063	0.475849
MED25	7.87897	16.8414	11.3461	20.1741	0.475589
UNC119B	10.902	9.34634	15.5494	11.3957	0.475575
VMO1	0.00646625	0.0114961	0.399463	0.0505674	0.475575
ADHFE1	2.48104	2.1655	3.83974	1.98522	0.475409
RAB29	9.23593	9.04981	13.2285	9.18891	0.475141
B4GALT1	19.8396	21.585	27.965	21.4411	0.474984
IL6ST	13.0742	18.4363	18.5568	12.8651	0.474614
TIAF1	0.374667	0.276344	0.910104	0.663514	0.474569
SEMA4B	4.24897	10.4965	6.29094	8.70862	0.474069
PATL2	0.616647	0.97442	1.24528	0.85218	0.473891
C2CD5	13.9973	9.46497	19.8271	11.9962	0.473756
LY6G5B	0.32408	0.743069	0.838484	0.552762	0.473527
TNRC18	4.57404	11.3632	6.73871	18.5551	0.473371
SIRPB1	2.53174	2.56861	3.90235	3.53655	0.473094
NUDT16L1	4.33249	9.87727	6.3977	12.2334	0.472268
CEP19	3.72043	1.68087	5.54643	2.79054	0.471791
BTN3A1	5.02994	5.93084	7.36223	4.50726	0.471744
VPS50	5.88644	6.08264	8.54673	4.41963	0.471248
P2RY8	3.01547	3.91086	4.56501	6.73018	0.470815
RETSAT	10.6052	20.1518	15.0781	17.3683	0.470325
SRGAP2B	3.10553	3.75764	4.68761	3.80503	0.470254
STK32C	7.02929	8.3709	10.1184	8.86512	0.469607
TADA2A	4.29881	4.56803	6.337	5.16086	0.469521
FBXO36	0.557557	0.529427	1.15664	0.946228	0.469499
N4BP1	8.5694	11.2714	12.2466	11.6567	0.469119
MTMR1	7.57656	5.71862	10.8706	6.97464	0.468922
FBXO17	2.10437	3.00662	3.29613	4.67716	0.468739
RANBP9	29.2119	32.2921	40.7949	37.5857	0.46821
SMPD2	3.70199	3.17105	5.50346	6.06239	0.467934
ZC2HC1A	1.32777	0.640255	2.21935	0.834688	0.467823
IGF2BP3	20.9169	17.8715	29.311	23.9498	0.467797
PDLIM2	2.67174	3.41722	4.07788	5.86219	0.467764
BAIAP2	5.99798	12.807	8.6733	14.2328	0.46707
TNFRSF10B	18.9063	18.0044	26.5034	25.8661	0.466384
MAST3	3.15245	5.53779	4.73713	5.51906	0.466369
ZC3H12A	1.83333	2.40269	2.91275	4.25777	0.465686
SPEF2	1.28172	0.825613	2.15039	1.57301	0.46541
NIPA2	18.1884	15.9503	25.4934	22.3637	0.465401
NEK9	28.3593	29.9728	39.5304	33.0597	0.465187
YTHDC2	9.58736	6.96306	13.6152	8.70319	0.465127
HACD2	10.9672	11.9909	15.5133	14.2089	0.464548
CHMP4B	35.7717	54.8236	49.7263	64.3591	0.46414
PPP1R16B	6.80464	7.07596	9.76612	7.24774	0.464095
RBP4	0.290074	0.326902	0.779466	1.07883	0.463991
HIST2H2BE	4.13579	6.11355	6.08239	4.75052	0.463649
NUDT16	8.797	4.86896	12.5037	10.059	0.462943
ARPP19	26.1629	28.9292	36.44	31.6577	0.462941
ZDHHC14	1.23715	2.72914	2.08336	3.30637	0.462838
CBLN3	0.518175	1.3587	1.09155	1.01752	0.462231
BDH2	8.52388	8.27856	12.1206	6.61136	0.462208
ITGAV	7.7827	16.9137	11.0975	13.3916	0.461978
QSOX1	35.1285	53.4456	48.7608	56.8868	0.461873
SIPA1	10.0124	16.1149	14.1648	23.2555	0.461599
RNF115	8.8116	8.79013	12.5059	7.97958	0.461025
ZNF467	3.29114	6.66359	4.90536	4.77563	0.460666
CORO1A	152.413	161.512	210.084	317.942	0.460397
HHLA2	0.27108	0.476389	0.748473	1.12784	0.460041
EFR3A	11.01	12.0784	15.5145	14.332	0.45949
UBXN11	4.91887	4.29778	7.13865	7.54384	0.459467
CD33	34.4215	30.7088	47.6986	32.9192	0.459256
VPS13D	3.95102	4.50888	5.80634	5.22276	0.459154
SYK	31.8366	26.4298	44.1407	35.5328	0.459124
DZIP3	6.67377	6.01502	9.54725	6.54486	0.45886
ADAM17	12.0263	12.5449	16.9037	14.9902	0.458825
AGTPBP1	14.7075	15.2478	20.5851	15.2574	0.458584
TYSND1	2.03682	1.64239	3.17231	3.09069	0.458287
CCDC69	18.5239	21.09	25.823	23.8496	0.458234
SUMF1	6.20274	7.43183	8.89311	8.40792	0.457878
LYRM1	12.5678	8.21688	17.6331	13.7033	0.457675
ATP9A	1.9789	5.43707	3.08998	3.75755	0.457316
LINGO3	0.262448	0.267592	0.733247	1.18895	0.457254
CRTAP	11.292	17.0721	15.8737	20.6725	0.457053
SH3KBP1	26.7665	22.1518	37.1123	28.409	0.45691
TSPOAP1	3.47691	2.54525	5.14468	6.30539	0.456837
MAP3K2	5.33781	3.78091	7.69729	5.28471	0.456582
DISP1	3.24951	2.68063	4.83085	2.97379	0.456409
C1RL	24.1343	23.3881	33.4847	27.5863	0.456302
REEP5	20.1513	27.4247	28.0068	25.864	0.45564
CLASRP	12.0621	19.138	16.9126	23.0191	0.45558
DCK	32.1446	16.4176	44.4408	22.5639	0.455216
PLEKHM2	11.3977	23.0138	15.9851	25.6883	0.454191
FRAT2	9.26281	8.91875	13.0592	12.1404	0.454092
ERO1B	2.64322	1.84987	3.99092	1.90242	0.454092
MARC1	2.19344	2.3122	3.37454	3.57092	0.454022
FSTL3	1.16201	2.85236	1.9616	3.13909	0.454007
NEK4	4.72577	3.15284	6.84286	4.95514	0.453911
PTPRH	0.537665	1.26646	1.1061	0.866239	0.453836
MCM3AP	16.8444	18.6541	23.4372	24.6279	0.453609
RBMS1	26.4531	31.3315	36.5458	27.0234	0.451684
SLC46A3	3.51756	2.41247	5.17577	2.57616	0.451073
CD19	0.106626	0.262082	0.511753	0.557421	0.450055
MREG	0.702447	0.713861	1.3254	1.15563	0.449872
ZBTB21	1.82109	1.27681	2.85273	2.32228	0.449631
TGFA	1.10625	1.13983	1.87621	1.36175	0.449497
PHC2	20.7811	31.0878	28.7335	36.3815	0.449018
PIGL	3.91986	2.95402	5.71346	3.01501	0.44844
IQSEC2	0.710075	1.45293	1.33325	1.31448	0.448284
ENTPD4	16.6202	20.6955	23.0411	19.82	0.448271
PRCP	21.593	10.8193	29.8252	14.2588	0.448235
C19orf66	10.6168	20.3319	14.8467	17.7682	0.447972
ZNF780B	3.67022	2.06854	5.36953	2.65162	0.447696
FMNL1	26.2276	31.584	36.1194	44.5404	0.447104
ARPC5	140.431	94.47	191.757	113.393	0.446687
PPP1R13B	2.11073	3.54142	3.23888	3.79082	0.446427
GLB1	33.8213	43.6578	46.4232	43.8299	0.445624
GLCE	8.25009	5.21662	11.5973	6.45256	0.445575
IPMK	2.59398	1.38694	3.89185	2.52595	0.444799
LEMD2	11.4062	13.2117	15.885	14.5278	0.444682
SLFN13	11.1686	7.56144	15.5551	9.79964	0.444108
CCS	28.6401	40.5168	39.3239	39.8495	0.444088
BIRC3	0.805039	0.119581	1.45554	0.314142	0.444008
CHKB-CPT1B	0.868082	0.237573	1.54043	3.05371	0.443514
ITM2C	44.3883	47.5724	60.719	57.9843	0.443393
KIAA0355	1.12793	1.93721	1.8932	2.02853	0.443217
ARHGAP10	1.76222	1.54749	2.75477	1.80394	0.442893
ABCC6	0.0452891	0.478729	0.420456	0.818316	0.442452
ARMCX2	1.68633	11.8077	2.64951	9.84175	0.442066
REPIN1	11.7759	17.9346	16.3547	18.119	0.441901
PLPPR2	2.48153	5.9778	3.72856	7.13512	0.441677
ABCB4	0.0383838	0.657887	0.409975	0.262133	0.44133
CRK	9.37564	12.2388	13.0878	13.771	0.441242
SPINT2	86.4647	130.467	117.748	120.923	0.441134
CTSD	42.342	66.2035	57.7851	95.9208	0.439686
TBC1D22A	7.27123	13.3843	10.2115	13.8706	0.438808
MMP14	31.527	41.3501	43.0766	38.1173	0.438375
CTNS	8.18023	12.0331	11.4394	11.1648	0.438313
BEND5	0.76536	0.876359	1.39195	0.961405	0.438225
KCNAB3	1.35113	0.563427	2.18483	1.16357	0.437865
SMURF2	6.02559	5.93817	8.51151	6.1845	0.437054
FAM49B	61.2263	42.8947	83.2335	63.191	0.436869
LRRC3	0.957477	2.14743	1.64906	2.50971	0.436483
RNF141	9.38336	7.54978	13.0517	9.60392	0.436468
SLC25A3	217.419	259.629	294.521	340.847	0.436167
SPATA5L1	3.77366	2.7743	5.45752	3.91916	0.435884
AKAP6	0.134686	0.423673	0.534837	0.984479	0.435792
SLC29A3	4.04026	4.33135	5.81735	4.31261	0.435713
USP4	23.5826	26.6153	32.2474	27.8471	0.435603
EZH1	10.172	16.8988	14.1056	12.3493	0.435204
ZNF554	2.06466	2.92287	3.14157	3.16806	0.43445
RAB40B	0.466717	1.34826	0.98205	2.01049	0.434403
INTS3	12.1111	17.1944	16.7154	17.2952	0.434216
RILPL2	17.24	18.1431	23.6444	19.663	0.434154
SPTAN1	18.9886	81.9286	26.0069	55.0751	0.434151
NCKAP1L	93.5414	111.118	126.722	104.979	0.433989
PCBP1	125.397	175.574	169.721	238.075	0.433681
NEDD4L	1.50637	2.60973	2.38477	2.58829	0.433461
C2orf49	4.94533	4.2471	7.02845	3.92716	0.433364
SPNS2	3.69829	5.2189	5.34218	8.75282	0.432843
DDX3X	68.3113	101.529	92.5464	100.997	0.432592
PLCB1	0.759555	0.68621	1.37444	1.07622	0.432379
TTC13	6.39206	4.90213	8.96802	6.25796	0.431329
CES4A	1.82463	9.00397	2.8086	4.31104	0.431197
RNF166	7.34139	9.43924	10.2468	13.3549	0.431159
CHM	12.9655	12.5199	17.8243	12.8654	0.430724
SON	41.495	67.4136	56.2758	72.5805	0.430632
TNFSF12	3.35949	9.97767	4.87552	6.17312	0.430558
RABEP1	24.313	22.49	33.115	28.6785	0.430531
CEP350	9.6862	9.21841	13.4013	10.0107	0.430449
GDPD3	2.41109	2.9914	3.59642	2.92766	0.43028
KLF13	8.7951	8.16743	12.1966	6.68641	0.430031
NT5DC2	46.4977	51.8465	62.9768	68.6169	0.429691
BMP6	2.05789	2.39059	3.11616	1.05769	0.428761
PTGER2	0.859211	0.254567	1.50208	0.434294	0.42844
PEAK1	4.60995	6.96354	6.54862	6.36272	0.428226
ZMYM6	6.81007	5.07901	9.50713	5.95161	0.427961
KRBOX4	6.39848	6.19889	8.95277	5.86654	0.427869
MTMR14	21.0898	28.658	28.7126	27.7959	0.427692
CARF	3.0338	3.23281	4.42561	3.13663	0.427647
C20orf194	5.74583	9.2582	8.07217	7.36535	0.427451
APMAP	36.0906	34.4872	48.8541	42.9997	0.426659
FCER1G	191.978	109.117	258.35	80.0613	0.426465
SCAPER	3.38436	4.8031	4.89186	4.1014	0.426355
GNAI2	148.8	270.657	200.174	315.605	0.425401
CRELD2	8.71899	8.47096	12.0512	12.2666	0.425302
AP1S3	0.607804	0.0853796	1.15884	0.295844	0.425165
RBMS2	5.1958	7.35493	7.31907	7.65624	0.425132
LZTFL1	3.48625	2.38695	5.02269	3.41655	0.424899
ETV3	6.60331	8.24834	9.20661	8.13054	0.424804
UTP6	33.0241	25.1675	44.6726	35.9407	0.424774
TAPBPL	5.99983	7.4257	8.39312	7.3113	0.424284
CEBPG	13.7433	8.34784	18.7839	13.426	0.424271
CYP2U1	0.382099	0.338008	0.854386	0.741672	0.42408
KIAA1841	3.30864	2.20412	4.78012	2.54716	0.423869
RAB11FIP2	4.24461	3.88308	6.03504	4.83407	0.423722
RNASE2	51.2512	18.8757	69.0823	20.1834	0.423585
XRRA1	0.673629	0.751341	1.24465	0.927278	0.423511
IGF2R	7.12175	16.4512	9.89259	16.1408	0.423484
FBXL2	0.929117	2.34271	1.58684	1.53149	0.423252
NCOA1	6.28357	6.71156	8.76171	7.21319	0.422488
POPDC2	0.614319	0.940817	1.16313	0.849252	0.422195
AZIN2	1.09429	0.649467	1.80586	1.00705	0.421986
USP6NL	5.91993	6.10606	8.27081	6.92662	0.421938
CMTR1	14.5242	14.9675	19.7939	15.6321	0.421637
ZNF30	1.26441	0.668254	2.03211	1.56996	0.421186
SCAMP4	7.15306	13.9357	9.9164	18.4888	0.421084
ANKRD12	9.13965	10.164	12.5566	8.87382	0.418992
FAM129B	24.2115	24.9066	32.6944	29.0996	0.418429
TTC23	2.6037	4.32632	3.81583	3.841	0.418304
PAQR8	3.12606	2.53299	4.51145	3.35011	0.417668
SDCBP	115.888	93.68	155.133	86.7476	0.417649
APOL3	0.855093	2.32914	1.47779	1.5332	0.417563
SH3BGR	0.735622	0.251661	1.31816	0.631928	0.417529
PEX2	8.77641	4.94989	12.0534	6.0318	0.417048
PPP1R3E	3.29363	2.18938	4.73179	2.49904	0.416785
RABL2B	6.44895	6.15861	8.93737	8.89991	0.415826
PARL	31.305	20.5673	42.089	28.4969	0.415562
EEA1	5.097	4.71534	7.13125	6.01677	0.415379
DENND1C	7.34711	16.8692	10.1293	15.1243	0.415015
ABCA9	0.21022	0.841097	0.613556	0.657952	0.414974
SCAF11	32.9486	23.0731	44.2573	28.2485	0.4148
CCNL1	27.128	28.525	36.4897	27.1845	0.414487
ZNF318	7.17213	4.83908	9.88995	5.73713	0.414213
DENND5B	0.96006	0.945984	1.61103	1.21096	0.41372
IL23A	0.611282	0.419135	1.14635	0.412512	0.413674
SLC22A18	0.555254	1.45383	1.07105	1.74017	0.41321
FKBP1A	106.935	157.856	142.707	178.458	0.412959
ALG14	2.90642	3.22927	4.20089	4.32028	0.412911
HSD17B11	53.5952	58.7591	71.664	58.792	0.412468
RIPK3	5.99094	7.28468	8.30273	5.30558	0.412167
CASK	3.45949	2.10862	4.93328	3.6593	0.411951
IL27RA	9.94552	21.6987	13.5593	23.1001	0.411597
OPRL1	1.24732	1.64288	1.98838	2.00183	0.411159
RGPD1	1.83798	2.32553	2.77382	2.06767	0.411158
MTHFR	11.9745	17.0311	16.2504	14.1096	0.410952
MTIF3	33.4171	26.436	44.7281	30.8277	0.409956
MZB1	1.24356	0.701139	1.9807	1.57757	0.409861
RIC1	12.1752	11.5466	16.504	12.4838	0.409858
ANO8	3.78193	6.90501	5.35287	7.80867	0.409815
ULK2	3.97414	4.01184	5.60756	4.19634	0.40967
SDC4	3.00443	4.20589	4.31884	5.33217	0.409514
PRICKLE4	2.88855	4.91569	4.16402	5.64212	0.409262
SLC35E3	4.44757	3.66835	6.23404	4.45509	0.409191
RGPD4	0.473271	0.244177	0.956398	0.343388	0.409177
PEX11B	12.3744	11.788	16.7562	13.0496	0.408852
TNKS2	23.6864	19.8103	31.7629	20.6119	0.408348
FLII	32.2423	49.4428	43.1067	61.4155	0.407978
KLHL25	0.354731	0.91169	0.79705	1.4939	0.407625
SRR	5.20294	4.09101	7.22731	5.8407	0.40747
PLAG1	4.31896	3.43398	6.0547	3.68386	0.407439
TPD52L2	28.7817	38.9576	38.4925	44.5373	0.407154
COBLL1	1.343	0.397803	2.10579	0.985929	0.406603
ZBED5	11.6512	4.79277	15.7686	7.3206	0.406491
HSD17B14	2.04725	2.58859	3.03852	3.31347	0.40632
VWA8	4.80817	6.09007	6.69505	7.96531	0.405848
PLA2G4A	16.1509	7.2148	21.7188	10.5576	0.405601
TMEM39B	7.72488	10.882	10.5573	11.0297	0.405595
ZNF862	1.99808	2.3907	2.97062	2.51955	0.405326
RBM5	60.8728	59.3961	80.9426	54.7715	0.405307
B3GALNT1	3.42288	3.06077	4.85718	5.22691	0.405219
THEM4	6.71135	6.44749	9.21138	9.55257	0.405122
FAM118B	12.351	15.1372	16.6723	14.5168	0.404542
HERC3	9.13049	6.70113	12.4088	6.81301	0.404474
C9orf85	5.42936	5.23537	7.50882	6.02612	0.404285
TMEM205	16.0854	17.7166	21.6079	24.4051	0.404069
IRF1	3.61722	4.34201	5.10937	4.60268	0.403998
H2AFY	125.983	116.383	167.003	189.718	0.403852
DICER1	17.7832	18.5578	23.8507	22.5404	0.403846
LUM	2.53051	0.995648	3.67058	1.55932	0.403728
PTPMT1	10.1309	11.5279	13.7241	15.2156	0.403605
PIK3C2B	5.2514	5.85935	7.26827	6.99538	0.403406
BBS12	2.74626	2.33184	3.95482	2.73602	0.403382
NXF1	25.5067	32.9722	34.0553	37.1138	0.403277
ARHGAP4	24.0886	29.1236	32.1618	54.8918	0.40249
LRRC37A	1.41234	1.08845	2.18707	1.53712	0.401798
SEPHS1	12.7632	12.2652	17.1818	18.7358	0.401679
ATR	5.44562	3.39454	7.51143	5.98253	0.401083
LPO	0.74013	0.406046	1.2956	0.877318	0.399674
DPYSL3	0.473798	0.316624	0.943774	0.710126	0.399322
CSF3R	20.1147	39.8243	26.8475	44.8783	0.399296
AKAP10	15.1493	13.7075	20.2984	12.6688	0.39927
ARHGAP30	52.3075	42.1595	69.2965	48.6547	0.399112
TMEM150B	2.5385	1.84197	3.66526	1.9424	0.398816
EPHX1	4.76745	10.8387	6.60369	9.11899	0.398766
SARAF	92.3189	115.087	122.003	104.096	0.398459
SUPT3H	3.47706	4.50829	4.89807	3.90582	0.39769
ACP2	10.0727	16.6057	13.5862	17.8773	0.397599
NXT2	13.654	6.76544	18.2954	9.48222	0.396962
NAA40	13.175	10.2631	17.6633	14.6319	0.396858
ITSN1	6.65237	8.77847	9.07386	9.74841	0.396638
LOXL2	0.601056	2.25691	1.10762	3.35485	0.396592
MDFI	2.10789	3.51328	3.09012	5.77701	0.39621
ZSCAN32	6.3869	8.26031	8.71991	7.60671	0.395974
IER5	9.95075	9.77338	13.4063	11.1319	0.395675
CBX6	6.27753	6.5259	8.57394	9.27373	0.395664
METTL7A	20.8501	14.7787	27.7368	15.5845	0.39526
DACT3	0.31525	0.219359	0.729607	0.681761	0.395107
PEX11G	0.761651	1.06261	1.31664	1.32643	0.395106
ANKFY1	7.75076	6.90437	10.5062	11.0718	0.394929
SSH1	12.2361	11.7381	16.3986	13.1314	0.394489
EID2	9.84204	7.54896	13.2487	8.95825	0.394193
DDX5	173.485	213.802	228.307	246.652	0.394183
PACRGL	1.9044	1.30832	2.8169	1.93801	0.394165
VPS11	13.0035	18.5711	17.4023	17.8617	0.394098
ACAD11	7.45576	8.1229	10.1081	6.10465	0.393611
NAT8L	0.417366	0.325991	0.861596	0.578546	0.393328
AP4E1	4.51701	3.07821	6.24581	3.93568	0.39326
GOLGA8O	2.88581	1.89081	4.10235	1.945	0.392947
CLUAP1	2.78188	3.37164	3.96509	4.35376	0.392718
NMNAT1	6.1691	6.12302	8.40895	5.95786	0.392241
ZFP3	1.78343	1.20271	2.65267	1.38553	0.392087
SLC17A5	6.34527	8.13854	8.63837	9.25343	0.391975
FBXW4	7.1722	10.5474	9.72036	10.8748	0.391558
UCK1	8.00915	11.3483	10.8179	12.68	0.391514
ZNF296	1.06216	1.11101	1.7045	2.88345	0.391201
GSTK1	79.4406	109.173	104.493	111.652	0.391157
ARHGAP5	5.23308	4.80718	7.17425	6.13192	0.391142
IBTK	17.0821	13.2248	22.713	16.5332	0.391121
PJA2	54.2508	38.0833	71.4227	43.4217	0.390448
TMEM254	7.40752	7.69789	10.016	7.83662	0.389847
STX2	7.15401	8.18021	9.68189	9.0382	0.389586
ZNF706	11.363	9.19974	15.1953	10.6945	0.389546
NAGA	32.4935	36.5811	42.8729	38.2977	0.389449
NOL3	0.399683	0.614611	0.833035	0.627615	0.389134
RASAL3	7.13037	10.8023	9.64721	11.6897	0.389082
LGALS3BP	0.602825	3.82346	1.09865	4.35945	0.388847
ZNF354B	7.954	3.94939	10.723	5.49939	0.388739
PHLPP1	3.62349	5.04482	5.05303	5.38872	0.388675
SRGAP2	11.0389	15.2203	14.7586	16.4065	0.388444
PYURF	36.4934	23.9634	48.0772	38.0116	0.388416
STX6	7.71097	8.90137	10.4011	9.07418	0.388273
YPEL5	36.4942	46.9185	48.0661	38.5273	0.388061
GUCY2D	0.209169	0.45832	0.58233	0.17253	0.388035
ARAP2	2.74764	3.3295	3.90398	2.30253	0.38797
RPS9	101.235	94.8427	132.776	115.902	0.387925
KCTD5	12.5496	19.016	16.7235	21.2758	0.387412
ATG3	26.3789	21.6032	34.8059	28.6207	0.387132
HDAC11	0.930128	1.93741	1.52419	2.18386	0.387122
RABAC1	10.3852	23.9416	13.8832	28.1368	0.386524
HEATR5A	4.81941	4.63689	6.60716	4.82502	0.386485
MAP3K3	8.2408	16.0512	11.0796	12.2937	0.386482
THADA	6.85231	5.418	9.26198	7.49205	0.38612
LBR	51.3793	35.9996	67.4517	58.7593	0.386088
ARHGAP42	0.428043	1.04368	0.865958	0.984746	0.385877
ZBTB37	1.8837	1.29286	2.76753	1.87101	0.385698
ZNF674	1.80497	1.92734	2.66394	1.7425	0.385413
ABHD17C	1.34959	0.702852	2.06898	1.73214	0.385347
HBP1	23.6116	29.1223	31.1438	25.1704	0.385204
ZSCAN23	2.17292	1.98519	3.14291	1.99764	0.384835
FBXO41	5.28167	5.17385	7.20138	9.17651	0.38472
EIF4EBP3	3.02595	3.56157	4.25409	3.79105	0.384113
CEBPA	20.0727	10.8694	26.494	2.30412	0.383743
IFFO1	6.99056	12.6132	9.42421	12.2598	0.38357
ZNF177	0.870556	0.360185	1.44	0.283819	0.383413
CDNF	0.610158	0.565284	1.09982	0.690076	0.383063
MOB3C	4.28896	5.49819	5.89717	4.302	0.383019
SLC2A13	1.85619	0.993932	2.72417	1.56028	0.382824
STARD7	50.0332	45.6731	65.5414	68.6776	0.382818
LRRC37A3	1.04108	0.906698	1.6612	1.13772	0.382744
GALNT12	2.92265	1.6199	4.11383	2.95511	0.382577
SH2B1	8.16896	12.3047	10.9508	13.5807	0.382282
LAMC1	19.1508	40.0387	25.258	40.6041	0.381921
TBC1D13	8.86045	15.6383	11.8485	14.6302	0.381876
FCER2	0.0447508	0.577029	0.361183	0.960582	0.381702
PIPOX	0.385122	1.24139	0.804474	0.528016	0.381565
SMYD2	12.5925	11.5851	16.7065	14.2546	0.381465
KMT2E	18.2708	16.836	24.1023	16.1188	0.381403
ZNF250	1.77498	1.84189	2.61459	2.10669	0.381354
TMUB2	10.857	14.0072	14.4429	13.6248	0.38121
CCDC66	5.85001	3.32752	7.91808	4.53898	0.380628
WDR55	10.4521	11.896	13.9084	11.8398	0.380511
UBL7	23.0578	31.1226	30.3177	31.0963	0.380472
SPAG9	13.2761	14.7914	17.5794	14.4981	0.380101
PLA2G15	11.5643	14.4392	15.3462	14.5518	0.379624
TATDN3	6.49389	5.43051	8.74932	5.14292	0.379585
MT1H	0.153504	0.346886	0.500311	0.565272	0.379239
C15orf39	16.498	20.6824	21.7576	23.2143	0.379155
VMAC	2.4189	3.15089	3.44654	3.06881	0.379151
PSMB10	22.4609	26.5601	29.5109	39.4276	0.379065
SETDB2	6.53756	3.95769	8.80201	5.91577	0.378981
PSME1	86.3492	96.1787	112.582	112.387	0.378868
KBTBD11	1.09107	0.357158	1.71816	2.39327	0.378384
C3orf18	3.33486	7.60524	4.63322	6.13434	0.377975
SLC22A5	0.68053	0.336412	1.18352	0.913684	0.377737
RHOU	2.69379	1.69756	3.79907	1.84536	0.377653
RIN1	1.22192	1.60336	1.88631	2.85961	0.377421
GM2A	18.5594	20.6979	24.407	21.489	0.37736
SPIRE1	4.70123	4.35364	6.40545	6.52126	0.377314
TRIM66	2.26151	2.16848	3.23644	2.22898	0.377313
CALM1	56.5838	57.8358	73.7878	66.2563	0.37714
HIVEP1	2.25323	2.31267	3.22494	3.05924	0.377055
ASB3	8.00783	6.39851	10.697	7.398	0.376886
PSEN1	20.5179	24.9027	26.9402	24.1609	0.376803
WDFY2	6.98715	7.66402	9.37001	7.25306	0.376665
SLC7A6	8.99029	5.29161	11.9628	7.16869	0.375781
ECHDC3	6.05596	13.8086	8.15531	15.0837	0.375766
ATP6V1H	18.6488	18.9435	24.4902	21.1279	0.375504
DNAJC10	18.5506	11.9439	24.3622	15.9911	0.375467
LYPD3	0.123157	0.570962	0.456937	0.560146	0.375379
AIF1	83.9017	34.3343	109.109	40.5359	0.375072
FLT3	0.141849	0.927361	0.480444	0.683426	0.374658
PAG1	6.8067	5.38411	9.11953	8.15655	0.374357
SH3RF1	1.73701	1.85326	2.54762	2.43852	0.374249
LRRC4	0.728568	0.652761	1.24024	0.467871	0.374075
PITPNM1	3.64209	12.8108	5.01539	13.1325	0.373884
SYNJ2BP	4.16859	3.99959	5.69745	4.66646	0.373841
NSF	6.48203	5.94612	8.69191	6.81558	0.373351
TMEM170B	6.81114	3.67068	9.11498	4.59489	0.372887
HLA-E	14.8803	31.0911	19.5569	20.2367	0.372384
THEMIS2	8.38248	10.1136	11.1423	11.1256	0.372005
MSANTD2	2.03564	1.44288	2.92759	1.84731	0.371643
GNG2	9.25864	16.4589	12.2686	12.3851	0.371173
ADSSL1	3.57886	7.45368	4.92113	7.4028	0.370884
FUK	2.5024	3.83824	3.5289	4.4398	0.370816
NPIPB15	1.27417	1.04936	1.94056	1.50418	0.370755
USF2	24.1818	35.6941	31.5597	44.5568	0.370704
RAP1A	36.894	30.7172	47.9614	34.5474	0.369674
DDI2	8.37397	11.0585	11.1098	13.5944	0.369446
CASP7	6.5905	12.6089	8.80524	12.9138	0.369358
IFT43	5.849	7.62567	7.84653	7.71157	0.369217
SCYL3	5.06272	5.62368	6.82722	5.04094	0.368534
MTFMT	3.82007	3.61272	5.21924	4.5256	0.367684
H3F3B	126.29	158.929	163.167	169.372	0.367044
CCDC6	10.879	9.47227	14.3197	12.279	0.366973
BLCAP	14.7416	20.4387	19.3005	19.7572	0.366934
MOB3A	28.4097	34.8328	36.926	43.2554	0.366895
UBN2	2.799	2.35016	3.89799	2.76337	0.36657
RAB7A	83.2524	120.831	107.616	129.903	0.36645
TTBK2	4.06956	4.09952	5.53435	4.1465	0.366184
PDE3B	10.721	8.28325	14.1065	10.9544	0.366081
MYL5	4.72352	8.52638	6.3764	10.0324	0.366015
GIMAP1	1.68041	2.79392	2.45447	2.32585	0.36601
TMEM94	14.806	27.4369	19.3677	24.7176	0.365811
GSDMB	5.71351	5.97814	7.65077	4.2055	0.365761
FNIP2	5.06054	3.63534	6.80924	4.48311	0.365736
S100A11	256.399	204.042	330.626	237.575	0.365547
COG4	18.8237	22.2253	24.5387	21.1514	0.365459
ADGRE5	13.3717	13.1108	17.5126	21.0774	0.365279
CARM1	13.9158	24.0899	18.2133	31.0976	0.365266
CHMP1B	19.4032	21.4746	25.278	22.0815	0.365063
SGSM2	7.05946	9.99828	9.37929	13.0491	0.364953
SIRT1	8.15787	5.70565	10.7935	7.94954	0.364913
CREBRF	3.1521	4.93785	4.34579	3.61497	0.364564
LTBP2	0.47519	0.250883	0.899101	0.46736	0.364416
SERTAD1	5.42922	15.1716	7.27451	11.8079	0.364029
C17orf64	0.464746	0.423545	0.883826	0.646241	0.363015
PPP6C	16.9748	19.0842	22.1168	20.3288	0.362967
PARP16	3.59317	3.04601	4.90666	4.1835	0.362854
ATP6V1C2	2.17717	0.885526	3.08555	1.87709	0.362787
RHOT1	21.4123	13.5585	27.8194	16.4995	0.362755
PDPK1	7.73382	11.886	10.23	11.6432	0.362674
PEX6	12.1926	14.3735	15.9622	17.6081	0.362598
PPCDC	9.13325	6.32317	12.0282	6.8294	0.36254
CTNNB1	60.8327	82.9395	78.489	83.2554	0.362385
XRN2	52.619	57.1725	67.9288	67.7041	0.362363
STYXL1	28.5169	27.0554	36.9399	30.1942	0.362175
R3HCC1	9.88873	14.6017	12.9953	16.9299	0.362108
BAD	4.70317	15.4419	6.32964	18.8525	0.361977
SGK494	3.83007	2.14076	5.20617	2.93571	0.361658
SPPL2A	11.7628	10.0097	15.3945	9.85846	0.361273
FAM107B	16.4779	18.7929	21.4471	21.7171	0.360995
EXOC2	14.4563	15.7183	18.8455	15.3543	0.360617
IGF2BP2	33.9509	48.7397	43.8663	58.5705	0.360301
PKD2	8.63373	6.28394	11.3645	7.38417	0.360039
DEGS1	37.2197	39.1832	48.0532	41.0138	0.36003
POLI	9.79945	6.68808	12.8578	6.50684	0.359746
RAB4B	13.8683	20.1103	18.0789	22.6005	0.359742
TMEM92	0.212368	0.639838	0.555514	0.65407	0.359563
ZNF124	5.4116	4.38031	7.22364	5.15392	0.359093
MSRB2	9.22539	14.1355	12.1145	12.46	0.35901
MEGF9	6.0408	4.17456	8.02849	4.63453	0.358745
OS9	83.4054	120.014	107.23	107.021	0.35869
ACAT1	39.8694	20.2231	51.4041	34.337	0.358659
KRCC1	20.8048	15.1525	26.9578	17.2662	0.358605
PANK2	8.92601	7.89854	11.7264	7.89575	0.358541
IGHMBP2	5.52392	8.04571	7.3637	9.24654	0.358402
BBS10	7.5439	4.18693	9.95278	4.67619	0.358331
FGGY	2.84159	4.39644	3.92437	3.42386	0.358236
GOLGB1	12.8871	15.7841	16.8008	14.8236	0.358198
SRRM2	100.928	152.503	129.633	168.712	0.357969
HBEGF	4.87668	8.0325	6.53154	8.82909	0.357944
BATF	6.98221	13.5443	9.22769	11.9923	0.357621
SFN	0.232708	2.7636	0.578743	3.15738	0.356945
SHISA5	32.7433	89.9337	42.1977	78.1017	0.356353
AMY2B	1.98735	0.972075	2.824	1.46675	0.356218
ACAA2	44.6308	35.7396	57.4096	48.9266	0.356197
RAB3D	8.88684	6.22278	11.6554	9.05166	0.356172
AAGAB	18.8458	11.39	24.3948	14.0564	0.355703
LRRC37A2	0.876862	0.591375	1.40133	0.833277	0.355513
TNRC6A	10.048	9.14317	13.1343	10.208	0.355413
GCC2	9.44583	8.25691	12.3599	8.87426	0.354987
KIAA0556	2.33314	3.62364	3.26222	4.43096	0.354725
SMCR8	9.01596	10.3345	11.8072	10.5624	0.354654
CLN3	15.3282	18.4664	19.8783	20.4281	0.354632
IRAK1BP1	1.56613	0.756966	2.28089	1.40213	0.354495
SMIM7	30.3649	25.8265	39.0987	29.611	0.354403
NFE2L1	28.7004	37.5625	36.9686	39.0949	0.354321
CAB39L	2.36122	3.80028	3.29591	2.44433	0.35398
DENND4B	19.5339	18.5696	25.242	22.24	0.353868
COL4A3BP	10.3259	10.4209	13.4742	10.4413	0.353856
IL15RA	0.0330243	0.976277	0.319631	1.1499	0.35326
CYB561A3	9.29566	10.1764	12.1518	15.3869	0.353227
TRAK1	9.10003	16.8222	11.9019	20.5161	0.353227
ACADSB	4.572	3.20244	6.11629	4.80512	0.35293
[truncated: 10,267 more rows]

## Sheet: DEG
RUNX1c negative - up-regulated genes							RUNX1c positive - up-regulated genes
GeneID	RxCpos_0Dox	RxCpos_5Dox	RxCneg_0Dox	RxCneg_5Dox	logFC		GeneID	RxCpos_0Dox	RxCpos_5Dox	RxCneg_0Dox	RxCneg_5Dox	logFC
CCL13	2.88758	1.03169	169.792	47.3147	5.45722		LRRC8D	24.2424	14.6697	11.6108	8.67976	-1.00118
CD1C	0.82938	0.0760785	66.1279	5.72971	5.19749		LIPE	2.15274	2.00814	0.574857	1.59251	-1.00138
C1QA	0.825831	0.293192	60.1952	22.2721	5.06679		FAM102A	8.5986	11.819	3.79147	4.77003	-1.00236
ASGR2	3.93695	3.38486	161.494	107.656	5.04062		AGAP1	3.29751	3.40179	1.14333	1.14815	-1.00365
MRC1	6.88118	7.24989	257.97	113.75	5.03823		SLC48A1	12.2376	5.0719	5.59728	3.92241	-1.0047
CLEC10A	1.12709	0.745726	65.5592	26.7494	4.96769		BTK	227.761	248.161	112.925	82.606	-1.00576
C1QC	1.54747	0.932016	76.4195	50.2611	4.92556		SYNJ2	3.20684	3.90577	1.09486	1.82923	-1.00588
MPEG1	0.969961	0.435139	58.0315	21.9637	4.90525		SPRY1	4.7978	2.72619	1.88677	1.35896	-1.00605
MS4A7	0.821429	0.283051	52.9438	14.1142	4.88831		CHML	9.33141	4.25274	4.14391	2.66713	-1.0061
C1QB	0.499203	0.286391	42.3162	23.7687	4.85264		TCTEX1D1	4.48881	1.63784	1.73173	0.64549	-1.00668
HLA-DRA	7.66566	4.81077	230.914	93.0628	4.74214		PLEKHA4	3.30461	14.0059	1.14157	7.94946	-1.00722
CD14	0.992496	2.12575	51.13	37.8103	4.70946		FAM20B	26.5721	18.363	12.7109	13.5013	-1.00789
S100B	13.2541	6.87617	370.02	148.598	4.70205		ZNF792	10.0144	15.3708	4.47623	6.52046	-1.00813
LY86	3.68107	2.06333	112.625	51.3536	4.60129		PPFIBP1	13.4868	28.2834	6.20259	15.0708	-1.00815
FGL2	1.15102	0.319569	51.1035	11.1229	4.59829		PPIF	97.1352	73.4366	47.6771	56.955	-1.01153
JCHAIN	7.39616	2.19468	198.875	55.8131	4.57323		CDKN2C	4.82574	2.86593	1.88674	0.798428	-1.013
STEAP4	2.24885	2.13916	72.7786	35.412	4.5052		FGFR2	4.8079	6.7881	1.87463	1.88133	-1.01464
CCR6	1.89843	1.61743	60.852	23.5614	4.41548		SIGLEC6	34.2205	17.3253	16.4109	5.94615	-1.01643
LUZP6	0.38939	23.0234	28.3049	0.192792	4.39862		MAGI1	2.13342	2.16941	0.548748	0.529426	-1.01664
IRF8	1.55331	3.03641	52.5322	39.3986	4.38997		TP53INP1	21.8238	14.3587	10.2765	5.8025	-1.01722
TIFAB	0.291092	0.0679402	25.8938	8.40517	4.38061		MAX	97.8121	67.5987	47.655	43.5506	-1.0221
KCTD12	1.32436	1.22835	46.0588	33.923	4.33956		XK	3.1024	1.53118	1.01626	0.437121	-1.02478
FGD2	1.06074	0.3888	40.5671	18.2795	4.33421		CYTL1	64.4705	71.575	31.0908	62.2274	-1.02869
CLEC7A	2.93264	1.42699	74.7159	25.0121	4.26703		MBOAT1	13.3406	10.4077	6.01694	5.97784	-1.03119
HLA-DRB5	15.5822	26.5268	304.237	164.128	4.20222		CORO6	4.37819	3.91817	1.63115	1.90156	-1.03143
GAS6	1.35538	1.18658	41.0838	28.5371	4.15923		SULT1A3	14.8904	17.8864	6.76193	13.0171	-1.03367
CYBB	10.1549	4.94237	197.348	111.988	4.15228		FAM83A	2.39165	1.83659	0.65612	0.815799	-1.03418
MS4A6A	4.34725	0.945532	89.35	23.0547	4.07865		CEACAM1	1.71122	9.20065	0.322484	5.12114	-1.03569
RNASE1	4.81135	8.87346	96.8727	32.2041	4.07396		SCARF1	3.37853	7.23276	1.13312	5.11694	-1.03748
DCANP1	0.327262	0.114266	20.37	6.39132	4.00906		NCKAP1	5.84681	5.86381	2.33079	2.18531	-1.03957
AGR2	0.0362886	0	15.6422	3.09982	4.00535		AKR1C1	4.12496	3.67501	1.49259	1.31606	-1.0399
IGSF6	3.80395	2.62563	76.1071	31.0176	4.00457		UBE2S	41.4885	51.7293	19.6075	41.4407	-1.0439
MMP9	0.442802	0.413629	22.0772	19.4427	3.99953		PAPSS1	87.2055	113.025	41.7599	53.1735	-1.04461
LGMN	2.81229	4.42319	59.6595	31.6586	3.99201		NFIB	1.32027	0.832104	0.12409	0.0468653	-1.04554
TMEM236	0.753009	0.294621	26.5215	10.5473	3.97265		NMT2	10.3018	8.56336	4.47328	3.92098	-1.04608
ACY3	0.163713	0.351375	17.1191	22.8746	3.96071		PRKAB1	30.2153	40.9885	14.1101	18.8201	-1.04674
DPP4	1.68291	6.40405	38.5125	30.3827	3.88044		MYB	41.3491	19.8585	19.4978	17.3194	-1.04686
CD180	0.756607	0.280127	24.2885	13.1522	3.84762		LURAP1L	1.32601	1.05733	0.125733	0.00449056	-1.04699
CXorf21	5.9388	2.14595	97.7852	35.5346	3.83154		NUDT4	29.3808	18.623	13.6989	12.9955	-1.04745
CD74	67.5525	109.948	940.509	763.333	3.77969		DOCK6	3.03341	17.5871	0.949111	11.839	-1.04918
CX3CR1	3.28692	2.57684	57.6799	41.0111	3.77485		LCP2	82.7068	85.6635	39.4442	42.1984	-1.04941
CIITA	1.42529	1.25117	31.7827	18.5818	3.75671		MYZAP	1.14706	1.18072	0.0372039	0.049753	-1.04967
CLEC4A	2.67302	1.61393	48.4261	8.01218	3.75023		SH3GL3	1.7352	2.86218	0.319678	0.606401	-1.05146
CSF1R	20.9445	25.3212	286.294	239.75	3.7106		C12orf57	17.3557	38.9383	7.85544	23.2186	-1.05159
RASSF4	4.15974	4.89739	66.1799	31.8726	3.70266		NFE2	92.6239	57.2471	44.1391	23.8431	-1.0525
HLA-DMB	0.239157	0.138829	14.9101	5.09717	3.68251		PLIN2	141.687	263.357	67.7298	138.642	-1.05384
SAMHD1	8.11862	7.45235	114.884	67.0091	3.66772		TUSC3	9.41216	22.5172	4.01507	13.8606	-1.05393
FGL1	0.200377	0.0161164	13.9677	3.94473	3.6403		SVIP	14.9244	7.0728	6.66946	5.01388	-1.05404
IL1RN	5.38653	3.15868	78.4092	40.8147	3.6362		EMB	13.5118	5.74645	5.98343	3.79036	-1.05522
SLCO2B1	0.815237	0.530817	20.6994	10.2204	3.57943		AZU1	7.00507	10.5799	2.85155	5.98054	-1.05548
HLA-DPA1	0.848221	0.703231	20.8888	7.44938	3.56599		COL24A1	13.5044	13.6711	5.96204	3.00995	-1.0589
STAB1	6.36578	11.2495	85.748	40.9909	3.55792		TUBA8	1.77504	1.65431	0.33064	0.409376	-1.06039
GPR183	3.56318	1.52181	51.8735	13.0557	3.53443		PTX3	5.90178	1.53637	2.30754	1.03698	-1.06121
CD163	0.672958	0.474232	18.1309	8.47838	3.51543		NRIP3	7.60181	6.34744	3.11705	2.30274	-1.06303
APCDD1	0.229419	0.179654	12.6884	6.85408	3.4769		CSGALNACT1	1.68994	0.686101	0.286208	0.0469399	-1.06445
IL7R	2.08598	1.29733	32.6217	10.1154	3.44559		SKI	12.5721	9.75871	5.48386	8.42189	-1.06572
CD1E	0.252036	0.00868061	12.3896	1.68338	3.41876		DAG1	8.85224	10.7805	3.70466	6.23964	-1.06636
CCR5	0.544278	0.162585	15.3831	4.30098	3.4072		EGFL7	63.5077	212.421	29.8033	161.136	-1.06639
IL13RA1	4.70344	9.71394	59.0314	28.1215	3.39581		DAPK1	25.6077	60.3514	11.679	30.1895	-1.0694
NME1-NME2	2.06468	25.1323	31.0184	34.1827	3.38509		PPP1R15A	38.7695	62.6085	17.8225	25.9498	-1.0792
HFE	0.544337	1.82912	14.9832	5.75631	3.3715		EFNA1	2.2685	1.73798	0.546927	0.636307	-1.07922
RNASE6	16.0558	15.1795	173.526	51.5869	3.35511		SPTB	2.10087	3.32596	0.467185	0.252147	-1.07962
JAG1	2.28427	1.99639	32.3618	13.5693	3.34455		EPAS1	14.9046	22.2064	6.50479	11.0084	-1.08356
TLR10	0.280053	0.1171	11.9804	3.33925	3.34206		GNG8	1.96089	1.20633	0.396993	0.262141	-1.0837
CD300E	0.427941	0.0479673	13.4297	3.86965	3.33703		DAPK2	2.64161	3.5576	0.716767	0.657436	-1.08488
CD36	14.7887	12.8789	157.699	60.4542	3.32933		TPST2	48.4021	65.53	22.2642	27.0643	-1.08646
CCR2	4.48015	1.82624	53.1563	14.5931	3.30484		FERMT3	93.1384	135.826	43.3218	70.7539	-1.08677
AOAH	1.62045	1.22891	24.2833	9.67992	3.2703		CCDC28B	15.3257	14.3769	6.68615	10.3722	-1.08681
MAF	2.59465	1.94481	33.5749	11.0718	3.2658		TMEM136	1.77954	2.0263	0.307871	0.659168	-1.08762
RBM47	0.481269	1.00886	13.1359	9.20775	3.25446		GDF11	11.4233	6.58537	4.82853	4.59649	-1.09184
CD86	8.87824	14.3337	91.6162	51.0664	3.22894		PLXNA4	1.33356	1.73857	0.0940823	0.0510751	-1.09281
TLR2	3.46159	4.25734	40.7607	22.8297	3.22651		C10orf82	6.82471	6.71233	2.66856	2.28274	-1.09282
NAIP	0.00646625	0	8.31849	0	3.2108		OLFM4	2.60325	3.65248	0.689092	0.483382	-1.09305
ENPP2	6.00483	3.19759	63.4453	22.8272	3.20165		LAMB2	10.0479	23.4436	4.17474	12.6455	-1.09421
ABI3	0.195656	0.330874	9.98678	6.91629	3.19989		FHOD1	24.8878	34.0613	11.1223	17.9096	-1.09461
MTUS1	0.59423	0.228403	13.6348	5.29477	3.19847		GCKR	1.16784	0.767579	0.0149674	0	-1.09483
TYMP	4.33812	18.4722	47.8204	58.291	3.19308		ACOT11	7.52262	8.62618	2.98664	4.1349	-1.09613
FCGR1A	1.71387	9.62601	23.8017	18.7856	3.19202		ARHGEF6	166.21	167.929	77.1173	71.5723	-1.09795
CCR7	0.231543	0.133734	10.1001	4.50945	3.17204		MPP1	86.5976	86.8323	39.922	32.9325	-1.09802
GIMAP4	1.28792	7.73887	19.4203	10.9534	3.1579		CLEC11A	78.9024	29.3641	36.2921	31.0398	-1.09937
A2M	1.51676	3.58493	20.7652	9.10025	3.11238		ZNF683	2.84087	0.742978	0.788774	0.224311	-1.10246
PTPRO	0.613777	0.604852	12.7957	4.48001	3.0957		ADARB1	5.04787	3.58457	1.8147	1.63892	-1.10345
HLA-DMA	1.56317	1.26325	20.4594	8.11299	3.06561		NOSTRIN	2.19079	2.96161	0.484539	0.229667	-1.1039
SGSH	0.945563	6.63885	15.2641	14.584	3.06343		VSIG2	1.34044	1.67714	0.0880756	0.0336175	-1.105
RGL1	1.50946	4.62861	19.8529	8.526	3.0548		APOBEC3D	8.91085	7.58992	3.60578	4.04379	-1.10556
SDC2	0.322288	0.0610142	9.97754	2.23105	3.05345		NBEAL2	35.1329	41.7608	15.7853	22.2117	-1.10612
LSP1	21.1577	18.92	181.902	193.173	3.04519		MAPRE2	23.3334	24.2077	10.2817	11.548	-1.10896
MX1	0.731109	11.9664	12.9624	20.3845	3.01178		SMYD3	61.5458	62.4371	27.9645	32.2535	-1.11063
EPB41L3	1.66433	1.52577	20.1521	9.65727	2.98896		YES1	19.3933	16.8357	8.44219	10.3479	-1.1109
CSF2RA	6.0563	5.39579	53.948	23.9036	2.96108		CSF2RB	96.5008	92.3446	44.1193	47.4645	-1.11167
BLNK	0.102659	0.01482	7.51991	1.74242	2.94985		SLC18A2	64.2029	35.5995	29.155	12.0787	-1.11254
CCL24	1.01655	1.02789	14.4864	4.5421	2.94104		UNC13D	45.3171	66.2165	20.3954	34.7014	-1.11424
OLFML2B	0.983245	0.458545	14.1962	5.52797	2.93778		MAP1B	4.50189	3.73469	1.53771	2.08452	-1.1164
ODF3B	0.578506	1.42162	11.0399	10.9692	2.93119		NEDD8-MDP1	1.20082	0.37812	0.0149674	0	-1.11661
SPP1	9.3731	3.35992	77.5519	40.7935	2.9208		KLHDC8B	7.03018	16.3704	2.7012	7.63554	-1.11744
PADI2	1.24519	1.3286	15.9675	7.57682	2.91787		TEC	18.9082	12.233	8.17469	6.05898	-1.11763
OGFRL1	6.29972	3.40906	53.8151	23.7971	2.90866		ADGRF5	1.6669	0.520166	0.228818	0.0978044	-1.11789
FOLR2	1.52631	1.34106	17.7382	7.20767	2.89088		PRTN3	11.8724	13.7342	4.92854	10.7208	-1.11853
CASP1	5.42518	3.96686	46.2983	17.9589	2.87998		RAB33A	53.6513	70.7571	24.1668	28.0327	-1.11873
PLBD1	1.07801	0.58396	14.2621	5.42638	2.87668		PHLDB1	4.67027	11.3068	1.60721	5.23242	-1.12091
MOB3B	0.72553	1.66818	11.6039	5.64473	2.86876		CDR2	14.7141	11.474	6.22328	7.53124	-1.12133
ACPP	1.49378	1.32871	17.0157	10.4785	2.85285		HES1	2.82607	2.79626	0.755966	0.518222	-1.1236
P2RY13	0.675328	0.302993	10.9489	5.94296	2.83436		SERPINB9	8.68396	29.4467	3.44199	10.4285	-1.12439
NRP1	4.62617	4.28789	38.8605	16.8072	2.82473		TMBIM1	83.0022	54.4181	37.4763	29.3204	-1.12646
CD163L1	0.283146	0.0934315	7.98884	3.02201	2.80845		LDOC1	5.20496	17.2612	1.83908	5.53594	-1.128
LPAR6	20.1844	24.796	145.921	45.7963	2.79397		CCRL2	12.3866	14.2502	5.12431	4.14581	-1.12816
TGFBI	2.15425	2.09728	20.8632	9.1487	2.79314		DLG5	1.21963	3.76362	0.0149674	2.33675	-1.12888
B3GNT5	13.4922	6.17821	98.5663	41.4641	2.78038		HES6	9.35537	8.66014	3.73325	5.94344	-1.12948
FLVCR2	0.799078	1.75914	11.2997	7.58834	2.77329		MICALL2	7.21895	12.0913	2.75409	9.47612	-1.13049
NLRC4	1.1247	0.948739	13.4959	5.32562	2.77032		ARAP3	8.16752	16.497	3.18058	7.49706	-1.13283
BCL6	0.768104	3.84581	10.907	6.70859	2.75154		CDH5	3.179	4.1874	0.90381	1.42642	-1.13427
JAML	76.7661	72.0501	514.523	279.379	2.72883		ECSCR	4.11991	6.38311	1.32573	2.0751	-1.13843
RIN2	0.520168	1.08882	8.97561	5.224	2.71417		RAMP1	4.26149	5.23187	1.38897	1.96516	-1.13909
PARM1	0.2048	0.0361018	6.9012	1.63112	2.71328		FRY	5.77556	5.39595	2.06696	1.90757	-1.14353
SETBP1	0.572994	0.334499	9.27446	5.83644	2.70748		CHRNE	2.17605	2.12433	0.435064	0.237491	-1.14612
MS4A4A	0.141981	0.071862	6.4362	2.32269	2.70303		HRC	5.68315	9.655	2.01436	5.60634	-1.14868
P2RY6	0.306841	0.277945	7.49073	4.01686	2.69981		EMID1	4.89825	4.9267	1.65731	2.87648	-1.15032
IFI30	8.27665	16.1977	59.1654	51.9634	2.69726		S1PR1	7.11607	7.40527	2.65503	2.64379	-1.1509
FAM198B	3.33294	2.29875	26.9624	12.3527	2.69007		LMO4	46.266	17.5288	20.2613	8.42392	-1.15257
MS4A14	0.0712898	0.00898122	5.88192	1.03256	2.68346		PRF1	6.77073	2.36417	2.49395	1.08807	-1.15319
CCR1	6.09367	3.54286	44.3408	23.1163	2.67621		ATP6V0A2	34.503	24.4338	14.9501	10.702	-1.15437
GAS7	1.62535	2.48676	15.5604	15.6642	2.65715		SLC2A14	8.48208	13.8436	3.25625	4.09106	-1.15562
TMEM176B	6.67994	16.4174	46.7833	28.9295	2.63734		BPI	8.80962	9.00064	3.39472	2.15186	-1.15842
IRF4	0.146375	0.0197197	6.08996	1.52905	2.6287		INO80C	30.918	28.6922	13.2776	18.1673	-1.16062
TLR6	2.01409	2.21688	17.6147	7.93053	2.62665		IL33	1.81462	0.297665	0.259006	0.0284476	-1.16065
SCN4B	1.1682	0.861145	12.321	5.82699	2.61914		AQP10	2.72283	2.52044	0.664697	0.407497	-1.16114
S100Z	3.87328	9.12925	28.852	18.9281	2.61486		MPP7	2.2158	1.15807	0.437543	0.19931	-1.16157
PDK4	1.34378	2.47421	13.3381	4.97876	2.61295		STRIP2	4.57332	4.91804	1.49122	1.54494	-1.16169
TRIM71	1.69085	1.33545	15.4227	9.95479	2.60956		TGFBR3	4.49931	2.24389	1.45454	0.778623	-1.1638
TLR1	3.17839	2.92381	24.3784	11.9135	2.60258		ADGRG1	15.7089	13.2562	6.44625	10.8776	-1.16603
TLR7	0.129466	0.592884	5.84381	3.09917	2.59916		MLLT11	53.9281	30.6216	23.4734	18.2312	-1.16633
SLC15A3	0.942806	1.30748	10.7232	7.7214	2.59315		KRT79	26.7759	15.1881	11.3659	3.24335	-1.16746
KCNE5	0.6312	0.66896	8.7665	7.34569	2.58191		MGAT3	13.783	10.2649	5.5814	3.20889	-1.16747
AMOT	2.83465	2.23836	21.9116	11.9866	2.57891		C1orf61	1.75692	3.43235	0.225211	0.0927619	-1.17003
GGT5	8.24067	9.14988	54.1799	41.272	2.57807		CMPK2	24.7663	33.8902	10.4461	13.7645	-1.17063
CES1	0.327316	0.727327	6.90338	3.31803	2.57396		ADORA2A	3.44801	9.39911	0.971366	1.3314	-1.17396
PLA2G7	3.68526	5.01478	26.661	9.99849	2.56165		MED12L	1.59819	0.969907	0.150267	0.0394234	-1.17554
EPHB3	0.362639	0.563236	6.9422	5.40612	2.54314		LDLRAD3	7.57065	6.30348	2.79329	3.42015	-1.17596
ADAM28	4.83699	4.94699	32.9885	14.5262	2.54175		CKAP4	19.5152	17.0058	8.0786	11.1994	-1.17615
NCF2	24.7128	26.7985	148.518	66.7912	2.53976		SOX4	24.9479	29.0546	10.4704	14.226	-1.1777
GLIPR1	10.2546	7.88943	64.3448	26.3454	2.53755		FLNA	98.3984	163.14	42.9354	79.0307	-1.17784
URGCP-MRPS24	0.56518	0.401376	7.99216	0.704672	2.52234		STXBP6	4.269	2.44967	1.32679	0.555618	-1.17919
LY96	3.67208	4.63619	25.4297	9.08385	2.50002		IL5RA	8.45186	8.9304	3.17205	3.64651	-1.17984
FHDC1	0.322851	0.0970182	6.41095	2.28747	2.48601		SEMA3F	3.05602	4.87167	0.789871	2.16578	-1.18021
TLR8	0.183695	0.0283244	5.59346	1.7969	2.47774		TXK	4.25351	2.34828	1.31324	0.609847	-1.18337
F13A1	40.9262	32.3185	232.328	104.347	2.47643		IL4	7.46106	0.789972	2.72363	0.203112	-1.18413
HNMT	3.40062	5.12347	23.4604	17.097	2.47467		GUCD1	23.6265	21.4454	9.82967	26.6305	-1.18522
PRAM1	3.36695	4.80044	23.2532	33.2584	2.47348		SPN	84.0086	56.1604	36.3379	39.5556	-1.18697
POU2F2	1.32057	1.65297	11.8041	8.28677	2.46405		LGALS12	4.18947	1.66619	1.27772	0.380324	-1.18799
SERPINF1	1.04999	0.365449	10.3082	2.75703	2.46368		TFRC	102.215	41.8563	44.234	31.3465	-1.19017
IFI16	31.3585	86.0964	176.163	136.645	2.45286		ARL4A	14.6465	10.2515	5.85498	5.45388	-1.19061
EVI2A	8.90354	9.97766	52.9008	25.775	2.44429		CD8B	7.02928	7.3173	2.51407	2.5537	-1.19213
SLA	12.3262	5.39608	70.3708	27.7491	2.42107		CLU	19.8272	15.9456	8.11494	6.21514	-1.19216
HLX	1.39405	4.61814	11.5541	20.193	2.39063		SHC1	58.6164	88.2794	25.008	42.9341	-1.19675
CMKLR1	0.794304	0.254058	8.40181	2.95772	2.38951		RGS18	86.3322	49.0372	37.0307	20.5099	-1.19935
ADAMDEC1	0.0724752	0.00200808	4.60909	1.05583	2.38682		LNX1	2.48137	1.61431	0.513425	0.541843	-1.20184
CD1B	0.0230183	0	4.34449	0.273328	2.38522		TREML2	26.8227	15.5173	11.0907	8.03888	-1.20236
TMEM71	5.34414	7.72753	32.014	16.3569	2.37958		EPOR	7.03598	9.41284	2.49113	4.06051	-1.20278
RTN1	0.347954	0.257787	5.99631	3.54678	2.37582		ETV4	4.19965	6.54563	1.25806	2.77676	-1.20333
CLCN5	1.99791	1.74744	14.5501	5.43479	2.37489		PLCH1	5.06435	3.32826	1.63323	1.29142	-1.20352
SCN3A	0.338626	0.423156	5.87085	4.0872	2.35974		AKAP2	23.9061	25.6997	9.80148	11.3768	-1.20527
ACP5	0.577902	0.258	7.06024	2.29436	2.35282		LINGO1	2.13957	3.62365	0.360196	1.73804	-1.20675
IL6R	4.00443	2.49733	24.5076	20.7895	2.34965		NFATC1	8.30427	12.7627	3.02309	6.30354	-1.20959
IL21R	5.32844	3.91638	31.1267	19.3591	2.34385		ABLIM1	5.08056	3.73711	1.62507	1.6602	-1.21185
TNS3	0.761674	1.30721	7.93859	6.78911	2.3431		IL32	18.5808	15.1571	7.45297	6.91679	-1.21191
TNFRSF1B	11.2411	11.4595	60.7732	48.7671	2.33524		TGFB1	60.3693	94.9114	25.4741	49.1068	-1.21294
MARCH1	1.70129	0.488474	12.5897	4.33553	2.3308		RBPMS2	1.89607	1.94345	0.248483	0.184589	-1.21392
GNGT2	0.162281	0.114609	4.84636	1.88785	2.33058		CAMK1	39.5861	20.0171	16.4406	5.19207	-1.21854
CLEC5A	2.097	1.86227	14.4546	9.08405	2.3191		OPN3	62.5212	27.6613	26.2876	17.1984	-1.21899
ADAP2	0.215503	0.514136	5.05975	3.65246	2.3177		SLC6A9	2.6175	1.45572	0.552716	0.484752	-1.2202
HMOX1	4.4943	5.26355	26.2917	16.447	2.31245		CMIP	49.8152	47.9883	20.8073	22.4894	-1.22045
HLA-DQB1	0.45145	0.519454	6.20949	2.03989	2.3124		BASP1	34.0894	32.9624	14.0331	12.1641	-1.22289
APBB3	6.63688	8.91586	36.8557	18.4345	2.30945		LIPC	1.40793	1.4899	0.0315052	0.0364538	-1.22304
MYOF	0.661828	3.29263	7.2208	9.01266	2.30651		CPA3	630.863	248.927	269.106	67.1045	-1.22609
TMEM176A	3.07923	10.6745	19.1772	20.7227	2.30636		IGFBP4	12.5759	23.6386	4.80281	8.4129	-1.22622
PRDM1	0.689153	0.948637	7.32942	3.47886	2.30192		GBP5	3.48519	2.72899	0.912649	1.65806	-1.2296
CLNK	0.136916	0.0795546	4.58154	1.59559	2.29554		SYP	5.33413	6.52826	1.69938	2.14545	-1.23052
RHBDF2	0.822897	2.13094	7.87985	10.1793	2.2843		SPX	1.69208	0.782277	0.146	0.00982081	-1.23212
TNFSF18	0.056646	0.0922519	4.14496	0.833096	2.28367		CA2	8.76406	15.4353	3.15493	4.25351	-1.23266
IGLON5	1.74544	6.79096	12.1596	8.12379	2.261		WT1	7.14428	2.53198	2.45931	1.42067	-1.2353
TMEM144	2.52762	1.14228	15.8702	5.55179	2.25771		ALOX12	4.52884	8.71686	1.34362	1.61136	-1.23824
CTSS	11.1114	14.6037	56.581	30.641	2.24923		SH3BGRL2	2.38888	1.43927	0.435872	0.518478	-1.23888
CCDC170	1.44176	0.994269	10.5023	4.42015	2.23592		VCL	85.9621	89.5906	35.8236	39.9476	-1.23975
SLFN12L	0.160512	0.852984	4.46644	3.01557	2.23584		NET1	37.9138	40.1648	15.3872	22.2942	-1.24771
TNP1	0.00646625	0	3.73693	1.4518	2.23465		IL9R	11.6481	4.95626	4.32622	1.87919	-1.24774
FCGR1B	0.669036	3.70664	6.77097	6.73057	2.21908		GJA5	2.03336	8.14596	0.273825	2.15825	-1.25175
OAS1	2.1062	10.101	13.4519	15.2163	2.21804		SIGLEC12	29.1021	31.9697	11.6372	14.9341	-1.25218
KYNU	0.248056	0.0553722	4.79191	1.04343	2.21436		SSX2IP	8.97299	4.77644	3.17763	2.08066	-1.25534
FCGR3A	0.93649	0.430845	7.89846	5.24329	2.20011		LIF	34.2605	10.6281	13.7536	2.64066	-1.25699
FPR1	1.34728	0.27845	9.70834	3.56884	2.18967		GPRC5C	45.5171	57.4434	18.4561	20.4689	-1.25754
HLA-B	0.919801	10.8756	7.71646	12.6748	2.18279		NEXN	1.79105	0.821596	0.167128	0.024716	-1.25784
NLRP3	3.54903	3.88682	19.5947	13.2885	2.17864		LRP12	20.2728	18.5566	7.89236	8.34968	-1.25837
SYT17	0.135543	0.506447	4.13465	2.31837	2.17688		SLC43A3	91.5514	54.3406	37.6669	29.2778	-1.25916
SLC37A2	0.195216	0.0671154	4.40128	1.3023	2.17603		S100A16	5.41332	11.1677	1.67493	2.75969	-1.26157
ASIC1	0.744875	1.7656	6.77315	5.09819	2.15537		ST3GAL4	47.3443	34.7962	19.1632	15.1575	-1.26162
SLC16A10	0.546099	0.481035	5.86378	1.59597	2.15037		RAB44	15.5699	16.2046	5.90635	7.42876	-1.26257
HLA-DOA	0.0377934	0.0634908	3.59098	1.64459	2.14528		TTC7B	23.6508	34.8545	9.2661	13.7075	-1.26375
PLD4	9.00883	11.8984	42.9952	53.8816	2.13607		APOBEC3B	29.205	14.7528	11.5777	7.71719	-1.26392
STAMBPL1	2.00095	1.18204	12.1646	5.27833	2.13317		PTK2	18.4538	25.6181	7.09336	13.3589	-1.26524
HDAC9	1.85608	3.78891	11.496	6.77351	2.12936		MEIS3	3.72969	5.72241	0.966167	1.37839	-1.26636
CDKN1A	18.8473	119.455	85.6317	99.9484	2.12595		AMHR2	4.13798	6.22118	1.13187	1.2945	-1.26908
MILR1	14.2724	10.6595	65.3402	29.3694	2.11895		GPRC5B	5.38741	8.87467	1.64908	3.90228	-1.26974
NLRP1	5.24632	14.3259	25.983	20.2535	2.11097		GNAZ	1.70405	1.77081	0.121344	0.0825773	-1.26989
GK	11.3089	6.64639	51.8031	24.0047	2.10092		CTTN	3.79793	19.9608	0.986987	10.3912	-1.27183
IPCEF1	3.81659	5.48845	19.6545	9.87004	2.10037		UGT2B11	2.82261	1.00292	0.580888	0.272002	-1.27382
NAAA	3.18839	7.27264	16.8835	14.9153	2.09416		CLCNKB	1.64349	2.55113	0.0905325	0.674306	-1.27741
PLD2	1.05331	7.6754	7.76118	7.46336	2.09317		DNAAF3	2.25938	1.86842	0.342195	0.559522	-1.28
SIGLEC1	0.0983708	0.0356001	3.66517	1.82202	2.08656		BAMBI	8.95576	16.5477	3.09769	5.54529	-1.28072
LRRK2	0.451011	0.114886	5.14595	0.886602	2.08258		MANSC1	3.81562	1.75431	0.979965	0.297315	-1.28225
SLC11A1	2.94686	1.29907	15.6795	7.56016	2.0793		NLK	32.8073	29.5288	12.8941	11.4283	-1.28286
CD1A	0.0475763	0	3.35095	0.43967	2.05428		PDLIM7	32.4029	50.6645	12.7206	31.2464	-1.28363
PDE1B	5.00579	16.2608	23.7428	21.0166	2.04258		DLC1	7.70222	9.26323	2.57404	3.57428	-1.28383
CCDC85A	0.255687	2.38996	4.14011	2.60882	2.03332		IL1RL1	107.531	70.3359	43.558	21.4446	-1.28436
ANKEF1	0.433827	0.185934	4.86725	2.2531	2.03281		PSRC1	28.9128	22.7602	11.2801	9.08826	-1.28445
NSUN7	0.663948	1.10439	5.79237	3.33332	2.0293		KIF21B	18.2344	13.7116	6.89287	7.675	-1.28507
VCAN	2.54946	2.12599	13.3154	4.15484	2.0119		MAP1A	9.4737	6.74254	3.29401	2.62239	-1.28637
MAFB	0.129009	0.141865	3.55211	2.16647	2.01148		FKBP1B	12.3982	9.53136	4.47123	2.12275	-1.2921
CAMK2D	0.688389	0.795584	5.80381	2.47985	2.0107		AVPR1A	1.7384	0.872195	0.11757	0.0109946	-1.29297
GPNMB	0.144138	0.108116	3.61019	0.959783	2.01057		ICAM5	4.41478	8.60231	1.2071	3.06189	-1.29475
NRG1	0.30742	0.0868354	4.25849	1.56902	2.00793		CCND3	171.609	175.636	69.3412	61.2259	-1.29507
CYTH4	17.1772	11.1592	71.587	49.2823	1.99758		GSE1	23.65	15.4675	9.03632	7.75463	-1.29636
PLEKHG5	0.678947	1.22183	5.69712	3.80916	1.99598		HIPK2	9.77842	10.4919	3.38633	3.7764	-1.29706
GPRIN3	0.548041	1.24723	5.1606	3.08895	1.99263		OSM	12.1067	2.74319	4.33165	1.61351	-1.29765
TRIM36	0.323829	0.0820485	4.21969	1.26719	1.97925		MRVI1	4.8497	4.56607	1.3789	1.38478	-1.29807
FFAR2	0.168976	0.335484	3.59767	2.34887	1.97566		MS4A3	177.929	56.063	71.6934	19.952	-1.29949
C9orf72	7.37038	4.23929	31.8974	10.2126	1.97461		C19orf33	2.35564	4.94876	0.363277	0.939922	-1.29951
MYO1B	1.31569	0.923499	8.0757	5.77771	1.97057		MYO1D	12.4836	18.3561	4.47234	4.9908	-1.30098
FCN1	6.73894	3.09509	29.3054	7.42822	1.96937		SV2A	16.035	19.1815	5.91219	10.2472	-1.30129
TRIM22	7.00222	15.4845	30.0795	21.949	1.95749		CLC	1747.71	437.39	707.723	171.189	-1.30299
XAF1	0.683775	1.66872	5.53922	3.23035	1.95742		EMILIN1	24.28	27.8448	9.22349	12.6827	-1.30611
SNAP25	0.562637	0.198398	5.06237	1.42064	1.9559		MINPP1	20.4883	14.6914	7.68083	8.83815	-1.30765
PILRA	11.2724	7.47399	46.5549	20.8277	1.95417		PIEZO2	5.58998	5.12271	1.65869	1.74621	-1.30956
IGFBP5	8.03476	2.90459	33.9551	14.3341	1.95194		SPINK4	2.39931	9.91418	0.370399	3.68181	-1.31065
TNFSF8	0.235334	0.137886	3.7546	2.78491	1.94442		MRC2	7.39808	11.1899	2.38397	5.26522	-1.31134
IRF5	2.35432	2.22695	11.825	8.59511	1.93486		CD9	28.0642	33.3989	10.7065	11.8959	-1.31193
HAVCR2	4.96263	7.99043	21.7853	11.9112	1.93408		STAR	6.87753	2.3948	2.1627	1.46481	-1.31659
BTLA	0.10864	0.0116151	3.21219	1.17753	1.92578		LIPG	4.84158	5.27834	1.34179	3.44963	-1.31875
RAB31	25.3531	17.4381	98.9233	50.3254	1.92285		MRAP2	2.10891	22.8829	0.244394	3.93261	-1.32096
SLC2A5	1.01878	2.19947	6.64161	11.2651	1.92039		CR1	16.8989	4.5862	6.15808	1.48852	-1.32223
NKG7	45.7796	15.8705	174.639	75.6152	1.90866		SOCS1	9.57291	10.4948	3.22467	3.54812	-1.32346
IFNGR1	30.2466	29.0045	115.488	55.6949	1.89842		UGT2B28	2.95934	2.82534	0.581161	0.711419	-1.32428
SIRPB2	2.82587	3.99442	13.2008	7.62714	1.89211		CHST2	4.96712	6.65287	1.38233	1.32673	-1.32466
S100A9	230.038	103.578	853.625	300.817	1.88716		AFAP1	2.05527	3.90956	0.219044	0.810749	-1.32555
LRRC8C	2.09856	3.39109	10.4592	3.71083	1.88684		RILP	1.55718	0	0.0149674	0	-1.33312
PLEKHO1	15.0284	20.8735	58.0848	50.7952	1.88215		RNF144A	33.9889	44.8424	12.8229	17.6749	-1.33983
ADRB3	0.0725069	0.0486036	2.95159	1.48756	1.88145		CRYBA4	1.80033	1.12731	0.105347	0.0877935	-1.3411
BMF	12.1994	29.3983	47.5235	30.1942	1.87821		MARCKSL1	50.5862	115.723	19.2977	62.1276	-1.34567
SLC7A7	1.40499	2.31623	7.82966	4.00233	1.87633		IL2RB	6.77695	8.41513	2.05866	3.00902	-1.34631
P2RY12	0.211923	0.0716588	3.44187	2.07076	1.87387		LIN28A	2.0782	1.56095	0.208345	0.113496	-1.34905
HRH1	0.330372	0.120586	3.86154	1.2819	1.86958		LRTM1	1.58606	0.869447	0.0149674	0.0878459	-1.34932
ATP10A	0.464354	0.370697	4.33412	3.47401	1.86498		GALNT10	17.5857	18.2253	6.2835	6.71971	-1.35149
KCNA5	0.157135	0.089114	3.19462	3.24252	1.85798		CASS4	14.223	31.61	4.9648	12.3528	-1.3517
TMOD2	1.06232	1.31002	6.46315	3.27074	1.85552		TMEM45A	16.6755	11.2928	5.92224	3.57981	-1.35244
CLDN4	0.118164	0.0684654	3.03343	0.589063	1.85088		SIGLEC8	4.02488	1.94862	0.967507	0.25038	-1.35272
HLA-DRB1	0.00646625	0	2.62241	0	1.84765		CMAS	66.1422	35.836	25.2885	19.5735	-1.35279
P3H2	0.952801	1.35577	6.01086	2.31093	1.84405		NDFIP2	13.8482	3.5508	4.79698	0.76413	-1.35691
RAP2A	16.415	9.93358	61.4066	25.2907	1.84137		NT5C3A	36.6954	22.9487	13.7013	14.1681	-1.35844
DUSP27	0.830788	1.93579	5.55109	4.24454	1.83927		ZFPM1	2.49436	4.82996	0.361744	1.06264	-1.35957
SLC18B1	1.08385	1.0023	6.44633	3.78529	1.83728		UGT1A6	8.58298	1.99896	2.73111	0.202106	-1.36087
DDIT4L	0.299827	0.0332335	3.63755	0.46377	1.83504		ANGPT1	57.5136	31.3894	21.7617	20.519	-1.36216
KL	0.34929	0.0977102	3.76375	1.17576	1.8199		AKAP12	24.5956	47.1201	8.93147	18.6415	-1.36582
SNX18	3.66119	5.48636	15.4177	9.7076	1.81649		MEIS2	15.1025	12.0675	5.23239	3.91144	-1.36943
RNASE4	0.701486	5.28659	4.9473	3.25966	1.80544		SLC22A23	4.65025	6.41142	1.18652	2.0799	-1.36968
SECTM1	0.354596	0.634677	3.70971	2.37122	1.79778		EFNB2	2.41307	2.52532	0.320634	0.441864	-1.36984
CD300LB	0.554992	0.110823	4.40261	1.48977	1.79675		TMOD1	5.82927	4.39474	1.64247	0.574686	-1.36984
ATP2B1	5.23715	3.74307	20.651	10.9293	1.79547		MFAP3L	1.62516	0	0.0149674	0	-1.37097
SLC7A2	1.40203	2.00792	7.31913	9.10644	1.79218		DNAJC12	11.7466	5.93101	3.91919	2.84262	-1.37362
HLA-DPB1	0.532101	0.322155	4.2955	1.65159	1.78926		ABHD2	34.4801	27.0074	12.6279	11.8971	-1.38044
IL1R2	0.0866402	0	2.74583	0.283522	1.78541		UROS	53.6602	41.2127	19.9774	24.0958	-1.38166
SORBS3	0.639118	0.734623	4.64469	2.68281	1.78397		SH2D2A	11.9966	11.5007	3.98059	3.54204	-1.38375
ALOX15B	0.0642691	0.826453	2.64141	1.36676	1.77463		SNCG	7.73364	13.6723	2.33949	5.58845	-1.38696
OLR1	0.327393	1.24653	3.54147	2.85819	1.77457		IL13	11.0595	2.54871	3.60724	0.809884	-1.38819
RASD1	0.2819	0.228234	3.3786	1.78813	1.77219		AREG	8.51632	4.85704	2.62488	2.95518	-1.39247
HRH2	3.14664	2.08379	13.1575	9.55949	1.77155		HDC	259.872	116.067	98.3455	26.0539	-1.39282
RNF19B	5.61283	9.69461	21.5064	13.3398	1.767		CACNA2D3	4.02899	1.73888	0.914218	0.167707	-1.39351
CD1D	0.149025	0.163892	2.90261	1.6907	1.76403		CCNI2	9.43821	3.39484	2.97077	0.650887	-1.39438
MMP12	0.00646625	0	2.40266	0.47536	1.75736		PRG2	1793.32	758.943	681.281	393.298	-1.395
UST	1.09575	1.49761	6.08386	3.95456	1.75707		LIMS1	64.362	64.8938	23.7977	27.7991	-1.39825
SGPL1	3.46488	7.8568	14.0822	11.8777	1.75616		SKAP1	26.0177	23.668	9.23396	7.2344	-1.40054
GADD45B	3.62037	3.55799	14.5501	12.556	1.75084		PDZD8	19.4137	12.1486	6.68366	6.51512	-1.40968
CPVL	12.1932	11.7224	43.066	27.96	1.73987		STON1	7.7402	9.91303	2.28372	5.10973	-1.41234
CD80	0.419411	0.47028	3.73657	1.08415	1.73855		GJB5	2.14684	1.02303	0.182007	0.0112848	-1.41266
AXL	0.170174	2.73137	2.89512	3.34561	1.73495		FOXN2	30.8825	17.3985	10.9309	8.08712	-1.41806
SLC26A11	0.6173	4.52105	4.36778	6.09029	1.73074		PLCB4	2.48158	2.22909	0.30261	0.471663	-1.41834
SFMBT2	3.02904	3.27342	12.3688	12.3015	1.73037		ARHGEF12	14.0058	19.3188	4.60195	7.84466	-1.42151
CYSLTR1	14.2427	14.0849	49.474	25.5823	1.72742		WNT11	2.91253	2.36584	0.459782	0.200215	-1.42235
DPYD	2.14827	2.17673	9.42287	4.8504	1.72712		STON2	13.4989	14.5187	4.40717	5.34405	-1.423
CST3	33.9564	45.2222	114.624	103.285	1.72582		RUFY1	53.3757	47.0327	19.1266	20.6547	-1.43386
LACC1	4.11648	1.66997	15.8879	4.23016	1.72277		TCN1	17.6329	5.82524	5.8965	1.53542	-1.43392
TFEC	1.42584	0.576735	7.00065	1.9383	1.72163		TRPC6	2.27561	1.62241	0.212072	0.0337414	-1.43429
OAS2	0.283062	1.79689	3.19908	3.17005	1.71048		SERPINI1	6.95893	6.33726	1.94157	1.87862	-1.43599
FUCA1	15.8185	22.2236	53.9377	24.5893	1.70775		PLPP1	66.0007	54.6994	23.7449	20.6425	-1.43705
PKIB	46.6342	26.0452	154.076	57.649	1.7029		EGF	3.02274	2.61969	0.484073	0.609437	-1.43862
LRRC25	2.98035	2.93843	11.8733	9.31619	1.69341		LTC4S	13.3708	5.54455	4.29476	1.40873	-1.4405
OSBPL11	5.94454	5.53439	21.4187	13.3726	1.69075		VANGL2	9.73704	14.4975	2.95499	5.12335	-1.44085
TBC1D9	2.70139	2.48552	10.9486	5.75127	1.6907		NT5M	5.91602	6.35706	1.54581	2.53126	-1.44182
TMEM200A	0.914806	0.788433	5.16297	3.5471	1.68643		SLC45A3	47.2568	71.9883	16.729	23.7238	-1.44462
SLAMF8	0.273677	0.0398591	3.09323	0.650847	1.68424		ACKR2	3.93662	4.95079	0.80364	1.12599	-1.45261
CTSC	119.396	312.408	385.615	452.046	1.68311		TESPA1	27.8623	30.3971	9.494	8.23611	-1.45962
MALT1	3.6557	5.70378	13.9266	9.62857	1.68082		GDPD1	6.6347	2.57318	1.76793	0.75379	-1.46376
CTSB	39.4222	90.4004	128.213	145.805	1.67653		FUT8	22.5738	17.0396	7.5451	7.51836	-1.46401
SERPINA1	0.46011	0.450049	3.64546	2.50326	1.66975		ST8SIA6	23.8789	14.6934	8.01571	3.74256	-1.46441
PAK1	17.8109	19.7793	58.5571	35.9816	1.6627		LYL1	25.3562	42.6117	8.52709	26.0054	-1.46803
GPR84	0.181925	0.111555	2.73948	2.37764	1.6617		MYEOV	2.05999	1.4584	0.105814	0.031232	-1.46842
CRIP3	0.282995	0.196656	3.05817	1.7348	1.66131		GBP4	3.14713	2.78192	0.49571	0.597725	-1.47128
SPNS3	3.92206	2.54859	14.4837	11.8369	1.65342		AQP1	3.28767	2.83555	0.545626	0.320308	-1.472
FABP3	0.377752	2.96305	3.33116	4.57243	1.65244		CNRIP1	27.6454	13.2228	9.32518	4.37958	-1.47214
ADAMTS10	2.62678	2.78757	10.4	8.34189	1.65227		FAM117A	12.6843	14.0064	3.92854	6.5652	-1.47329
DSE	6.33499	6.03103	22.0519	13.129	1.65202		ZFPM2	3.21578	4.86409	0.517352	0.660878	-1.47424
GPC4	0.104	0.0510118	2.45584	0.903078	1.6463		TUBAL3	2.38677	1.78898	0.218731	0.155779	-1.47453
HCK	48.9878	46.8951	155.292	129.468	1.6446		TNIK	12.5452	17.0809	3.87047	5.65398	-1.47564
ICAM1	5.79196	19.6733	20.1884	28.6068	1.64138		IRX3	1.90908	2.49336	0.0439662	0.543553	-1.47849
TNFRSF25	0.645246	1.24978	4.13128	1.98372	1.64102		ETS1	16.1891	23.5444	5.14948	7.3827	-1.48296
GFRA2	0.0945693	0.0308127	2.41007	1.17667	1.63944		C6orf223	37.9487	22.5011	12.9279	7.51802	-1.48359
KDM7A	4.60725	3.24635	16.4615	7.38382	1.63881		SLC39A3	27.0865	25.4091	9.03279	15.7324	-1.48515
IMPA2	2.65211	2.04146	10.3527	11.5656	1.63624		SELENBP1	17.7062	19.3802	5.66767	6.19225	-1.48826
WDFY4	4.10962	3.64371	14.8353	13.1481	1.63186		CYP11A1	9.24831	3.91926	2.65176	0.732052	-1.48872
VSIG4	0.116962	0.116218	2.45855	1.50401	1.63059		ACTN1	57.3195	60.3242	19.7488	23.8245	-1.49095
TRPM2	0.522775	0.430345	3.70827	4.10943	1.62849		SEMA7A	42.4014	44.1579	14.4306	14.8839	-1.49195
TBC1D14	15.7787	26.9292	50.7298	43.6118	1.62436		TSPAN18	2.84292	4.04351	0.362485	0.410948	-1.49596
ASPH	9.62225	13.5183	31.693	26.8781	1.62189		COL4A1	5.03581	3.24147	1.1348	1.82019	-1.49944
DOCK4	0.477485	0.666801	3.53782	1.48946	1.61886		PRKCB	35.2632	36.3343	11.7871	13.8215	-1.50381
PPARG	0.895665	0.93236	4.81716	3.49796	1.61761		CD3D	16.6317	11.7232	5.18074	5.80323	-1.51232
FGD6	0.581514	1.16352	3.84795	2.64288	1.61607		MYL9	50.1445	89.6571	16.8972	31.723	-1.51485
SOCS3	8.74514	14.9947	28.87	20.9984	1.61594		NTRK1	10.5071	16.9996	3.01679	4.98654	-1.5184
PCNX2	0.449276	1.22914	3.44029	2.54244	1.61532		EHD2	5.60328	25.7753	1.30119	14.9475	-1.5208
CACNB4	0.355789	0.176185	3.1496	1.39092	1.61384		OLFM2	3.30013	6.47126	0.498193	2.06083	-1.52116
SMARCA1	6.83019	27.3293	22.9053	30.5458	1.61021		LRRC32	2.50309	4.37699	0.217859	0.247545	-1.52428
MEF2C	25.0302	22.903	78.0666	58.8054	1.60288		CCDC68	3.21792	2.92826	0.46492	0.828339	-1.52571
ARPIN	2.97895	3.1576	11.0425	5.72888	1.59767		FKBP10	22.9937	34.9214	7.30665	21.3481	-1.53032
NOD2	3.36856	2.18325	12.1897	8.02291	1.59418		SLAMF6	8.52899	5.43323	2.29572	1.24078	-1.53173
TNFSF13B	1.24831	0.752254	5.76288	2.15765	1.5888		DBN1	19.4734	50.9201	6.062	31.2782	-1.53561
ZNF366	0.20439	0.0429298	2.61435	0.528136	1.58543		ST6GALNAC1	4.43791	4.2311	0.873997	1.08097	-1.53693
RUNX3	5.45601	5.91607	18.3621	18.2815	1.58452		TEAD2	3.99342	9.74276	0.717996	2.85654	-1.5393
ALDH7A1	3.83792	3.71299	13.5062	9.24137	1.58421		MYH10	15.1623	10.0801	4.55519	3.86169	-1.54072
FCGRT	21.5756	58.1501	66.6162	96.7117	1.5826		SEC14L5	2.43517	2.50582	0.178706	0.136926	-1.54318
IL10RA	29.6444	25.8328	90.7321	40.3748	1.5818		PIK3CB	46.6277	27.58	15.3206	10.2486	-1.5451
TIAM1	2.37633	4.15057	9.10684	5.93714	1.5818		PBK	9.63084	3.32271	2.64167	1.31497	-1.54558
ADAM9	2.01178	1.59537	7.93714	4.02011	1.56919		CRISP3	16.9297	9.44714	5.12374	3.07529	-1.54987
LAP3	30.0218	28.1049	90.5197	73.9265	1.5608		ACSM3	8.569	9.50844	2.25476	2.81905	-1.55582
CD93	8.58744	15.6544	27.2171	21.409	1.55735		P2RY1	17.7406	11.7056	5.33774	4.50967	-1.56413
SAT1	333.839	369.026	981.741	558.675	1.55334		CD55	55.7449	27.1092	18.184	11.8818	-1.56459
GPR82	0.109374	0.00667247	2.25119	0.359326	1.55122		ID1	4.67436	7.02128	0.91394	8.72565	-1.56791
EDNRB	0.260895	0.146712	2.6911	1.38611	1.5496		SORBS1	6.81531	7.32164	1.63575	1.14901	-1.56809
CEBPD	3.16594	6.98553	11.0787	16.0757	1.53576		RGS6	3.99988	8.45509	0.670564	1.02586	-1.58156
PDE4B	2.09698	4.14694	7.96835	6.22858	1.53398		FRRS1	31.8031	18.3966	9.95053	5.67782	-1.58283
RPGRIP1	0.222559	0.835906	2.53698	1.39638	1.53261		GNG11	55.6855	118.943	17.8546	34.6953	-1.58806
DTNA	1.82637	1.88304	7.17398	3.22644	1.53209		YOD1	18.9514	9.64409	5.62793	4.15602	-1.58986
GPR68	1.1796	0.261324	5.29555	1.48111	1.53027		PTGS1	158.257	196.3	51.8931	46.6808	-1.59021
GLRX	38.1914	23.214	111.473	47.8261	1.52097		OSBPL6	5.23266	2.96407	1.06799	0.381717	-1.59162
SORL1	4.39524	3.20757	14.4682	5.47089	1.51954		RASGRP3	20.0224	13.3895	5.96741	4.91136	-1.59324
ZNF217	16.9862	23.5511	50.4762	40.1669	1.51702		STARD8	15.7627	20.1625	4.54673	6.52119	-1.59554
CD101	2.87664	3.94034	10.0604	6.35941	1.51253		MFSD6	9.18788	10.4585	2.37034	2.96612	-1.59589
SIPA1L1	2.98869	5.86204	10.3772	6.99878	1.51216		PDE5A	3.04617	1.65356	0.337252	0.0701534	-1.59729
GPR35	4.33826	3.68322	14.146	10.5647	1.5045		ITGB1BP2	6.51002	3.66935	1.47247	0.742618	-1.60287
PTAFR	28.2361	17.44	81.9331	37.8827	1.5042		EPDR1	12.4639	11.3989	3.42502	4.56949	-1.60534
SASH3	29.8112	38.27	85.927	88.6812	1.49635		SERPINE1	3.58579	6.47017	0.504926	1.01452	-1.60748
DENND3	21.7381	28.062	63.1356	59.3695	1.49601		GYPC	56.4666	46.8409	17.8475	27.3854	-1.60835
RNF144B	0.337942	0.181911	2.76898	1.01783	1.49416		CXCL5	3.06382	2.60478	0.33127	0.272907	-1.61003
SCIMP	0.175833	0.0832151	2.30975	1.36185	1.49304		ZBTB16	10.0033	9.34128	2.60163	2.94848	-1.61121
SLC8A1	0.0708141	0.0182844	2.01303	0.913078	1.49251		STRA6	4.60486	4.96652	0.832037	1.20557	-1.61323
PLSCR1	36.4718	49.6111	103.902	56.5806	1.48517		GCSAML	122.533	59.4236	39.332	19.6686	-1.6149
GPR171	0.205875	0.0166441	2.36122	0.141172	1.4789		HBB	3.97486	1.34489	0.62362	0.0904756	-1.61544
TTC39C	2.55222	2.50662	8.88042	5.65424	1.47585		CD82	49.8164	36.0304	15.5844	9.30443	-1.61546
TRPS1	0.529265	0.839131	3.24553	2.38383	1.47311		MAGIX	3.8195	2.1461	0.571574	0.239695	-1.61667
TICAM2	0.730588	0.00129394	3.78338	0.609556	1.46677		KCNQ4	2.78072	3.13528	0.224293	0.393559	-1.62671
FAM170A	0.00646625	0.0103295	1.77638	0.382587	1.46391		C20orf203	3.76787	0.924301	0.540182	0.12652	-1.63025
SLC12A9	5.47002	9.03316	16.8427	19.9693	1.46349		PTGDR2	24.849	27.2329	7.35006	7.20882	-1.63025
PLAU	4.11013	8.95166	13.0867	13.8818	1.4629		CCR4	2.79066	2.6772	0.222579	0.0483292	-1.63252
MICAL1	14.8386	19.4605	42.6354	32.2512	1.46206		PLA2G3	10.3088	4.6184	2.6469	3.2112	-1.63271
SOD2	25.7165	49.9646	72.0879	63.0503	1.4519		HYAL3	12.2633	11.6231	3.27594	4.52373	-1.63312
OTUD1	1.26501	1.16496	5.19612	2.41319	1.45185		MEX3B	18.7037	14.3224	5.30839	7.01654	-1.64312
ARHGAP26	2.58797	2.66715	8.78257	5.72981	1.44704		YPEL4	11.2945	9.97984	2.93131	3.12992	-1.64493
IL4I1	0.228581	0.246707	2.33399	2.50638	1.44026		LRRN2	3.12812	5.31457	0.318631	0.423891	-1.64644
GPR162	3.2296	5.96629	10.4239	7.86579	1.43346		CTDSPL	14.8864	15.7937	4.07116	5.29523	-1.64741
TFEB	0.941252	2.2531	4.23965	5.01656	1.43248		GATA2	178.825	136.352	56.2938	36.358	-1.65015
TOX	3.11454	3.75471	10.1018	7.73268	1.43199		RHCE	3.80425	3.9824	0.530151	0.295106	-1.65064
TREM2	1.20605	1.10089	4.95236	3.53917	1.43199		ATP2A3	66.7198	105.073	20.5638	38.4602	-1.65096
UNC93B1	4.1326	4.38908	12.7724	13.9169	1.42402		TGFB1I1	7.77306	17.8681	1.77137	5.04302	-1.66248
FARP1	0.834349	1.18561	3.89933	3.13565	1.41732		SLC27A2	21.4914	11.0117	6.09446	3.90388	-1.66461
LYZ	141.738	66.7955	379.935	122.326	1.41618		FHL2	29.1336	20.9893	8.4121	5.81847	-1.67879
VSIG10	2.10015	1.77255	7.25645	4.37578	1.41319		DNM3	4.04399	2.9942	0.569156	0.351817	-1.68457
CEBPB	1.73786	5.13874	6.29102	7.09143	1.41307		STXBP5	96.4275	101.391	29.2885	30.5664	-1.68556
ABCA6	0.141958	0.485561	2.03123	0.853782	1.40839		RBM38	19.4085	27.6044	5.30208	13.3973	-1.69527
TTC7A	4.22256	4.61262	12.8512	12.9033	1.40719		SLC24A3	15.6967	13.1278	4.1541	2.37222	-1.69577
CTSO	0.224543	0.695793	2.2437	1.44169	1.4054		RAP1GAP	5.82532	12.3713	1.10318	3.26109	-1.69832
ARL4C	2.03738	1.28581	7.04222	2.0625	1.40477		SLC39A4	3.54573	4.40597	0.39141	3.38495	-1.70796
ABCG2	0.0769453	0.0234851	1.85088	0.438809	1.40446		RAB6B	3.97778	3.52964	0.523529	0.824302	-1.70809
FZD2	0.396089	0.354407	2.69151	1.58456	1.40282		ASAP2	5.98269	3.98983	1.13669	0.809869	-1.70841
LILRB3	0.080051	0.0129251	1.84935	0.47871	1.39953		ITGB5	10.5419	14.4846	2.52591	1.99458	-1.71081
PTPRK	0.00646625	0.632368	1.65213	0.558237	1.39785		TMSB15A	8.93463	3.98193	2.02893	1.27552	-1.71366
SKIDA1	0.27027	0.0646554	2.34722	1.31064	1.39783		TSPAN9	5.84335	10.5538	1.06523	3.18419	-1.7284
TIGAR	0.712499	0.547804	3.50567	2.03731	1.39564		MPL	10.9605	18.144	2.60828	7.70356	-1.7289
PXDC1	0.352399	0.519107	2.55717	1.24269	1.39521		PKHD1L1	2.71251	2.12084	0.119794	0.0294636	-1.72916
GAA	4.96727	17.8167	14.6696	27.7977	1.39282		ZNF185	5.59508	5.84088	0.977552	1.12662	-1.73768
RFTN1	12.0211	11.0795	33.0423	20.9813	1.38648		PDGFC	21.0323	17.3339	5.60115	5.22647	-1.73883
VENTX	0.945014	0.576337	4.08377	1.64599	1.38612		LPAR5	17.9532	19.8986	4.67377	4.62304	-1.74007
DHTKD1	10.0446	10.4364	27.8231	22.3826	1.38389		KIFC3	8.87369	12.5835	1.94637	3.97977	-1.74465
SNX10	10.019	7.37396	27.7225	20.5968	1.38219		TMEM163	6.21277	4.70778	1.15023	0.977912	-1.74606
HP	7.13372	2.91799	20.1951	6.26439	1.38174		KCNH2	27.2019	21.5851	7.36496	6.90635	-1.75336
OLIG1	0.788343	0.206267	3.64958	0.999661	1.37848		TSPAN32	34.9946	21.5584	9.66352	6.20374	-1.7551
SLC7A8	1.8644	1.94555	6.44171	2.73707	1.3774		ECE1	11.172	19.076	2.60025	6.01437	-1.7574
ITGB7	3.23085	1.20422	9.98973	3.90284	1.37714		IGFBP3	6.10226	2.41412	1.09443	1.03985	-1.76172
SYS1-DBNDD2	0.0400267	1.74403	1.69922	1.70955	1.37592		RAB38	19.0048	20.7024	4.88018	8.47134	-1.76641
MYCL	1.247	1.00281	4.82973	1.8486	1.37543		ADRA2A	3.25283	6.66298	0.24732	0.195427	-1.76959
EEPD1	0.935527	1.15575	4.01113	3.75089	1.37241		SYTL4	26.9915	18.1199	7.17271	4.7873	-1.7761
PSTPIP1	3.23225	2.55921	9.89791	6.91341	1.36455		ICAM4	17.1494	15.9814	4.27515	5.19779	-1.78264
PARP9	7.23379	15.3063	20.1904	16.4911	1.36378		PRKCQ	28.5925	19.2421	7.58115	6.92648	-1.78599
RBKS	0.95081	1.44444	4.01774	2.5027	1.36296		TOM1L1	4.47793	4.08574	0.588445	0.949766	-1.78601
IL1R1	13.2232	7.54585	35.5825	10.0181	1.36291		ENDOD1	6.8663	6.81319	1.27187	1.3875	-1.7918
SRA1	11.0816	16.3544	30.0603	22.9451	1.36226		TMEM98	17.8026	31.6614	4.38204	9.26718	-1.80471
TSPAN33	6.60168	9.04632	18.5425	6.83668	1.36222		GADD45A	38.1597	37.1112	10.1676	13.6691	-1.81006
KLF4	0.376518	0.0775635	2.53748	1.20937	1.3617		LYVE1	7.82633	4.29262	1.51152	1.07196	-1.81325
PLXNB2	9.58811	21.5346	26.1504	42.0612	1.35853		SLC35D3	2.86096	1.60632	0.0964789	0.079955	-1.81608
GSTA4	6.11708	13.2532	17.225	15.8425	1.35656		SLFN14	4.53903	4.0466	0.562234	0.684633	-1.82602
TRIM25	14.3106	17.54	38.17	32.677	1.35522		CD2	7.75025	4.41582	1.46768	0.829103	-1.82617
ABCA1	0.443049	0.38371	2.68875	1.01543	1.35401		NES	5.19937	7.21594	0.74364	3.147	-1.83002
CD200	3.40354	2.53089	10.2378	8.59419	1.35163		ABCB6	12.4563	9.57577	2.78062	2.52066	-1.83159
TTYH2	1.32784	0.983229	4.93034	4.13467	1.34912		SAMD14	9.66518	11.4531	1.9956	2.15779	-1.83199
TNFRSF13C	0.822177	1.58045	3.63409	3.73617	1.34662		DEFA4	7.45499	2.57973	1.36407	0.246928	-1.83853
KIAA0930	5.77884	7.209	16.2264	18.5273	1.34551		ARL15	25.2003	14.9404	6.24593	3.5436	-1.85434
CREM	7.57452	10.7022	20.7566	11.0711	1.34332		CCND1	8.19507	5.14083	1.53228	0.501698	-1.86043
LRRK1	1.0993	1.83644	4.3248	3.0205	1.34282		PF4V1	3.28216	3.71364	0.177974	0.158161	-1.86203
CHCHD7	30.1587	25.8793	77.7159	50.033	1.33702		KCNK5	14.5948	9.60106	3.27	3.83907	-1.86876
TMEM106A	6.83187	10.4442	18.7425	11.7592	1.33388		SPDYC	3.90434	3.03804	0.337714	0.308552	-1.87429
C15orf38-AP3S2	0.0320585	0.0686814	1.60155	0.508313	1.33385		BCL2L1	56.1378	66.5127	14.5438	22.8878	-1.8781
IFI35	6.43874	15.3906	17.6889	18.2617	1.32905		PBX1	7.04902	11.0603	1.18665	1.95407	-1.88009
CXCL16	0.988894	1.53644	3.996	1.79247	1.32881		TSC22D1	64.8483	43.6523	16.7016	14.7535	-1.89527
EFHD2	14.1153	22.1487	36.8871	48.418	1.32569		CDKN2D	21.5082	15.0319	5.03964	3.73963	-1.89791
PLB1	3.12138	3.42701	9.32287	5.4266	1.32464		TPM1	33.4898	18.9213	8.23553	3.20612	-1.9009
MEFV	0.596699	0.438041	2.99696	1.1188	1.32381		SMIM1	8.2543	8.35679	1.45959	2.40821	-1.91171
EMILIN2	13.4069	24.0221	35.0324	37.2199	1.32253		LRRC8B	23.723	32.8428	5.51837	9.00556	-1.92327
SLAMF7	0.13593	0.0605828	1.83303	0.866549	1.31847		CNST	37.3677	33.3087	9.06553	10.8333	-1.93047
TBC1D12	2.01698	1.76056	6.50985	3.53381	1.31568		ARHGAP6	15.7267	15.7687	3.38385	1.69055	-1.93188
PIK3CD	12.3399	17.7499	32.1872	36.2258	1.31488		GYPA	10.5451	3.06786	2.024	0.592045	-1.93276
CHI3L2	0.204151	0.0832446	1.99156	1.06727	1.31288		TRIM58	9.41291	5.88497	1.70925	1.01902	-1.94241
CD300C	12.6444	8.58751	32.8791	18.7286	1.31209		PCSK6	10.8581	18.0322	2.08165	5.68251	-1.94409
EPSTI1	1.39555	2.52802	4.94716	3.11422	1.31184		EXOC3L2	4.77008	7.52793	0.489289	1.31991	-1.95397
LAMP5	0.287747	0.0585627	2.19144	0.60623	1.30936		TFR2	10.243	8.5147	1.86344	2.80288	-1.97321
CLECL1	1.18842	0.111137	4.42173	0.9113	1.30887		OR1J2	10.486	8.9504	1.90657	2.05397	-1.98249
RASSF2	15.9241	17.6245	40.8798	47.7998	1.30717		TBPL1	49.9254	41.6608	11.8272	14.5286	-1.98918
RXFP1	3.06251	1.71414	9.04105	4.59252	1.30547		HEMGN	12.2949	5.67726	2.32589	1.77538	-1.99906
SGK1	3.61508	11.627	10.3935	12.0205	1.30379		LXN	76.7412	49.8501	18.3989	13.1812	-2.00271
SLC38A1	27.484	17.4945	69.3063	33.8541	1.3035		TREML1	4.12826	4.00756	0.277533	0.107837	-2.00511
PLXDC2	2.10929	1.30097	6.6657	3.42174	1.30183		GLOD5	3.39715	2.1924	0.0759625	0.283189	-2.03094
MEIKIN	0.275122	0.0108858	2.14243	0.18778	1.30125		PCYT1B	13.1163	7.53046	2.45043	1.66044	-2.03251
PRR16	0.0540619	0.287268	1.5948	1.72112	1.29967		FUT1	6.76788	6.88792	0.897192	2.4215	-2.03365
RNF149	18.0269	13.9871	45.7826	26.5322	1.29793		CD84	50.0329	31.9317	11.2271	7.33719	-2.06134
RAB7B	5.81302	7.7702	15.7493	15.9804	1.29773		ASIC4	6.67209	3.33523	0.837867	0.150054	-2.06159
ZFP36	19.9226	50.5555	50.3838	66.4982	1.29625		CXCL2	15.8236	7.0963	3.0219	2.85501	-2.06454
TVP23A	0.329114	0.377174	2.2636	1.05281	1.296		EHD3	13.3034	16.9353	2.34572	2.38838	-2.09596
IRF7	0.94134	9.1855	3.76302	11.4091	1.29482		EFHC2	14.3224	6.63924	2.57109	1.45579	-2.10121
RGS2	8.93464	4.18738	23.3731	7.85911	1.29475		BCL6B	12.1491	33.26	2.05764	10.6223	-2.10448
GRN	22.2964	65.4482	56.0951	88.7645	1.29326		PDE3A	6.5319	6.35493	0.745893	0.854809	-2.10905
SPATA6	0.344402	0.577061	2.29128	1.67596	1.29169		SLC22A17	8.16889	15.9596	1.12283	3.39163	-2.11076
DMXL2	12.2995	11.2417	31.5366	19.2933	1.29069		HEPH	24.1746	26.4097	4.79597	6.61551	-2.11885
NPL	7.06019	5.20152	18.707	7.72181	1.28982		F2RL3	11.2052	7.82053	1.78504	0.731104	-2.13173
C19orf38	9.43066	26.9688	24.4564	28.2697	1.2872		EFS	6.25017	7.20692	0.652252	0.714955	-2.13358
DHRS3	0.404578	0.186854	2.42699	1.45856	1.2868		ABCC4	162.925	151.144	36.1643	38.2404	-2.14105
PTGER4	0.594418	0.41371	2.88551	2.33483	1.28507		DEFA3	16.096	18.0685	2.80246	1.57855	-2.16866
RCBTB2	9.74941	12.0121	25.161	13.104	1.28316		CCDC173	11.9823	20.4889	1.88099	5.79461	-2.17191
SH3TC1	4.06686	6.56278	11.3228	19.8735	1.28217		UBASH3B	23.2405	16.5075	4.37666	4.19362	-2.17263
SOX2	0.00646625	0	1.44706	0.0828707	1.28175		DEFA1	13.5161	15.9914	2.151	1.09621	-2.20377
MAN2B1	20.7869	39.0986	51.6771	72.8293	1.27372		CH25H	10.7326	44.3876	1.54376	22.9094	-2.20549
CEP112	0.325311	0.575264	2.20396	1.60749	1.27353		FAM171A1	28.0334	38.0932	5.28691	9.18237	-2.20729
ST5	0.528015	3.23964	2.68809	3.90167	1.27122		PLEK	227.569	160.069	48.4728	32.0658	-2.20792
MAML2	0.615396	2.64719	2.89468	2.67854	1.26962		DEFA1B	13.3332	15.6376	2.06248	1.09535	-2.22659
AKNA	13.3133	19.0104	33.3982	37.1829	1.26498		RAB27B	104.308	59.9062	21.3538	13.7334	-2.23603
PARP14	6.0605	10.475	15.9604	12.5694	1.26433		COL18A1	8.92715	15.7745	1.0729	2.25144	-2.25973
FOSL2	4.88226	12.3626	13.128	17.6098	1.26412		ANK1	9.26588	7.9547	1.13427	0.752195	-2.26604
RETN	9.17969	5.44365	23.4482	12.019	1.26403		SLC6A8	64.8717	59.0241	12.4979	11.1619	-2.28692
GIMAP8	0.942813	4.57971	3.65937	2.94556	1.26199		IGF2	17.6137	13.2758	2.79794	4.32232	-2.29308
CASP5	0.00646625	0.0140877	1.41108	0.14552	1.26038		CCL5	8.19916	14.0787	0.873578	1.5961	-2.29571
KCNMB4	0.916971	1.66215	3.577	2.35582	1.25557		SEPT5	10.2704	13.5661	1.27512	3.17942	-2.30853
PIGR	0.00646625	0.00361639	1.40124	0.600374	1.25448		HBZ	13.0103	16.0412	1.81449	3.36196	-2.31555
FAM20A	0.178967	0.0966589	1.81246	0.754988	1.25431		PDLIM1	91.1233	94.2139	17.4899	17.0752	-2.31683
FES	25.7229	30.7111	62.7083	60.8922	1.2534		KDR	11.8388	16.4495	1.5552	1.84146	-2.329
DPYSL2	9.72626	11.7899	24.5611	22.9349	1.2528		GABRE	24.0055	23.2677	3.94304	4.30112	-2.33877
TYROBP	117.727	105.767	281.452	193.704	1.25036		AQP3	21.2932	9.07521	3.38302	2.49737	-2.34661
MXD1	10.2013	8.51437	25.5231	24.5425	1.24358		GFOD1	13.5125	11.1165	1.8362	2.11325	-2.35527
SPECC1	4.36303	4.14135	11.6869	8.52831	1.24222		OSBP2	8.98038	9.82379	0.938423	1.20152	-2.36421
IL17RB	4.91979	2.21832	13.0036	3.86684	1.24218		LY6G6F	4.25185	3.39068	0.0149674	0.0566833	-2.37139
MB21D2	0.571493	0.637447	2.71483	1.1302	1.24116		ICAM2	51.8714	139.434	9.1852	27.0531	-2.37601
AFF3	0.12139	0.0687678	1.64971	0.783292	1.24054		HGD	6.47885	3.2067	0.436594	0.170838	-2.38016
SBNO2	1.38909	7.5333	4.63137	11.3107	1.23702		C1orf116	5.96042	5.15259	0.334693	0.186768	-2.38267
ARHGEF40	4.0187	7.27384	10.8141	11.739	1.23513		GRAP2	17.1399	11.2191	2.45079	0.520513	-2.39417
C15orf48	0.0321756	0.0223844	1.42902	0.389652	1.23468		MFSD2B	8.74634	5.47756	0.843758	1.05333	-2.40221
DAPP1	12.5258	7.55849	30.8114	10.5702	1.23383		PEAR1	17.1927	18.6154	2.43259	4.32715	-2.40599
CBLB	3.50941	5.70522	9.60555	5.802	1.23381		KLF1	13.1505	9.85034	1.61051	1.70765	-2.43844
COLGALT1	21.5382	33.8862	52.0068	66.799	1.2338		SLC37A1	28.2145	35.226	4.3774	7.35555	-2.4417
DIP2B	13.6222	20.3077	33.3753	30.5569	1.23321		ALAS2	28.6642	26.279	4.37361	3.3868	-2.46476
RAB43	1.77999	4.90092	5.53316	5.3862	1.2327		LCN2	5.73081	3.22903	0.216077	0.0381623	-2.46854
SIPA1L2	0.936145	1.05795	3.53126	2.77835	1.22673		CXCL3	15.6606	7.90715	1.99322	1.56678	-2.47667
MAP3K8	8.99635	6.34505	22.3455	10.7507	1.22367		DLK1	22.9875	49.843	3.26534	10.8391	-2.49155
HEXB	31.6994	27.1835	75.2841	46.8617	1.22212		TJP2	12.9362	35.1284	1.46303	6.18514	-2.50033
CREBL2	6.77928	9.36531	17.1473	10.4357	1.22205		NRGN	15.1577	24.4966	1.8556	4.33454	-2.50035
PCM1	24.5534	19.0901	58.6024	37.2295	1.22185		PNCK	29.6455	32.2612	4.37731	5.67793	-2.51072
MARCKS	7.5912	4.6269	19.0231	8.04059	1.22073		F2R	115.339	129.803	19.3341	24.8795	-2.51637
DHX58	0.59138	1.45094	2.70775	2.65008	1.22027		HBA2	23.413	39.9702	3.13812	3.62746	-2.5606
MPPE1	6.18125	5.02817	15.7094	8.80333	1.21836		SNRPN	21.2454	3.86928	2.76288	2.41773	-2.5636
C22orf42	0.0731131	0.0161207	1.48127	0.684811	1.20927		PDZK1IP1	7.78838	10.0902	0.476519	0.599868	-2.5734
VDR	2.07449	2.13331	6.08503	3.10375	1.20443		TEK	10.0083	21.5622	0.828458	1.55137	-2.58989
CLEC2D	1.34938	0.312938	4.41223	1.47942	1.20394		FREM1	20.3005	24.6228	2.52311	2.61834	-2.59597
SMCO4	3.05513	2.44096	8.32982	5.79378	1.2021		CRYM	11.6427	24.9149	1.08396	4.50593	-2.6009
MMP19	1.47394	1.61117	4.68976	2.51084	1.20156		ITGA6	18.4259	13.3397	2.19256	2.71457	-2.6052
TMEM243	4.92303	7.26582	12.584	13.002	1.1975		MMRN1	71.9797	49.7967	10.8743	10.1554	-2.61965
IL10	0.288981	0.00728497	1.94896	0.147951	1.19398		TUBA4A	42.5565	25.3381	6.00371	3.67502	-2.6367
TXLNB	0.542632	0.476116	2.52449	1.10851	1.19202		MYCT1	7.67691	12.0349	0.377123	0.386414	-2.65552
SERPING1	25.623	54.5551	59.7892	69.5715	1.19114		FAXDC2	15.7888	19.3607	1.61835	3.00678	-2.68077
IGFLR1	4.50186	4.70532	11.5529	7.59998	1.19003		SFRP5	8.45247	7.56011	0.472843	0.223904	-2.68209
LILRA3	0.00646625	0	1.29517	0.459599	1.1893		SLC40A1	130.258	78.1219	19.4343	9.97447	-2.68335
ATP6V1G2-DDX39B	0.645709	0.579644	2.75254	0	1.18916		CLCN4	10.5382	7.91998	0.785959	0.478377	-2.69165
LITAF	25.5466	41.8194	59.429	54.5369	1.18671		MTURN	32.7398	23.758	4.04139	2.19723	-2.74256
FMNL2	2.30096	8.67054	6.50494	8.75802	1.18495		LAT	151.916	146.467	21.6256	11.7245	-2.75671
DTX4	0.248403	0.0777387	1.83679	1.16014	1.18418		ELOVL7	13.8463	15.4557	1.14943	1.09522	-2.78807
ANXA5	33.5634	21.4499	77.3732	30.0402	1.18111		TIMP3	164.572	145.673	22.3877	14.4766	-2.82363
ZFP36L2	31.0888	12.0059	71.742	41.154	1.18072		CD226	19.0269	26.0056	1.79983	2.79668	-2.83853
ITGAL	23.0119	15.2689	53.3653	30.264	1.17894		GJA4	9.99207	14.7997	0.523828	0.341937	-2.85069
AIG1	4.97702	3.63722	12.5152	7.00012	1.17708		CKB	39.6798	85.8481	4.57335	33.8115	-2.8677
ZFP36L1	8.7816	10.3938	21.1126	15.2751	1.17673		PRKAR2B	31.9884	24.1497	3.50595	3.37623	-2.87206
FBXO21	2.87121	5.33062	7.74876	8.70226	1.17629		SCGN	39.532	39.6288	4.52794	3.97711	-2.87425
STK17B	14.6417	9.30911	34.2692	18.3012	1.17301		PRICKLE1	16.3624	11.3582	1.35496	1.02841	-2.88219
NINJ1	11.7201	13.3618	27.6624	30.8485	1.17206		NXF3	30.5602	42.9247	3.23604	4.40435	-2.89732
CPNE3	21.0387	19.0282	48.6214	30.7714	1.17092		SERPINE2	44.1786	35.0558	4.97579	4.80494	-2.91844
RAPGEF1	9.67973	11.3493	23.0092	21.9119	1.16871		ABCC3	15.8833	15.0372	1.19101	0.387665	-2.94593
STARD13	2.52278	3.91329	6.90157	5.73709	1.16542		TMEM40	10.7668	9.43038	0.504653	0.264344	-2.96722
MPZL1	6.11127	9.94016	14.9312	14.3087	1.16368		GAD1	11.2272	35.9228	0.531219	3.54014	-2.99734
ZNF532	1.30869	2.60886	4.16595	3.28207	1.16196		BEX1	18.8467	34.584	1.44851	4.8596	-3.01893
HOXA9	2.94414	1.53829	7.80128	6.15635	1.158		ESAM	35.4592	47.368	3.47006	7.35694	-3.02792
DUSP3	25.9813	31.1036	59.0384	53.9727	1.15393		HBG2	1180.96	1043.36	142.523	60.234	-3.04183
WDR91	3.61782	3.86922	9.26888	7.06013	1.15299		ITGA2B	268.77	312.255	31.324	29.2747	-3.06105
DDX60	0.937358	2.11668	3.29827	2.63718	1.14967		GATA1	89.2283	98.975	9.79699	12.144	-3.06295
CARD11	1.66434	2.64798	4.90924	4.58921	1.14919		HBG1	781.792	420.156	88.0384	22.5504	-3.13613
TESC	37.556	33.8586	84.5047	72.4587	1.14905		LTBP1	41.1551	28.3692	3.69857	1.8642	-3.16541
TPK1	1.90349	2.59087	5.43129	4.7559	1.14732		KALRN	10.9174	11.7045	0.322884	1.33563	-3.17131
C2orf91	0.0279908	0.00196258	1.27603	0.252812	1.14669		CD24	316.322	325.377	34.1396	50.849	-3.17478
OASL	0.219411	1.94621	1.6986	2.55593	1.14603		GYPB	108.17	43.2383	10.8869	3.21799	-3.19914
SLITRK4	0.641852	0.178084	2.62849	2.04718	1.14405		HBA1	36.6793	41.0632	3.08181	4.22201	-3.20649
EVI2B	27.1952	38.9534	61.2867	48.2342	1.14347		DMTN	23.0298	17.5557	1.593	0.711544	-3.21213
MX2	3.23065	5.15312	8.32938	7.82253	1.1409		RHAG	87.663	93.061	8.43451	7.87243	-3.23231
MVP	10.1901	31.2815	23.6756	34.5521	1.14086		KEL	8.59826	9.7492	0.0149674	1.79572	-3.24134
FOS	30.9171	42.079	69.2302	56.4839	1.13776		THBS1	197.166	226.448	19.9407	15.1363	-3.24233
FAM219B	12.3021	19.8056	28.2502	6.10836	1.13679		GMPR	57.3117	57.4252	5.00667	5.88334	-3.27915
LAT2	29.6567	17.5317	66.3231	38.9772	1.1349		MYL4	96.5687	57.9885	8.89845	3.46286	-3.30114
KIAA1551	21.4939	18.4729	48.3626	32.2688	1.13388		DNAJC6	24.9718	14.73	1.58565	0.87925	-3.32835
KLRF1	2.05668	0.756201	5.70527	2.42726	1.13333		C2orf88	29.894	18.5271	2.01359	1.72994	-3.35777
CYP2S1	1.75169	5.80726	5.02842	6.09797	1.13146		TUBB1	32.1975	23.0302	2.22282	1.26147	-3.36468
MKNK1	15.1045	14.5945	34.2563	23.0246	1.13042		HPSE	19.8414	19.7396	1.01316	1.18416	-3.37192
TNNI2	0.916445	0.544944	3.18701	3.07794	1.12749		GYPE	55.0826	23.6007	4.18679	1.18187	-3.43464
SNX8	4.47667	8.53261	10.9584	11.5415	1.12665		GFI1B	65.5486	65.3844	5.13696	5.16253	-3.43881
IFIH1	2.61059	5.29238	6.8668	6.38996	1.12354		LGALSL	28.0066	18.5403	1.63469	1.46083	-3.46068
SH3BP5	5.64923	8.35143	13.4692	9.1573	1.12172		CLEC1B	21.315	18.8812	0.852058	0.786961	-3.59081
BCL11A	1.84713	1.29409	5.18726	5.03141	1.11979		GP1BA	32.5027	38.3111	1.71154	1.62765	-3.62709
AHRR	7.10873	15.9296	16.6014	19.5219	1.11814		KCNK17	27.231	18.2451	1.27555	0.609018	-3.633
PXN	13.2216	19.7395	29.8259	33.3569	1.11605		GP9	50.7529	53.2194	2.95788	5.02921	-3.70884
SPINK2	7.29351	3.04388	16.9638	10.459	1.11504		HBD	272.183	87.6613	17.2104	3.16767	-3.90703
ARHGEF10L	0.244091	0.812638	1.68893	1.33116	1.11194		MYLK	37.8432	27.5128	1.49072	1.05619	-3.96303
NUAK2	0.148143	0.0964757	1.48137	0.520898	1.11183		HBE1	160.626	139.854	9.16773	6.13605	-3.99059
HADH	27.5588	22.9723	60.6539	55.5757	1.11026		CMTM5	81.4454	70.0865	3.50217	1.95219	-4.19475
KCNJ2	0.344323	0.0678196	1.90149	0.604439	1.10991		SELP	54.3543	47.0668	1.77817	1.13738	-4.31649
MNDA	5.70759	4.12866	13.4669	5.75701	1.10889		F2RL2	72.1927	104.83	2.2379	3.9318	-4.49857
NOXA1	1.9277	4.63282	5.3136	6.97223	1.1087		ITGB3	120.585	106.395	4.2863	2.47013	-4.52356
NMRK1	5.44776	4.72797	12.8725	5.49724	1.10536		PPBP	470.927	293.451	18.6257	8.01541	-4.58775
MYO1E	1.9893	4.35441	5.4309	3.84625	1.10522		PF4	407.189	476.307	12.6352	11.6674	-4.90383
PTPN1	39.0586	45.3042	85.0649	73.3485	1.10331
RAPH1	0.547516	0.179438	2.32411	0.968405	1.10301
RILPL1	1.28577	2.75879	3.90944	4.30637	1.10288
RNF125	4.38171	2.16233	10.5269	5.70787	1.09887
IFIT1	0.675371	5.24688	2.58615	4.82241	1.09796
TRIM26	0.00646625	0.442148	1.15276	1.11372	1.09689
PRKCA	9.16628	11.5701	20.7069	15.6808	1.09436
NCF1	4.75748	3.62608	11.2896	9.08383	1.09392
RNF43	0.150738	0.0509481	1.45186	0.47078	1.09132
OAS3	3.06688	14.5166	7.66247	14.1583	1.09086
CEP68	5.46034	5.42329	12.7377	7.71044	1.08846
PREX1	14.3886	15.8353	31.7193	28.0336	1.08828
IRF2BPL	3.52347	4.04207	8.61234	9.72118	1.08746
HIP1	22.4084	18.2091	48.7039	40.7928	1.08634
SBF2	4.10676	9.24572	9.79163	9.698	1.07943
FCMR	0.0315591	0.118268	1.17931	1.10059	1.07904
DISC1	2.89582	3.9962	7.22084	7.32733	1.07736
ITPR2	7.18416	9.04334	16.2645	10.9242	1.0769
ASS1	1.72848	2.0637	4.75441	8.4353	1.07657
ITGB2	57.9809	48.6542	123.238	120.384	1.07479
CEACAM4	0.00646625	0	1.11968	0.145309	1.07455
BCL3	4.02056	5.19251	9.56812	14.2892	1.0738
DDTL	0.00646625	1.36824	1.11752	1.76452	1.07308
BTN2A2	2.98883	5.99289	7.37039	5.56042	1.06933
CREB5	0.341476	0.651024	1.81372	1.05976	1.06866
SEMA3C	1.25435	0.429026	3.72821	2.8693	1.06858
SMIM12	4.15769	5.77157	9.80774	3.57124	1.06727
SERPINB8	3.53997	7.30026	8.50753	7.25308	1.06639
TMEM51	1.76451	3.64164	4.78915	4.5119	1.06633
TMEM86A	0.703183	0.638799	2.56584	0.941443	1.06601
YPEL2	2.41432	4.14027	6.14175	4.03537	1.06468
SLC35F6	2.19245	4.223	5.6759	6.20326	1.0643
DNASE1L3	0.00646625	0	1.10401	0.125913	1.06385
TRIM38	8.60856	8.38268	19.0772	10.1055	1.06317
LAIR1	3.36735	5.55149	8.12322	6.8126	1.06279
HAAO	3.00462	3.27785	7.3638	6.21939	1.06249
BRI3	14.2396	24.3445	30.8146	32.5518	1.06187
CCDC146	0.914275	1.01318	2.99025	1.41382	1.05968
FXYD6	0.596552	1.39987	2.32709	1.75794	1.0593
CYBRD1	12.9053	10.1119	27.8983	12.0924	1.05536
MEF2A	12.0783	13.9253	26.1787	19.3943	1.05531
SPATS2L	1.64749	5.40612	4.50131	4.76498	1.05515
SETD7	2.64232	4.98331	6.56054	8.81454	1.05363
CDK18	1.28264	3.4329	3.73683	6.45851	1.05322
KCNE3	24.7085	23.1778	52.2877	15.6557	1.05156
USP28	5.2182	4.10671	11.8858	7.3403	1.05122
ABCG1	0.581275	0.74999	2.27468	1.6919	1.05027
EBI3	0.244077	3.50905	1.57483	4.18396	1.0494
FAM177B	0.0239326	0.00200808	1.11667	0.195175	1.04767
PIK3AP1	19.9394	13.7785	42.2852	32.1886	1.04766
S100A8	307.021	81.7133	635.211	110.432	1.04647
ITPRIPL2	4.9687	5.50133	11.3132	8.30239	1.04472
ADGRG5	10.795	6.74128	23.3316	22.4593	1.04466
RUBCN	2.56227	3.8536	6.32689	4.81202	1.0404
DIAPH2	6.59611	6.73456	14.6141	12.96	1.03951
GNPTAB	30.3642	27.842	63.4627	47.1571	1.03935
PTPRE	12.0748	7.61272	25.8633	19.4401	1.03885
RCAN1	4.10655	4.07607	9.48604	7.06912	1.03805
SOAT1	5.47322	7.60417	12.2825	12.0226	1.03697
VNN2	0.774146	2.28473	2.64023	3.06541	1.0369
TLR4	3.50431	2.43633	8.23847	4.49435	1.03635
GLIPR2	11.0974	8.09735	23.8005	10.9542	1.03567
PALD1	3.61224	4.8357	8.45522	13.1363	1.03564
FTL	1829.08	3233.43	3750.2	4013.98	1.03545
MLKL	4.16196	6.04185	9.56877	9.78303	1.03382
TNFSF13	5.75119	4.42635	12.8202	9.81574	1.03356
PCED1B	1.04693	3.65346	3.18832	3.74078	1.03291
SAT2	16.0282	36.7088	33.716	35.6305	1.02767
TNFRSF10C	1.92564	2.19989	4.95889	6.55347	1.02629
CARD16	3.55384	2.81093	8.26378	3.04456	1.02452
CAMSAP2	0.607123	1.56789	2.26662	1.76495	1.02332
SNX7	0.355646	0.107207	1.75521	0.42668	1.02318
CSRP2	1.2756	0.761164	3.61992	1.24198	1.02162
SCARB2	6.9595	11.7174	15.1319	12.9868	1.01916
SEC61A2	2.45495	2.21667	5.994	4.67526	1.01745
DEXI	8.7215	10.6054	18.6755	13.646	1.01715
CXCL1	1.4863	1.42982	4.03088	2.87207	1.01681
GALNT3	2.19098	1.00748	5.45357	1.79191	1.0161
CCDC50	6.55878	6.68979	14.2859	9.78222	1.01598
ELK3	9.32285	13.5567	19.8586	22.2642	1.0148
BEST1	0.928062	1.11471	2.88942	1.56971	1.0124
ANKRD44	7.88334	4.75634	16.9187	8.20569	1.01229
CABYR	0.148533	0.694556	1.31647	0.747106	1.01214
CPQ	6.4954	9.30954	14.114	7.35345	1.0118
CC2D2A	0.448708	1.78552	1.92059	2.5479	1.0115
QKI	17.5279	15.6175	36.3456	24.31	1.01124
TRIM34	5.22609	6.95074	11.547	7.95221	1.01094
TMPRSS13	0.930176	0.400041	2.88912	1.22758	1.01071
HLA-DRB3	0.00646625	0	1.02662	0	1.00977
KCNK13	0.0306353	0.00997419	1.07476	0.407287	1.00941
GRAMD1B	0.374057	0.348394	1.76299	1.21973	1.00779
SESN1	8.8287	7.31303	18.7323	9.88007	1.00549
CLDND1	67.9722	87.3621	137.258	92.5793	1.00327
CD274	1.2197	0.542104	3.44869	0.932632	1.00301
GHRL	0.65398	0.34851	2.31136	1.36698	1.00148
TBC1D8	3.51841	8.57377	8.04313	9.36227	1.00101
PDCD1LG2	0.00646625	0	1.01434	0.0988115	1.00101
PIK3R5	9.12909	8.92948	19.2654	14.2428	1.00052
