# Supplementary material for: Expression of RUNX1-ETO Rapidly Alters the Chromatin Landscape and Growth of Early Human Myeloid Precursor Cells
Source: Cell Rep. 2020 May 26;31(8):107691. doi: 10.1016/j.celrep.2020.107691 (PMC7262600; doi:10.1016/j.celrep.2020.107691)
Supplement: Data S3. Comparison of Genes with Differential Expression Response to the Level of RUNX1-ETO in RUNX1C+ and RUNX1C− Cells, Related to Figures 3E and S2E [file mmc4.xlsx]

## Sheet: RUNX1c positive
	RUNX1c positive cells
	RxCp - Dox 3 - upRegulated		RxCp - Dox 5 - upRegulated		RxCp - Dox 5 - downRegulated		RxCp - Dox 10 - upRegulated		RxCp - Dox 10 - downRegulated
	CYP1A1		CYP1A1		GAR1		CYP1A1		WT1
	SPINK4		RUNX1T1		HPGD		RUNX1T1		CNRIP1
	TMEM176A		CLIP3		GPR34		PLD2		TFRC
	TMEM176B		GPR32		IL4		SMARCD3		CTSG
	DPP4		TMEM176A		C8orf59		PLA2G4C		KIT
			PLD2		CKS2		NAAA		ITGA4
			TMEM120A		ITGB3BP		PRAME		S100A12
			SMARCD3		PFDN4		KREMEN1		SULF2
			TNFSF12		MSMO1		GBP2		C11orf21
			SIDT2		CETN3		ARMCX2		SPN
			KLK13		RIDA		CLIP3		LIF
			HLA-B		MAD2L1		IRF6		NFE2
			RNF213		AP1S2		LEFTY2		KRT1
			MAPK13		GOLT1B		SMARCA1		PLA2G3
			COLQ		CENPK		PIK3IP1		SLC43A3
			KREMEN1		HMGCS1		TMEM120A		FABP5
			SPINT1		AK6		MAPK13		LMO4
			PRAME		KRT1		ZG16B		IL4
			SPTAN1		CNIH1		SLC35F3		SLC48A1
			PLA2G4C		G2E3		KLK13		SPIN4
			FLNB		LMO4		HLA-B		PSMG1
			SLC44A2		S100A12		THRSP		ODC1
			CLSTN1		NDFIP2		KIAA0040		DNMT3B
			SLC26A11		SEC61G		GSTA4		ADAMTS14
			AXL		CENPH		RAB3B		PTAFR
			NLRP1		FANCL		TFPI2		MYB
			ACTA2		CYP1B1		COLQ		MYBL2
			TIMP2		C3orf58		FAM114A1		CKS2
			VAT1		SNRPG		ASAP3		RRS1
			PLSCR3		FAM72C		FMNL2		ZFP36L2
			CDKN1A		ITGA4		RNASE4		MAD2L1
			ZG16B		PARPBP		MTMR11		ZNF730
			CTTN		UGT1A6		LURAP1		CENPH
			ARSD		TCTEX1D1		ITGAV		INSIG1
			SLC35F3		RFXAP		BCL6		FADS1
			SYNPO		SGO1		NLRP1		SLC27A2
			PIK3IP1		HSPB11		EPHX2		TESC
			SPTBN1		KIT		P2RX4		DUSP10
			KDELR1		CENPQ		CES4A		GSE1
			EPHX1		LRRCC1		CDKN1A		CHAC2
			IGLON5		SNRPE		SLC26A11		SPINK2
			LRP1		CDK1		RASSF8		FGR
			CYP2S1		SPIN4		AXL		KCNK5
			GBP2		HMMR		OPTN		ECE2
			MARK4		TGDS		FBXL2		FST
			ECM1		METTL5		IL1RAP		OSM
			SERPINB9		LSM5		NABP1		KCNK17
			P2RX4		HSPE1		CTTN		MYH10
			GDF3		NUF2		PDE1B		BIRC5
			KIAA0040		DMC1		ARRDC4		NPM3
			NATD1		CHAC2		SOCS2		RAP1GAP2
			TRIM16		MND1		PHC1		CACNA2D3
			ARMCX2		FAM72A		LGALS3		STAR
			TWIST1		ASPM		DNAJB5		SLA
			PLEKHG2		RPA3		TSPAN7		CAMK1
			CPT1C		FAM72B		FBLIM1		MYC
			CD99		SULF2		FAM166B		NKG7
			PLCD1		TNFSF10		PLIN5		STEAP3
			ITGA5		C3orf14		GSTM3		SPR
			CASS4		ERH		SERPINB9		MFSD2B
			CES4A		MS4A2		ARSD		AQP3
			PDE1B		YEATS4		TESK2		NME1
			MX1		LIF		FMNL3		CYP1B1
			VAMP5		HMGB1		PPP2R5B		MARVELD1
			C19orf38		EXOSC8		C1orf115		MCEMP1
			LEFTY2		GAPT		SPINT1		SLC7A1
			COL1A2		DUSP10		TDRP		DHRS9
			PLIN5		HPGDS		H6PD		RNASEH2A
			FGD5		CTSG		SPTAN1		SELPLG
			BMF		KIF20B		IGLON5		ANK1
			LDOC1		TIMM17A		BEX2		ADCY7
			SMARCA1		ZNF302		RGS9		PRELID1
			OAS3		SKA2		TCEA3		GCSAML
			TBC1D16		ZNF85		VNN2		MRTO4
			IGF2R		COMMD8		SYNPO		GATM
			SERPING1		NFYB		TRAK2		PRPS2
			FBLIM1		CCNA2		TRIM16		TYMS
			LGALS3		SGO2		CMYA5		GMPR
			DPP4		ZNF107		GSTM2		MBP
			TUBB6		DEPDC1		CCDC85A		MTHFD1L
			PINK1		ZNF138		CTC1		S100A8
			ASAP3		UGGT2		CPT1C		PCNA
			ST5		GGH		FRMD6		DUT
			MAPK3		WT1		HFE		HSPE1
			GPR153		SPC25		IRF9		HPGD
			RELB		ACTR6		PLEKHB1		PFAS
			PLCD3		CCDC58		STAG3		TREML2
			MTMR11		ZNHIT6		ERMN		OGG1
			SHF		SMC4		DDX17		CCNI2
			TMEM176B		CEP70		ICOS		SLC50A1
			SGSH		C20orf203		EGR1		VAV1
			CREB3L1		FAM72D		VAMP5		GFI1B
			SLC9A1		TDRD9		RGPD5		ADGRG5
			MMRN2		TFRC		TJP2		SNRPF
			HIP1R		PTPN22		CALCOCO1		DSCC1
			DOCK6		ZNF92		GJA5		ABCB6
			LRRC8A		ZNF730		ST5		PLCB2
			SPINK4		CYCS		RGPD6		FEN1
			SNX15		CCDC18		IL11		OPN3
			LGALS3BP		RHEBL1		TMEM45B		ITGAM
			TESK2		PSMG1		IGF2R		LAT2
			MAP4		C4orf46		AHR		MCM4
			TSPAN7		GLMN		FSTL1		CDKN2D
			WFDC1		GPR65		RCAN2		DMTN
			BRSK1		CKLF		TMEM178A		ELOVL6
			MRAP2		CKAP2		SHF		C4orf46
			NECAP2		CALB2		NPHP3		ID2
			DNAJB5		CENPE		BEX3		MYL4
			TJP2		PPM1K		CCDC71L		TRIP13
			NCK2		DEK		ECHDC2		FAM216A
			LRG1		RPS18		PCYOX1		MYCN
			PLEKHB1		GCSAML		DNALI1		ADORA2B
			OPTN		CNRIP1		TMEM176A		CCNA2
			TAGLN		PLA2G4A		SGK1		S100A9
			ACSF2		SLF1		WSB1		IGFBP7
			IFI6		DBF4		OAS3		TMTC4
			PLCG1		ACYP1		APOD		RAB37
			RNASE4		KNTC1		ACTA2		ELF4
			ICAM1		XRCC4		CD99		WDR12
			EHD2		FAM102B		FNDC3A		C20orf203
			APOD		MPHOSPH6		CLIP4		ALDH1B1
			CDC42BPB		MS4A3		TNFRSF9		ADGRE2
			BEX3		DSCC1		IFI16		NRARP
			TBC1D8		ATAD5		ENPP4		LST1
			NFKB2		DLGAP5		TWIST1		STK10
			PPP2R5B		SMIM10		NATD1		PTPN22
			FMNL2		ZFP36L2		ULBP2		FAM72C
			NDRG1		NAE1		SIDT2		AURKB
			THRSP		LSM3		GDF3		WNT5B
			MYO7A		PBK		FGD5		HBB
			PLTP		OIP5		DPP4		CDC45
			RASSF8		H2AFZ		PHF1		SMIM10
			MARCKSL1		ZNF680		EPHX1		MAGEF1
			UCHL1		GYPA		PLAU		CHAF1A
			MINK1		SLCO4C1		KLK6		RUVBL1
			PTPRF		IL13		MAGED2		GMNN
			CPAMD8		HMGB3		ABAT		PARVG
			GAD1		DIAPH3		SMIM10L2A		BNIP3
			FZD7		EEF1E1		FLNB		RNASEH2B
			ACADVL		LPXN		LAMC1		CD2
			EGR1		MRPS18C		SPTBN1		LRRCC1
			HLA-E		INSIG2		FABP3		SLC8A3
			DAPK1		ZNF273		NRBP2		HMBS
			DCHS1		CENPA		MRAP2		CALB2
			BCAM		JCHAIN		CD79B		CDCA5
			GJA5		HPF1		COL1A2		HMGB3
			TCEA3		OSM		RCAN3		DHFR
			PCED1B		S100A8		TBC1D16		UGT1A6
			FCGR1A		FST		LRP1		EXOSC8
			CETP		LST1		LRG1		METTL1
			SASH1		PMS1		CLDND1		MRPL3
			SOCS2		PFDN6		RGPD8		MCM7
			ZFP36		TOP2A		SERPINB4		GGH
			AMIGO2		HIST1H4C		CLSTN1		F2RL3
			CSTB		KRT72		RETSAT		CENPK
			TNNT1		CDKN3		MAP4K3		HJURP
			LURAP1		CCNI2		TNFSF12		SIGLEC10
			SLC25A23		ECT2		HIP1R		SLC25A15
			TGFBR2		PCNA		GRAMD1C		TNFAIP8L2
			CD109		MCEMP1		AMIGO2		SLA2
			RHBDD2		STAR		MX1		BUB1
			IL27RA		HAT1		UNC13B		MCM2
			PXDN		GEN1		IFI6		CST7
			PTPRU		CD52		ECM1		RMI2
			HIF3A		IMMP1L		SLC44A2		NINJ2
			AEBP1		MTBP		ATP6V1B2		ACAT2
			NRBP2		DDIAS		CREBRF		C6orf223
			COL6A2		CEP55		KLF8		ST8SIA6
			MAP4K2		GATM		SUN1		CDKN3
			CLDN7		NDC1		ACAD11		MS4A3
			BCL6		PRIM1		TWSG1		OIP5
			MAGED2		TPRKB		IRF8		FADS2
			RHOC		HIST1H1B		FZD7		POLR3K
			AHR		NKG7		GCH1		EFHC2
			CD79B		TTC32		ADAMTS9		SGO1
			PCDHGB7		RNASEH2B		CA13		ARRB2
			ISG20		ZBED5		NEO1		RRM2
			NOTCH3		ARHGAP11A		CETP		DMC1
			BAIAP3		MORN2		TUFT1		ORC1
			MYOF		KIF14		CXCL10		CHI3L1
			RRAS		RFC3		GNG7		PADI4
			TFPI2		FBXO43		YPEL5		SH2B3
			UNC13B		ENPP3		SBF2		CENPF
			PLVAP		ZNF804A		JAM3		SLC43A1
			CCDC85A		RMI1		UCHL1		ABCE1
			FAM131A		PLK4		TUBB6		CDC20
			DLGAP4		NCAPG		UBE2H		PROK2
			PLEKHA4		ACAT2		TAGLN		CD244
			FLT4		HMGN5		SASH1		HMMR
			SEMA6C		DHRS9		ARMC9		H2AFZ
			TMEM45B		CDC7		PLCD1		IL1B
			ZNF581		MGST1		NECAP2		TMEM97
			LRP4		PLAC8		BSDC1		TMEM246
			HOMER3		KIF11		CBLN3		HK3
			GRIK5		SPINK2		BRSK1		PLEKHA2
			MVB12A		ESCO2		WFDC1		CENPU
			DENND1C		COQ3		F2RL1		FAAP24
			IFI35		ADCYAP1		ZFYVE16		ZNF367
			ST6GAL1		NDUFA5		CD109		FAM72A
			BCL6B		OMA1		CPAMD8		HSPD1
			RCAN3		C11orf21		CECR2		FAM102B
			MFGE8		ZNF683		KLHL6		CBFA2T3
			C1orf115		RAD51AP1		KIF13B		CYTH4
			RBPMS		HIST1H2BO		NDRG1		HMGN5
			IFIT3		ID2		SAT2		RNF125
			MYO1C		ZWINT		P2RX7		POLD2
			RSPH9		RFESD		TUSC3		SLC40A1
			JUN		UQCRB		CYTH3		SPC25
			CTNNA1		CENPU		NFKB2		PLAC8
			NEO1		CARHSP1		IFIT3		ASF1B
			SGK1		GDPD1		B3GNT9		PRF1
			ICAM2		TMEM156		IFI35		OAF
			BEX2		CENPI		TMEM65		NOD2
			LPIN3		CCDC15		PLSCR3		POP5
			FABP3		HBB		SERPINB3		CDCA7
			ZSWIM4		ZNF675		PINK1		RFC3
			CD83		NDC80		CBX7		IL13
			PCDHGB6		PRIM2		SEPT10		C3orf58
			RASIP1		SMC2		EZH1		MTFR2
			ITGA9		HIST1H2AJ		AP1S1		PRKDC
			P2RX7		TMSB15A		PLEKHH2		ITGAL
			RGS12		C5orf34		PLCG1		NUP210
			COL27A1		DEPDC1B		SLC37A3		APOBEC3B
			RCAN2		CENPW		PDE4DIP		CCND3
			PROCR		B3GNT5		QPCT		CENPW
			CD81		C12orf60		SSBP2		SLC11A1
			KLC2		TTK		PCDHGB7		KNTC1
			PTPRS		BNIP3		ANXA2		PPIF
			HSPB8		CENPF		TM4SF1		AARS
			ADAMTS9		AIF1		RBFOX2		MTHFD1
			DNALI1		FRA10AC1		SPOCD1		CCNF
			IFI16		CRLS1		MAP4		TDRD9
			ATN1		CATSPER1		HAP1		PUM3
			ACVRL1		KIF18A		ACADVL		AIF1
			GRASP		ITGAM		LIFR		FHL2
			OAS1		RMI2		S100Z		ANGPT1
			NECTIN2		RACGAP1		IL27RA		CAPN11
			GRTP1		FABP5		TBC1D8		FKBP4
			C2orf66		MNS1		GNG12		RCL1
			MFAP2		DSN1		SETD7		IL9R
			SLC5A10		IL18RAP		CADM4		ENO3
			COL6A1		EMB		ARMCX3		CENPA
			CACNA1H		HIST1H2BH		ZNF251		ZWINT
			CERS4		HIST1H4A		SERINC1		MND1
			IFI27		IL9R		KIAA0895		LAPTM5
			PLOD1		CDC25C		GPR32		NCAPH
			ID3		PRG2		CASP7		MS4A2
			SHE		RFC4		ABCB4		CCNB1
			HELZ2		DEPDC4		HOOK1		PDGFRB
			SLC7A10		JAZF1		MYOF		GINS1
			ATP9A		PTTG1		SWT1		PLCH1
			TM4SF1		DNA2		TAGLN3		PSAT1
			PML		HELLS		KCTD21		SH3BP2
			CTSC		BUB1		LDOC1		DCTPP1
			CAPN12		BUB1B		H1F0		PCYT1B
			SFN		SLA		HIF1A		PASK
			GLDC		IGFBP5		RELB		HIRIP3
			KCTD17		HIST1H4E		PRKCZ		SNX20
			PPP1R14A		IGFBP7		MAML2		MLC1
			KREMEN2		LMNB1		ZNF608		FCN1
			KRT18		NEIL3		SNX33		NUDT1
			PRKAR1B		MEIOB		PLEKHG2		PLEKHG3
			SPOCD1		GZMB		CLDN7		BCOR
			CADM4		PRF1		COX6B2		NCR3LG1
			OASL		DCLRE1A		B2M		GNA15
			PHLDB1		OPN3		IKZF4		GYPE
			NPTX1		S100A9		VAT1		RCOR2
			EBI3		APOC2		IFIT1		GALNT6
			GPX4		MAGOHB		MALT1		KIF18B
			NACAD		FAM200B		TMC7		CCNB2
			IFIT1		GPR85		SLC35B4		UBE2C
			TMIGD2		ADAMTS3		NRN1		HMGB1
			CD37		ANKRD18B		UBE2L6		FAM72B
			TUBB3		RGS5		SLC17A5		PA2G4
			RSPO4		SFR1		CDKN2B		HMGCS1
			MAML2		ZNF90		PCED1B		PIM2
			ITGAV		MED31		SOAT1		MGST1
			NUMA1		MPC1		AR		RPA3
			FCGR1B		CCDC136		LY96		TMEM163
			LRP10		MCM8		LTA4H		CMSS1
			CDC34		CLEC11A		DOCK6		FANCA
			FAM222B		GPAT3		BBS1		TPM1
			MSRA		DHFR		GPX3		TAGLN2
			MVP		IDI1		JUN		ORC6
			SAT2		SKA3		EIF1		UGGT2
			VPS9D1		CPA3		ARRDC3		LCP1
			MED25		SLCO5A1		SLC41A1		SIGLEC8
			ATP6V0C		SKA1		PDGFD		PNP
			GIMAP4		HIST1H2BM		KIAA1671		HSPA4L
			ERG		MTFR2		CDH24		MCM10
			GIMAP8		EAF2		ACSF2		HP
			NRN1		RNASE2		CC2D2A		CPXM1
			TAGLN3		XRCC2		BTN2A2		RCC1
			ZYX		ZDHHC13		EIF4A2		CACNA2D4
			CTSB		FBXO4		PPFIBP1		MARS2
			ARHGEF15		ZGRF1		CASP4		BIN2
			TMEM74B		CLC		EPS8		PGAM5
			AP1B1		ZBED8		B3GLCT		ADAMTS1
			EGR2		POLQ		ITGA5		BAG2
			SERTAD1		PPIH		ADD3		POLA2
			SOX7		FANCB		TGFBR2		CR1
			TAX1BP3		RPL22L1		GIMAP4		CCND1
			RNASEK		MYB		PHTF2		CDC6
			CXCL10		DNAH14		IL13RA1		SLCO4C1
			KLHL3		HSPA4L		CLIP1		CPT1A
			MIIP		PLA2G3		CTTNBP2NL		CKAP2
			RPS2		COMMD7		MYO9A		CHEK2
			CACFD1		SMIM11B		GPR153		RAD54L
			C8orf58		SLC48A1		EPB41L1		SLC7A5
			TMEM178A		BLM		TVP23C		CXXC5
			SPARC		GYPE		HIF3A		LGALS12
			LTBR		CCNA1		SPINK4		NT5M
			EVC		RNASE3		GPR50		ULK3
			ULBP2		CR1		HLA-E		CCDC169
			PLXNA3		KIF15		SERINC3		PARPBP
			TEAD2		GINS4		RBPMS		RPS6KA1
			COL9A2		METTL21A		PARP14		HAUS8
			VGF		ALOX5AP		ZDBF2		ZNF804A
			SHANK3		UBE2T		FBXO21		SNRNP25
			HSF1		WDHD1		C1R		MCM5
			QPCT		RBPJ		LZTS3		GINS2
			TUBB4A		LYZ		NCOA3		CDC25A
			NUCB1		SUGT1		DTX3		TIMM21
			CH25H		BORA		TMX3		MKI67
			VIM		HCST		NTAN1		SLC1A4
			MAP1LC3A		CEP152		SHE		MUC1
			PDGFRA		CDC45		CNPY4		DDIAS
			SEMA6B		NUSAP1		CREM		CCDC15
			CRYM		GYPB		RSPH9		TTC27
			PKN1		EFHC2		ICAM1		ISOC1
			EPS8		SASS6		GLDC		MCM3
			TGFB1I1		AP5M1		IFIT2		TOMM40
			IFIT2		HBD		ISG20		RHEBL1
			CEACAM1		RAD54L		HID1		RNF24
			TRIM22		CCDC169		EGR2		RFC4
			FAM89B		AQP3		CTSC		THBD
			ACTG1		ADCY7		AIFM2		KIF21B
			JUP		CKAP2L		PLEKHA4		DIS3L
			SEMA4B		CLECL1		FAM131A		ASIC4
			NR4A1		RRM2		PCMTD1		FAM72D
			TMEM115		CXorf21		HSPB8		NDC1
			FOXP4		CYP11A1		FNDC4		CMTM5
			GRINA		HIST1H2BI		CTNNA1		RNASE3
			FLT1		FANCI		C19orf38		HEMGN
			PALM		ZNF563		GIMAP6		GNL3
			SHISA5		CAMK1		CAMSAP2		XRCC2
			YPEL3		HP		CD53		ADGRG1
			TSTD1		HIST1H1D		FCGR1A		NDFIP2
			LIN7B		PTX3		LPIN3		NANP
			TRIOBP		RFX8		SGSH		BUB1B
			GSN		ZNF93		RGS17		SLC38A5
			SH3D21		ZNF239		YPEL2		FANCG
			ECHDC3		AURKA		SNX18		SKA3
			LMF1		ATP10D		FLT1		CTSW
			HIST1H1C		CMC1		TRIM22		TOP2B
			ANXA2		CD200R1L		TULP3		HBD
			KLHDC8B		PSAT1		CD83		BRIX1
			DDX58		CCNE2		AMOTL1		FAM57A
			AES		ASNS		C11orf95		GYPA
			NOS3		APOBEC3B		PCMTD2		SIGLEC9
			LAMB2		MS4A6A		PLCD3		PTPRE
			SYNGR1		BRCA1		EVI2B		DCLRE1B
			APOE		CD38		XPR1		GTF3A
			IGSF8		HIST1H2AH		DDX58		CSF1R
			SLC27A1		POC1B-GALNT4		ZFP36		CMIP
			UBXN6		CHEK1		ANKRD12		TOR3A
			VASN		TPM1		SPACA6		CSE1L
			FAM171A2		HEMGN		SCG5		TIMP3
			HYAL2		POLE2		FBLN5		LMNB1
			MGRN1		TCN1		BAIAP3		ADCYAP1
			SNAPC2		DEFA4		CASP9		SHMT1
			LYPLA2		EXO1		ING4		GINS4
			RGL1		HGF		CYSTM1		PRG2
			ACVR1B		E2F8		FERMT2		DTL
			DPYSL4		LGALS12		GALT		CATSPER1
			ZNF593		PIGW		CCL28		GYPB
			TUSC3		L2HGDH		WDR45		RANBP1
			BCL7C		HIST1H1E		TP53INP2		IARS
			DLK1		MYL4		USP27X		GPAT3
			AP2A2		SLC31A2		CAPN12		IGLL1
			TNFAIP8L3		CAPG		HLA-DRB5		IMP4
			NPDC1		CD300A		LRP4		FBL
			FAM69B		HDC		ZNF827		MIPEP
			TYMP		ZNF69		FAM49A		ESPL1
			TMEM8A		ZNF695		SPARC		PRR11
			MAP1S		CST7		SULT1C4		KIF22
			ZNF358		UQCRHL		CAST		ERVMER34-1
			MAP2K2		CXCL2		TFPI		ANKLE1
			TSR3		HIST1H4B		PARP9		GBGT1
			PLD3		PLA2G4B		ST6GAL1		RNASE2
			ZNF219		HIST1H3F		IL2RG		E2F1
			HIST1H2BK		HBG1		TMEM74B		RRM1
			EEF2		C1orf162		TMEM176B		ALYREF
			FCGRT		CXCL3		CCDC173		PLA2G2A
			GRN		OTULIN		LGMN		MYLK
			TEK		SPP1		IFI27		ARHGAP22
			PHLDA1		TUBA4A		OASL		MAP1A
			PGLS				BTN2A1		TEC
			SPATA2L				MYO1E		SMC2
			PITPNM1				C19orf66		GAL
			DBN1				OAS1		TNFSF10
			PIM3				ATP9A		AP1S2
			OAS2				SNX15		NUF2
			ARVCF				C2orf66		FAM178B
			TRPM4				SNX16		SLC27A5
			IRF2BP1				CXCL8		SCFD2
			FOSL2				TSLP		ATP2B4
			HLX				PATJ		FOXM1
			GAA				LGALS3BP		SSRP1
			CLPP				TOB2		CENPP
			PRR12				JAK1		GPT2
			ASMTL				FAM89A		CD300C
			CCL3L1				CEACAM1		S100A4
			LRRN3				GIMAP8		HPDL
			TMEM134				DDX60L		ENPP3
			IRF7				KLHL3		AHSP
			AKAP12				SOX8		C1QBP
			NUDT16L1				TCEAL9		TUBA4A
			SHC2				CSTB		KIF2C
			HIST1H2AC				PCNX2		EXO1
			DMPK				LPAR6		DLGAP5
			AP2A1				STAT4		MNS1
			PNPLA2				COL6A2		ICOSLG
			ENC1				SAMD9L		S100A2
			REXO1				GRASP		NCAPD2
			ATG2A				CCNG1		JADE1
			TMEM234				RGS12		TK1
			ATF5				TMEM98		PRIM1
			GNG12				BCAM		PSMC3IP
			CPTP				PLK2		MTURN
			KDM6B				GSDMB		SPAG5
			ULK1				SP110		CENPV
			ASPG				MAP3K12		PTX3
			GNG11				PGAP1		LRR1
			TJP1				DHRS1		PHKA1
			RFNG				IFT81		IL18RAP
			MXRA8				SLC35G2		NOP16
			MED16				SLC16A4		KIF15
			HSPB1				STX12		TPX2
			UBALD1				APOL2		DHRS11
			LUZP6				FCHSD1		ASNS
			SPATS2L				MLF1		MEIOB
			HMG20B				DDX60		POLQ
			RAB5C				L1TD1		HPGDS
			HIST1H2BD				PHLDA1		PHGDH
			RGN				LRRC70		UBE2T
			GNB2				MAPK3		CDC7
			BAD				CREBL2		PTGIR
			MEGF8				INTS6L		FUCA2
			HLA-C				SCARB2		MFSD3
			MXD4				NFKBIZ		SH3BGRL3
			APBA3				GRTP1		BRI3BP
			MAP3K11				HECW2		TRIM58
			PPDPF				ABCD4		DNAJC6
			NBL1				COL27A1		HYAL3
			LLGL1				SGPL1		ST3GAL4
			SYS1-DBNDD2				FCGR1B		TOP2A
			CCL3L3				SYP		CD55
			PIP5K1C				ICAM2		SRM
			NCKAP5L				PTPRU		KCTD15
			UCKL1				AEBP1		PRPS1
			WDR13				PDGFRA		ZNF683
			PAFAH1B3				CFH		TALDO1
			CCDC106				PTPRF		TUBG1
			GUK1				GABARAPL2		EHD3
			MEGF6				ARHGEF15		BOLA3
			AHRR				NOTCH3		IL21R
			MDK				IFIT5		IMPA2
			GADD45GIP1				GABARAP		SUSD1
			AGPAT2				IFIH1		CHAF1B
			GADD45G				PTPRS		RMND5B
			ZNF580				DAPK1		PLEK
			ISG15				FAM171B		PLK1
			KLHL23				MDFIC		PTTG1
			RAB35				SEMA6C		PLK4
			ALKBH7				RSPO4		CPNE7
			OGFR				CLEC2B		CDC25C
			C3orf18				COL6A1		ITGB7
			ARHGDIA				ITPKC		CHKA
			NOTCH1				PDK4		MYO19
			STUB1				HBP1		PMS1
			SPSB3				BLVRA		GPR85
			STMN3				STAP2		MCM6
			FKBP8				PCDHGB6		SNTB1
			BIRC7				KCTD17		RFC5
			NR1H2				CH25H		ZNF273
			TNRC18				DSEL		WDR76
			MAPK8IP3				CUL7		CYP11A1
			RAVER1				AHCYL2		ACOT11
			UBTD1				CACNA1H		CDK1
			HSPG2				MAP2K4		ADA
			SOD2				DTX3L		ARHGAP11A
			PLXNB2				SLC5A12		ANKRD18B
			HIST2H2AA3				DYNLT3		PUS7
			STRN4				NPTX1		RAB11FIP5
			CORO1B				DAB2		YOD1
			GIPC1				C5orf15		ENOSF1
			CIC				TRIM34		CPA3
			EPN1				PROS1		FANCI
							GJA1		DEPDC1
							HIST1H1C		C15orf39
							FHL1		E2F2
							TLR7		SKA1
							LMBR1L		GCAT
							LBH		PRKCQ
							CD70		SYCE2
							SAT1		NCAPG2
							PDCD4		GYPC
							SEMA3A		MSRB1
							TSPAN6		ANGPT2
							FSBP		RRP9
							SIPA1L1		PIK3R6
							EML2		EME1
							BATF2		BRCA1
							ENC1		CYCS
							CBLB		LAT
							TBC1D15		NLRC3
							MYO6		KIF11
							RBMS2		PDLIM1
							RNASE1		KLF1
							SLC22A4		GP1BA
							RHBDD2		PDIA5
							TNNT1		KCNH2
							APOL3		SRPRB
							MPZL1		NDUFV3
							NFAT5		PHF19
							MFAP2		DEPDC1B
							PAPSS2		SFRP5
							CREB3L1		HSPH1
							C1orf54		SLC4A8
							RAB13		CD82
							BCL6B		DENND2D
							CAB39L		MGAT3
							NQO1		TIMELESS
							KLC4		PRIM2
							GAP43		HDC
							ATP6V0A4		ALAS2
							MMRN2		RAD51AP1
							MCOLN3		CLC
							ASPHD1		GSR
							STAT1		E2F8
							DNMBP		NETO2
							RGL1		DENND4B
							CDC42EP3		RAD51
							SAMSN1		ALB
							EBI3		FANCD2
							ERG		NFKBIA
							RPGRIP1		C21orf58
							HDAC9		TMC8
							LOXL2		ADAMTS3
							ADAM9		PIF1
							RRAS		PPIH
							LRRN3		TUBB1
							GAD1		CD300A
							SLFN12L		SLC6A9
							HOMER3		ZNF93
							APP		BRIP1
							CALCRL		PDSS1
							ACVR1B		LRRC8D
							IL15		PIK3CB
							CSRNP2		HS6ST1
							SLC25A42		LCN2
							FGD6		ORAI3
							SH3D21		ACOT7
							EPHA4		FAM83D
							TPST1		SH2D2A
							RGN		VRK1
							UGCG		TSPAN32
							SLC35D2		RAVER2
							OAS2		HIST1H1B
							GPR137B		ZBTB16
							CALD1		METTL21A
							CA2		CKLF
							BST2		ANPEP
							TNFRSF10D		CD84
							IL6ST		SDF2L1
							C1S		DEFA4
							MAPK11		IGFBP5
							APBB1		UBASH3B
							DDX5		ZNF239
							GNG11		P2RY2
							MOB3B		SPX
							MERTK		RASGRP2
							LIMS4		CDKN2C
							GIMAP2		CDCA8
							ST8SIA4		RAB27B
							LIPH		ZNF90
							MMP1		ABCC3
							XAF1		SS18L2
							ANG		THBS1
							LYSMD1		OXCT1
							FADS3		PQLC2
							KIAA1191		RAB24
							HRC		LSS
							C1orf61		ESCO2
							AP1AR		NCAPG
							CLK1		KRT72
							RAB40B		WDHD1
							PLIN2		GATA2
							TJP1		AGAP2
							KRT18		LY6G6F
							SERINC5		CLSPN
							SERPINH1		CCNA1
							SFN		MRPS26
							NACAD		CLEC11A
							ARC		HIST1H2BH
							WDR19		SLC9A3R1
							HAPLN3		KCNQ5
							RBM24		NCAPD3
							ARMCX6		CXCL2
							TAX1BP3		FLOT2
							MCL1		ANGPTL6
							APOE		MANSC1
							KLC2		ITGA6
							RALA		NDC80
							SOD2		PKM
							GDF2		LTBP1
							PLVAP		CDCA2
							CACHD1		LYZ
							SLC7A10		LFNG
							AKT3		EIF4EBP1
							TCP11L2		NRGN
							OLAH		SLC25A45
							VIM		TICRR
							PDE4B		MPP7
							FAM222B		BLM
							SUMO1		PCK2
							TEAD2		GFI1
							LPP		VOPP1
							TXNIP		FCER1G
							RAI14		C1orf116
							TCF7L2		TFAP4
							AKAP12		MRM1
							ZNF581		CHEK1
							HIST1H2BD		NEIL3
							KLHDC8B		SYTL3
							C22orf31		SCGN
							INHBA		JCHAIN
							A2M		PPM1M
							SERPINB8		DNA2
							CACFD1		EAF2
							STIM2		SLC39A3
							ALS2CL		HCST
							UNC119		CBX5
							PHLDB1		ITGB3
							PROCR		GLA
							MAP1LC3A		RABEPK
							FOS		CYC1
							HOXB7		HIST1H4C
							SALL2		UBASH3A
							EHD2		ERCC6L
							CXCL11		PDP2
							VPS9D1		ZNF485
							ACVRL1		POLE2
							CRHBP		SPNS3
							GNG2		GPR174
							SLC5A10		UHRF1
							GPRIN3		S100A6
							CRYBG3		C2orf88
							CTSB		LEF1
							SPATS2L		ANLN
							HIST1H3E		KCNQ4
							NISCH		RELT
							PRUNE2		MPC1
							SERTAD1		CCR1
							SEMA6B		NAGLU
							CAP2		DTYMK
							TMIGD2		HIST1H2BM
							COL9A2		PYCR1
							NINL		GJB5
							PNRC1		MZB1
							HERC6		KRT79
							CDRT4		PSD4
							ZSWIM4		CENPI
							ABCA9		KIF18A
							CDR2L		BIN1
							TNFAIP8L3		C19orf48
							ASPG		ATAD2
							DPYSL4		PTPN6
							PVRIG		NUP35
							HELZ2		KIF4A
							ABTB1		MICAL2
							SHISA5		RAC2
							LIMCH1		TFR2
							HIST1H2AC		GJA4
							GFRA3		SERPINE2
							NPR2		GINS3
							FSTL3		POC1A
							TSTD1		MAGIX
							SULF1		PF4
							GPX4		WDR4
							VGF		C5orf34
							AES		MCM8
							RAMP2		CXCL3
							GIMAP5		ARHGEF39
							MVP		AURKA
							PLXNA3		TLCD1
							NCAM2		SUSD3
							KIF12		S100B
							MXRA8		GAB3
							IFI44L		CCNE2
							TMEM243		TTF2
							MIIP		LAGE3
							LIN7B		TTK
							ARVCF		RXRA
							C11orf52		GPR65
							TYMP		KIF23
							TEK		TSPOAP1
							IFI27L2		NR2C2AP
							TMEM234		TIPIN
							SLC2A3		NRROS
							SOX7		POC1B-GALNT4
							TUBB2B		SELP
							INPP5E		MELK
							C3orf18		GRAP2
							PRKAR1B		FANCB
							AP2A2		APOC2
							ANKRD37		FCER1A
							BIRC7		CEP152
							HOXB2		GPR132
							KREMEN2		ADAM15
							DMPK		MTSS1L
							LOX		SLC35D3
							KLHL23		GTSE1
							IRF7		GATA1
							IGSF8		RETN
							TMEFF1		WNT11
							AKR1C3		PIM1
							SHROOM4		CYBB
							NR4A1		HELLS
							TRPM4		FAM53B
							ENDOV		HES6
							KLF6		CD320
							BAIAP2		CRLS1
							GADD45G		TRAIP
							CA9		CKAP2L
							CDC42EP5		PIGW
							SNAPC2		HAUS7
							EMC10		TCN1
							PALM		SH2D3C
							HCFC1R1		PRAM1
							SHC2		SPDYC
							TUBB3		GRK6
							UCKL1		HSH2D
							GRN		HBG2
							MST1		PRICKLE1
							WDR13		PTGES2
							RFNG		CENPM
							LIMS3		WDR62
							MEGF6		CCDC86
									RFESD
									CBSL
									OSBPL6
									SH3BP1
									SLC1A5
									DOK2
									LGALSL
									MAGOHB
									ZNF69
									TNFAIP2
									LTC4S
									RECQL4
									SPC24
									CD200R1L
									IL1RN
									MEX3B
									RAC3
									CENPN
									ECI1
									XK
									IFRD2
									DAPP1
									CD38
									COMMD7
									ITGB2
									HBE1
									HBG1
									SFXN2
									RCCD1
									HGD
									ADGRG3
									ITGA2B
									MPO
									SEPT1
									FBXO41
									FARSB
									DNAH14
									SLC6A8
									CD34
									MYEOV
									CBS
									HGF
									DZIP1
									CLCN4
									TYROBP
									DEAF1
									NHP2
									NT5DC3
									CEBPE
									C5AR1
									JDP2
									DERL3
									SAPCD2
									APOBR
									RELL2
									ZNF695
									CRYBA4
									CAPG
									PTPN18
									GP9
									LSM4
									C1orf162
									CEP128
									SLC19A1
									AGTRAP
									VPS53
									QTRT1
									HERC2
									TSPAN33
									F13A1
									NBEAL2
									VARS
									TGFB1
									GALNT14
									SLC25A10
									HBA1
									SLC2A6
									EXOSC5
									NCF4
									KATNB1
									ITGB1BP2
									NME2
									HIST1H4B
									GNG8
									HBZ
									SLC16A3
									PDE5A
									CCDC78
									LSP1
									ISOC2
									ATP2A3
									SOCS1
									PRTN3
									FASN
									DDIT4
									EMILIN1
									SLCO5A1
									PKMYT1
									TREML1
									RUVBL2
									YDJC
									EGLN3
									SLC17A9
									NINJ1
									SYTL1
									FERMT3
									CDT1
									EMID1
									PIGY
									GPR35
									CARD9
									ICAM4
									FLNA
									OBSL1
									INF2
									PPBP
									SPP1
									BCAT1
									ABCA7
									TPSB2
									SPATC1L

## Sheet: RUNX1c negative
	RUNX1c negative cells
	RxCn - Dox 3 - upRegulated		RxCn - Dox 3 - downRegulated		RxCn - Dox 5 - upRegulated		RxCn - Dox 5 - downRegulated		RxCn - Dox 10 - upRegulated		RxCn - Dox 10 - downRegulated
	CYP1A1		ENPP3		CYP1A1		CLEC4A		CYP1A1		TIFAB
	SPINK4		HPGD		RUNX1T1		LPAR6		RUNX1T1		MYL4
	RUNX1T1		CEACAM4		EHD2		HPGD		SLC35F3		IL10RA
	GAD1				SLC35F3		CEBPA		GLDC		HPGD
	SLC35F3				DOCK6		CD200R1		TM4SF1		CAMK1
					SPINK4		GPR34		DOCK6		CLEC4A
					MARCKSL1		RNASE6		ZG16B		CD1E
					GLDC		LST1		ARMCX2		CD200R1
					CLIP3		ENPP3		PRAME		ITGAL
					ZG16B		CYBRD1		TFPI2		LST1
					GPR153		LPXN		GBP2		ADCY7
					ID1		HPGDS		SPINK4		LAT2
					AEBP1		CD36		EHD2		NCF2
					FLNB		CD1E		IL11		CTSG
					FLT4		ADAMDEC1		TJP2		SNX20
					PTPRS		RAP2A		FLNB		IL1R1
					TRIM16		CXorf21		TRIM16		DCANP1
					PRAF2		LRRK2		DNALI1		BLNK
					PRAME		NHLRC3		CLIP3		CLEC4F
					EGR1		CLEC4F		SALL2		SLA
					VGF		CAMK1		EGR1		LPXN
					TJP2		PTPRO		FSTL1		CD300LB
					TRIB3		HFE		PLIN5		PPM1M
					PLIN5		CD1B		JAM3		TSPAN33
					PXDN		NCF2		RAB38		ADAMDEC1
					PLEKHA4		TIFAB		THRSP		RAP1GAP2
					CREB3L1		NDRG2		PTPRS		TMPRSS13
					PTPRF		CLCN5		KREMEN1		NOD2
					PCSK6		TMEM144		PPFIBP1		LIF
					GPR32		C8orf59		LURAP1		ASGR2
					FGD5		ZNF780A		MTMR11		HRH2
					CCDC8		SERPINF1		KLK13		MBP
					NFIC		CKLF		FGD5		FGD2
					SMARCD3		AP1S2		PCSK6		ENPP3
					LDOC1		KRT1		ENPP4		S100B
					SPTBN1		GPAT3		COLQ		WNT5B
					HIF3A		C9orf72		CPAMD8		TESC
					FKBP10		LYPLAL1		PLEKHA4		VOPP1
					CA4		GPR82		TUSC3		GPAT3
					FGFRL1		MARCH1		HRC		PIM2
					ARMCX2		HMGB3		CCDC8		FST
					BCL6B		LY86		MAGED2		FGL2
					SYNPO		GCNT1		TMEM45B		IL18RAP
					GAD1		IL10		HIF3A		LRRK2
					TM4SF1		AGR2		ASAP3		KIT
					PRKAR1B		PKIB		LGALS3		CHI3L1
					LGALS3		CD1C		PLEKHB1		NFE2
					KLK13		HLA-DMB		CD109		LY86
					CH25H		HBD		SMARCD3		CLEC10A
					MPL		MSMO1		RSPO4		SULF2
					KREMEN1		IL1R1		BCL6B		HLA-DMB
					KHSRP		LMO4		C1orf115		HPGDS
					CPAMD8		DHRS9		UCHL1		PILRA
					MFAP2		CASP1		CA13		GLIPR2
					GBP2		JCHAIN		AEBP1		BIN2
					CTTN		GLIPR1		KIAA0040		FCN1
					CKB		DCANP1		SOCS2		SYTL3
					KANK2		MS4A2		CH25H		CCR6
					SHANK3		GATM		CA4		CD1C
					COLQ		HLA-DPA1		FLT4		S100A9
					UCHL1		HSPB11		CTTN		IL18R1
					COL6A2		S100A8		TUFT1		PRKCD
					DOK4		PTGER3		SLC2A10		KRT1
					COL1A2		CYP1B1		KANK2		DHRS9
					RSPO4		GPR65		MPL		SIGLEC6
					MRPL12		LIF		SMIM10L2A		CD48
					ZNF593		ZNF720		TFPI		HBG1
					GRIK5		MYCL		MCOLN3		JAML
					SLC25A23		S100A12		TSPAN9		NDRG2
					ARAP3		CD207		TDRP		AGR2
					DLK1		AIF1		CD79B		TNFRSF1B
					DBN1		FST		DNAJB5		CD1B
					FBLN1		FGL2		GSTM3		IRF8
					TFPI2		IL10RA		PLCG1		HLA-DPA1
					SALL2		CD300LB		LPIN3		GATM
					CD79B		S100A4		GPR153		MAGEF1
					DNAAF5		IL18RAP		GJA5		PARM1
					PPRC1		FGL1		ULBP2		HMGB3
					LGALS3BP		CLEC2D		CMYA5		TRAF1
					ADGRL1		TMEM236		PTPRF		MYCL
					MMRN2		CD48		QPCT		FHDC1
					THRSP		KIT		CPT1C		CD244
					SPINT1		SEC61G		RAB3B		SLC40A1
					TMEM45B		NLRC4		KLK6		CLEC2D
					BAIAP3		BLNK		UNC13B		HBD
					HIP1R		MARCKS		MARCKSL1		CPA3
					LAMB2		LAMP5		HAP1		PDGFB
					MAGED2		CCNA1		LDOC1		CYTH4
					VAT1		HBG1		CADM4		MPEG1
					ZNHIT2		CSRP2		TSPAN7		PTAFR
					MTMR11		MS4A14		OPTN		FCER1A
					NPDC1		SNAP25		GNG12		EPB41L3
					CNFN		HLA-DMA		FRMD6		SELPLG
					FAM69B		SLA		SPTBN1		PLB1
					PEX10		KCNMA1		SMARCA1		DAPP1
					LOXL1		VOPP1		TCEA3		S100A8
					PLCG1		SLF1		MFAP2		NLRP3
					ASAP3		FPR1		RGS9		FGR
					RRP12		P2RY14		AMOTL1		CXorf21
					CPT1C		TMEM60		CCL5		STAB1
					CD99		CATSPER1		SEMA6C		HDC
					SFN		CSF2RA		EPHX2		IRF4
					LURAP1		MEIKIN		FKBP10		RNASE6
					DAPK1		S100B		ENAH		SLC1A4
					TSPAN9		NDFIP2		NEO1		GPR68
					NPTX1		FPGT		CASP7		TMEM236
					CADM4		RWDD2A		BEX2		SLC43A3
					NES		LACC1		TRAK2		FGL1
					ITGA5		CCR6		SV2A		HLA-DMA
					P3H4		HCST		PXDN		RAB32
					DUSP2		HLA-DQB1		SERPINB9		NCF1
					CASS4		PARM1		FSD1		SH3BP2
					TEAD2		IL13RA1		SYNPO		OGG1
					TWIST1		ALOX5AP		TEAD2		SCN4B
					UBALD1		TMEM71		SLC41A1		ADAMTS14
					SRM		DAPP1		TCEAL9		CSF1R
					SOX8		FCER1A		CCDC173		HTRA3
					SERPINB9		CTSG		FAM166B		TSC22D3
					GRWD1		APOC2		SULT1C4		CNRIP1
					TCEA3		ZNF366		ITGAV		RWDD2A
					MDK		ADCYAP1		GNG11		S100A12
					RAB5C		PLBD1		C11orf95		CIITA
					KREMEN2		IL18R1		RCAN3		PTPRO
					CLPTM1		MYL4		HIP1R		SLCO3A1
					LAPTM4B		GK		COL1A2		CSF2RA
					SLC9A1		MILR1		STON1		PLCB2
					B4GALT2		HLA-DRA		CETP		NLRC3
					CBX2		SYTL3		IFIT2		LYZ
					GPX4		LYZ		COX6B2		KCNE5
					HMGA1		CPA3		RCAN2		CATSPER1
					IRF2BP1		SFXN3		C16orf45		IL10
					HRC		GAPT		F2R		SNAP25
					KEL		FAM102B		ATXN7L2		MARCH1
					REXO1		TNFSF13B		ANXA2		SIGLEC10
					COL6A1		TLR6		DOK4		CACNA2D4
					MCAM		TSPAN33		PFKM		PTGER3
					BRSK1		FAM198B		MAGED4B		CD300LF
					OLFM2		S100A9		IL1RAP		CYP1B1
					SPTAN1		CD1A		CEACAM1		DUSP10
					PLVAP		CHI3L1		BEX3		RNASE2
					MARK4		KDM7A		LAPTM4B		OLFML2B
					CACNA1H		CLDN12		PTK2		CLCN5
					MYBBP1A		FCER1G		APBB1		JAG1
					RELB		CCDC170		VAMP5		APCDD1
					C16orf74		GALNT3		CYTL1		IGFBP7
					LPIN3		CD300LF		SPINT1		HLA-DPB1
					NCDN		ACTR6		TWIST1		FPR1
					FSTL1		JAZF1		TRIB3		RPS6KA1
					PHLDB1		OGFRL1		CDH24		FAM198B
					LRG1		KL		KIAA0895		HP
					TUSC3		MNDA		COL6A2		SLC25A45
					ECM1		CLNK		NPTX1		IGFBP5
					PPFIBP1		CD300E		CREB3L1		LAMP5
					TMIGD2		IGSF6		BAIAP3		PARVG
					TTLL12		LY96		LEFTY2		PLEKHG3
					PPP1R14B		SIGLEC6		GAD1		LAPTM5
					ALS2CL		ADAM28		ALS2CL		MS4A2
					BCAM		CYP11A1		TMEM98		GALNT3
					NAB2		ANXA5		GCH1		CCR2
					RPS2		GLIPR2		GPR50		SORL1
					CCDC86		BNIP3		HSPB8		RNF125
					CRTC1		FAM170A		FBLIM1		CLNK
					C1orf115		GLRX		DPPA4		CEACAM4
					GRASP		GPR68		NES		ACPP
					DNAJB5		TLR1		PRKCZ		ST8SIA6
					BCL7C		IL7R		RASSF8		CD300C
					GALNT2		TRIM36		JUN		GCNT1
					PMPCA		HIST1H4E		AHR		GPR82
					GJA5		RGS5		KDELR3		TNFAIP8L2
					FBLIM1		MYOM1		LAMB2		NLRC4
					VAMP5		FUCA1		CALD1		IL9R
					SMARCA4		ADCY7		VGF		MEFV
					CHERP		SULF2		NPR2		ADCYAP1
					PUSL1		DUSP10		TESK2		ZNF366
					SLC25A10		TFEC		MBOAT2		CCNA1
					PPP1R14A		TRNT1		ECM1		ITGB7
					PLK3		KLHL2		LRRC70		OLIG1
					HOMER3		CCR5		KCNA6		MYOM1
					UNC13B		MAF		IKZF4		IL21R
					PRMT1		INSIG2		ARHGEF12		ELF4
					GRTP1		CLEC7A		SPARC		NKG7
					SETD1A		FGR		TMEM74B		PIK3R5
					ZNF598		PTPN22		LOXHD1		JCHAIN
					POP7		ABCG2		CLIP4		CD300E
					CLUH		CETN3		SFN		ATP2B4
					MICAL3		SOX2		CNFN		TMEM144
					INPP5J		CALB2		TAGLN3		AOAH
					TSTD1		PLA2G7		PLEKHH1		PLAUR
					RTKN		KLRF1		MRAP2		CCDC170
					JUN		FGD2		LIFR		VDR
					IL11RA		TGDS		PCDHGB6		GNGT2
					RRAS		CCR2		GRTP1		PRDM1
					NOTCH3		FCN1		RALA		PRF1
					GDF3		CLECL1		CRYM		MS4A3
					MRAP2		ARL4C		ZNF286A		TNFSF13B
					NPW		GNGT2		ZNF608		GLIPR1
					ARVCF		STAMBPL1		LRG1		CES1
					RPTOR		CENPE		PHLDB1		CMTM5
					ICAM2		PDK4		RBFOX2		RASSF4
					WFDC1		C1orf162		GRIK5		HCK
					ULBP2		MPEG1		BATF2		ADGRG5
					SOX18		TLR10		SLC37A3		ARL4C
					NOC4L		IRF4		FHL1		LILRB3
					C8orf82		IFNGR1		DAPK1		CD207
					PLPPR3		INPP5F		PROS1		NRG1
					FSD1		CLEC10A		LOX		PROK2
					NEO1		KAT2B		SOX8		IRF5
					COL9A2		RPS18		ETS1		IL1RL1
					SLC27A4		GPR171		ITGA5		PKIB
					TUBB6		BANK1		TRO		RASSF5
					IFRD2		ZBED5		RGPD5		C1orf162
					CITED4		CDK1		CACNA1H		ALOX5AP
					FGFR4		MAOA		BOK		SIRPB2
					MYC		NRG1		TMC7		SEMA4A
					STUB1		TPM1		TMEM136		PTPN22
					DNLZ		SDC2		L1TD1		CST7
					PLSCR3		TNFSF18		KLHDC8B		IL13
					ATP6V0C		PTAFR		KEL		HLA-DRA
					SLC9A3R2		PLAC8		SPTAN1		KCNMA1
					TFAP4		B3GNT5		PLS3		CENPF
					DGCR6		CARD16		FLT1		RAB37
					PALM		TICAM2		BRSK1		KLF13
					GAMT		SLC37A2		AMIGO2		IGSF6
					CCDC173		RNASE3		PTPRG		CTTNBP2
					GET4		NMRK1		LIPG		HLA-DRB5
					LRRC8A		GPNMB		AIF1L		HVCN1
					BEX2		TLR8		ERG		C11orf21
					CLPP		MS4A3		MLF1		HBG2
					ARC		IL13		COL6A1		MILR1
					MFGE8		RNASE2		IFIT3		FAM102B
					RAVER1		SORL1		NRBP2		GPR65
					TNNT1		MCEMP1		SHE		DTNA
					PPDPF		HDC		CXCL10		OGFRL1
					EEF2		OLIG1		PTPRU		TMEM173
					CCDC85B		NPL		MAGED4		IL1RN
					ATP6V0E2		IL4		SERPINB4		SLC27A2
					HCFC1		JAG1		DTX3		HCST
					ASPG		CASP5		GFRA3		MUC1
					DHX37		DDIT4L		CD3D		CD1A
					THOP1		PILRA		PRKAR1B		DOK2
					NME4		MRC1		SCG5		INSIG1
					FOXP4		FAM72B		IL11RA		P2RY6
					KLC2		CENPK		PDE4DIP		CBFA2T3
					TUBB3		ENPP2		LGALS3BP		MEIKIN
					HELZ2		FAM219B		AKAP6		LACC1
					TMEM120A		FHDC1		SHF		ITGAM
					DDX54		OLFML2B		TM4SF18		P2RY14
					ISYNA1		HMMR		APOD		SFXN3
					IGFBP2		SLC18A2		CAPN12		BNIP3
					RNF126		HRH1		B3GLCT		CLU
					HYAL2		FAM72D		LRP4		ZFP36L2
					TRIM28		NUF2		CALCRL		INPP5F
					KLHDC8B		A2M		ID1		TREML2
					ATAD3B		RASSF4		ICAM2		C9orf72
					PEMT		GPR183		PLIN2		CST3
					FARSA		FAM72A		GPR32		DNMT3B
					CRYM		MS4A6A		F2RL1		TICAM2
					ALKBH7		NME8		MXRA8		JAZF1
					HSPB1		PPBP		FERMT2		GFRA2
					LOXL2		ZBED8		WFDC1		MRC1
					SPATA2L		SGO2		PCDHGB7		NFIL3
					JAG2		UGT1A6		SHANK3		CYP11A1
					KATNB1		NKG7		ATP6V0A4		ARHGAP6
					MEGF6		ADAMTS3		INPP5J		GK
					C19orf24		IL17RB		NACAD		PLAC8
					GFRA3		AOAH		CDKN2B		SLC7A8
					LEFTY2		RRM2B		TMIGD2		BANK1
					PLIN2		MAP3K8		SLC35G2		GFI1B
					DOT1L		TCN1		ASPG		FUT7
					CETP		STEAP4		PDGFD		GSE1
					TM7SF2		C5orf34		GDF3		TRIM36
					GTF2IRD1		HLA-DRB1		ZNF521		STK17B
					FAM171A2		P3H2		ADAMTS9		C5AR1
					XYLT2		ZNF33A		SSBP2		CALB2
					CD248		VCAN		CIB2		CD180
					CEACAM1		EGLN3		NFAT5		MNDA
					GUCD1		CR1		C1orf54		AIF1
					SEMA6B		GYPE		GNB4		MS4A14
					HSPB8		ZNF680		FABP3		PADI2
					PKN1		TNFSF10		AKAP12		CENPW
					NCLN		PRCP		FAM171B		KL
					SNAPC2		PGM3		AKR1C3		FAM170A
					PAK4		SLC4A8		PLVAP		ITGA4
					CDC34		SLC16A10		DBN1		RAB31
					POLRMT		ATP1B1		TSPAN6		VCAN
					PNPLA2		AHSP		TSTD1		RNASE3
					MICALL2		SLAMF8		BLVRA		GAS6
					MTA1		GRAP2		SASH1		CCR5
					HSPG2		ITGB7		TNNT1		MPO
					SREBF1		ITGAM		RELB		MAF
					DLG5		CD27		RRAS		CLC
					RAD23A		CCNI2		AS3MT		FUCA1
					APOE		HIST1H4A		COL9A2		CLEC7A
					RPL8		RGS2		NOTCH3		SETBP1
					CD81		IGFBP5		TXNIP		GPR34
					GADD45GIP1		CRLF2		SLC22A17		GYPE
					TAGLN3		KYNU		ENC1		IGLL1
					TGFB1I1		FCGR3B		MECOM		AHSP
					WIZ		CLC		SLC16A4		NDFIP2
					ZNF581		C11orf21		ARC		TNFAIP2
					LRWD1		HBG2		BCAM		FCER1G
					GIPC1		ZFP62		PLSCR3		CD300A
					ACAP3		PIGP		NAB2		CCND3
					PRR12		MMP12		APOE		ANXA5
					RAB40C		PLN		CKB		TCN1
					MRPS2		CENPQ		XPR1		SDC2
					FSCN1		CCL13		IFIT1		SLC37A2
					MRPS34		MS4A7		AP1AR		TXNDC5
					RHBDD2		CD80		RAMP2		POU2F2
					SLC22A17		ZNF641		MMP1		BMP6
					BIRC7		HP		HOMER3		NME8
					SOX7		CLDN4		OLAH		SOX2
					SARS2		ACP5		KCTD17		SIGLEC9
					MED16		CMKLR1		AKT3		HMOX1
					SURF6		CCL24		ARRDC3		RMND5B
					ATAD3A		TGFBI		TRPV3		MPZL3
					MATK		RGL1		IFI6		RHOB
					ZNF276		MS4A4A		KCTD14		TSPOAP1
					GPSM1		GYPB		GUCD1		PTPRJ
					DUS3L		IL1R2		BIRC7		OSM
					NOC2L		C1QA		PPP2R5B		SPINK2
					MCRIP2		F13A1		NPDC1		PADI4
					ID3		KRT79		C12orf57		CCR1
					JUP		GOLGA8H		GZMM		F2RL3
					NRBP2		SSR3		SOX7		SLC45A4
					WDR18		MTUS1		CACFD1		BTLA
					EBI3		CD274		SVOPL		CR1
					SLC2A4RG		ITGB3		LRP1		HRH1
					MRPL38		CST7		PALM		GAB3
					MAP1S		HIST1H4H		MTPN		IL4
					SNTA1		HBE1		NLGN2		TLR8
					PUF60		SLCO5A1		IGSF8		IL17RB
					PIAS4		PGPEP1		ISYNA1		SLC11A1
					COMT		KCNE3		NR4A1		MGAT3
					ATG2A		CAPG				B3GNT5
					CCDC106		BLOC1S2				PLEK
					LMF1		CD163L1				RTN1
					DVL1		FOLR2				PPBP
					LAMA5		RNASE1				KCNH2
					TSR3		NRP1				GLRX
					EMC10		ATP6V1G2-DDX39B				HGF
					FCHO1		SUGT1				JDP2
					HPDL		LRRC8C				ALDH3B1
					SHF						LRRC25
					RPS19BP1						GPR183
					NACC1						TYROBP
					DNPH1						ADGRE2
					SLC25A22						ENPP2
					SYNGR1						PLP2
					CAPN15						IL7R
					NR4A1						GCSAML
					MOSPD3						APBB3
					FAM207A						MICAL2
					BEX1						APOC2
					FBXL19						RASD1
					NDUFAF3						PLA2G7
					AGRN						TNFSF10
					SSBP4						TDRD9
					EHD1						GNA15
					PLXNA3						MCEMP1
					SGTA						C6orf223
					LYL1						RXRA
					EIF4EBP1						GPR132
					MAP4K2						PIK3R6
					ARHGAP23						CYBB
					CIB2						CCNI2
					MLLT1						GATA2
					LRP3						ACP5
					STRN4						ITGB3
					INPP5E						EGLN3
					IGSF8						SASH3
					HSF1						TNFSF18
					LONP1						A2M
					LRP1						LAT
					ASMTL						ID2
					PGLS						WT1
					MRPL4						PSTPIP1
					FUOM						LTBP1
					AKAP12						TFEC
					EPN1						PLEKHG5
					PKD1						PAQR5
					SLC25A6						LGALS12
					H2AFX						ABI3
					CERCAM						PTGDR2
					CD320						C15orf39
					FBXW5						TUBB1
					PKMYT1						FHL2
					TPRN						ANPEP
					CAPN12						CHDH
					TMEM201						HBE1
					HAGHL						MAP3K8
					MFSD12						KRT79
					SLC52A2						LGMN
					CACFD1						FPR2
					MIIP						VENTX
					ZNF358						GRAP2
					AURKAIP1						GPR171
					PIGQ						PTPRE
					BSG						CLECL1
					FASN						CNN2
					FAM234A						TUBA4A
					R3HDM4						CEBPA
					RPLP2						DMTN
					STMN3						CD82
					ATF5						NFATC2
					FAAP100						CD74
					FAM173A						CLDN4
					HMG20B						SRGN
					C12orf57						SLC24A3
					ZSWIM4						MICAL1
					MAP2K2						BHLHE40
					POLD1						GGT5
					HSPBP1						P3H2
					LLGL1						CCR7
					LIN7B						SERPINB10
					C9orf16						MS4A6A
					CTU2						UNC93B1
					PAFAH1B3						HPR
					EGFL7						HDAC5
					NECAB3						TLR10
					NT5C						C1QC
					SPNS1						C1QA
					RUVBL2						DDIT4L
					TSPO						SECTM1
					ARHGDIA						CRLF2
					DECR2						TGFBI
					C7orf50						SPNS3
					LY6E						GYPB
					MRPL41						SLC4A8
					SHC2						CD14
					BOP1						FAM178B
					GTPBP6						UGT1A6
					SF3A2						CPT1A
					VPS37B						HK3
					UBE2S						ADAMTS3
					FLYWCH2						RAC2
					PIM3						RETN
					VPS51						F13A1
					VASN						SOCS1
					TNRC18						SIGLEC1
					SAMD1						LFNG
					NELFA						CTSW
					EXOSC4						MMP12
					DDX49						HBA2
					AP2A1						S100A6
					SCRIB						ITGA2B
					CROCC						TNFRSF25
					CDT1						RELT
					TCF3						TSPAN32
					MFSD10						SORBS3
					TMEM161A						MYO1G
					STK11						MMP9
					MKNK2						SH2D3C
					AHDC1						SLC38A1
					GNB1L						ITGB2
					SART1						SUSD3
					ZDHHC8						OXER1
					LRRC61						IL1R2
					ISOC2						SH3BP1
					RPUSD1						SLC16A10
					NCKAP5L						HBA1
					RFX1						PRG2
					PIP5K1C						THBS1
					TBL3						ADAMTS10
					UBXN6						RGL1
					CSNK1G2						CD80
					PTOV1						PF4
					PKD1P1						CCL24
					E4F1						ATP1B1
					TMEM134						TNFRSF18
					ARMC5						ADAM8
					ILVBL						CMKLR1
					LRFN4						LTC4S
					CACTIN						MZB1
					ALDH16A1						SLCO2B1
					SLC1A5						PRAM1
					ZYX						TNP1
					FBXL14						IGFLR1
					PIEZO1						MTUS1
					PCNX3						C1QB
					RFNG						COMMD7
					ORAI1						RUNX3
					TELO2						GOLGA8H
					AGPAT2						LSP1
					GPS1						MS4A7
					TMEM8A						ALOX15
					RAC3						PSAT1
					THAP7						GPR35
					FAAP20						BPI
					RBM42						KCNE3
					MBD3						CCL13
					ARRDC1						APOBR
					MGRN1						FES
					GZMM						CD163L1
					RPS15						HS6ST1
					PACS2						NRP1
					APBA3						CD274
					FLYWCH1						RGS2
					ADRM1						EFHD2
					THEM6						CAPG
					HIST2H2AA4						PRTN3
					CPTP						SLC7A5
					TRMT2A						KYNU
					WDR24						ASNS
					GNB2						SYTL1
					COX8A						TPSAB1
					HIST2H2AA3						PLAT
					FKBP8						HLA-DRB1
					SNCG
					BTBD2
					LTBP4
					CEP131
					RAI1
					TRIP6
					INTS1
					ZNF414
					MAP3K11
					DGCR6L
					RHOT2
					A1BG
					NUBP2
					APRT
					PFKL
					PDLIM7
					C1orf159
					MCRIP1
					DPP7
					RPS6KA4
					BCAR1
					NR1H2
					GSTP1
					MVB12A
					JUNB
					WDR13
					CCDC124
					CPSF1
					NME3
					SLC39A4
					RBM38
					MZT2B
					RPL18A
					MLST8
					RNH1
					PITPNM1
					LMF2
					MEGF8
					RAB11B
					TMEM259
					C19orf25
					SPSB3
					BAD
					CIC
					FBLN2
					ISG15
					SLC19A1
					GALK1
					ZGPAT
					H1FX
					ZNF524
					OGFR
					RGS19
					JUND
					RPLP1
					SCARF1
					MIB2
					TIMM13
					EGLN2
					NDUFS7
					PTPRCAP
					CFD
					TSSC4
					UQCC3
					TRPM4
					SBF1
					MIF
					TSPAN4
					FBRS
					NTHL1
					TSC22D4
					SRSF2
					MRPL28
					BRAT1

## Sheet: Compare gene lists
	Comparison of differentially expressed genes found in RUNX1c positive and negative cells (5 dox treated samples)
	Up-regulated genes						Down-regulated genes
	Common Up-regulated in RUNX1c positive and negative		Up-regulated in RUNX1c positive only		Up-regulated in RUNX1c negative only		Common Down-regulated in RUNX1c positive and negative		Down-regulated in RUNX1c positive only		Down-regulated in RUNX1c negative only
	CYP1A1		TMEM176A		ID1		HPGD		GAR1		CLEC4A
	RUNX1T1		PLD2		PRAF2		GPR34		CKS2		LPAR6
	EHD2		TNFSF12		TRIB3		LST1		ITGB3BP		CEBPA
	SLC35F3		SIDT2		PCSK6		ENPP3		PFDN4		CD200R1
	DOCK6		HLA-B		CCDC8		LPXN		RIDA		RNASE6
	SPINK4		RNF213		NFIC		HPGDS		MAD2L1		CYBRD1
	MARCKSL1		MAPK13		FKBP10		CXorf21		GOLT1B		CD36
	GLDC		PLA2G4C		CA4		CAMK1		HMGCS1		CD1E
	CLIP3		SLC44A2		FGFRL1		C8orf59		AK6		ADAMDEC1
	ZG16B		CLSTN1		MPL		CKLF		CNIH1		RAP2A
	GPR153		SLC26A11		KHSRP		AP1S2		G2E3		LRRK2
	AEBP1		AXL		CKB		KRT1		CENPH		NHLRC3
	FLNB		NLRP1		KANK2		GPAT3		FANCL		CLEC4F
	FLT4		ACTA2		DOK4		HMGB3		C3orf58		PTPRO
	PTPRS		TIMP2		MRPL12		HBD		SNRPG		HFE
	TRIM16		CDKN1A		ARAP3		MSMO1		FAM72C		CD1B
	PRAME		ARSD		FBLN1		LMO4		ITGA4		NCF2
	EGR1		PIK3IP1		SALL2		DHRS9		PARPBP		TIFAB
	VGF		KDELR1		DNAAF5		JCHAIN		TCTEX1D1		NDRG2
	TJP2		EPHX1		PPRC1		MS4A2		RFXAP		CLCN5
	PLIN5		IGLON5		ADGRL1		GATM		SGO1		TMEM144
	PXDN		CYP2S1		ZNHIT2		HSPB11		LRRCC1		ZNF780A
	PLEKHA4		P2RX4		CNFN		S100A8		SNRPE		SERPINF1
	CREB3L1		KIAA0040		PEX10		CYP1B1		SPIN4		C9orf72
	PTPRF		NATD1		LOXL1		GPR65		METTL5		LYPLAL1
	GPR32		PLEKHG2		RRP12		LIF		LSM5		GPR82
	FGD5		PLCD1		TSPAN9		S100A12		HSPE1		MARCH1
	SMARCD3		CES4A		NES		AIF1		DMC1		LY86
	LDOC1		PDE1B		P3H4		FST		CHAC2		GCNT1
	SPTBN1		MX1		DUSP2		IL18RAP		MND1		IL10
	HIF3A		C19orf38		SRM		KIT		ASPM		AGR2
	ARMCX2		BMF		SOX8		SEC61G		RPA3		PKIB
	BCL6B		SMARCA1		GRWD1		CCNA1		C3orf14		CD1C
	SYNPO		OAS3		CLPTM1		HBG1		ERH		HLA-DMB
	GAD1		TBC1D16		LAPTM4B		SLA		YEATS4		IL1R1
	TM4SF1		IGF2R		B4GALT2		SLF1		HMGB1		CASP1
	PRKAR1B		SERPING1		CBX2		CATSPER1		EXOSC8		GLIPR1
	LGALS3		DPP4		HMGA1		NDFIP2		KIF20B		DCANP1
	KLK13		PINK1		HRC		HCST		TIMM17A		HLA-DPA1
	CH25H		ST5		KEL		ALOX5AP		ZNF302		PTGER3
	KREMEN1		MAPK3		MCAM		CTSG		SKA2		ZNF720
	CPAMD8		PLCD3		OLFM2		APOC2		ZNF85		MYCL
	MFAP2		TMEM176B		MYBBP1A		ADCYAP1		COMMD8		CD207
	GBP2		SGSH		C16orf74		MYL4		NFYB		FGL2
	CTTN		SNX15		NCDN		LYZ		CCNA2		IL10RA
	SHANK3		TESK2		FSTL1		CPA3		ZNF107		CD300LB
	COLQ		MAP4		PPFIBP1		GAPT		DEPDC1		S100A4
	UCHL1		TSPAN7		TTLL12		FAM102B		ZNF138		FGL1
	COL6A2		NECAP2		PPP1R14B		S100A9		UGGT2		CLEC2D
	COL1A2		NCK2		ALS2CL		ACTR6		GGH		TMEM236
	RSPO4		PLEKHB1		NAB2		JAZF1		WT1		CD48
	ZNF593		OPTN		CCDC86		CYP11A1		SPC25		NLRC4
	GRIK5		TAGLN		CRTC1		BNIP3		CCDC58		BLNK
	SLC25A23		ACSF2		GALNT2		HIST1H4E		ZNHIT6		MARCKS
	DLK1		IFI6		PMPCA		RGS5		SMC4		LAMP5
	DBN1		RNASE4		SMARCA4		ADCY7		CEP70		CSRP2
	TFPI2		ICAM1		CHERP		SULF2		C20orf203		MS4A14
	CD79B		APOD		PUSL1		DUSP10		TDRD9		SNAP25
	LGALS3BP		CDC42BPB		SLC25A10		INSIG2		TFRC		HLA-DMA
	MMRN2		BEX3		PLK3		PTPN22		ZNF92		KCNMA1
	THRSP		TBC1D8		PRMT1		CETN3		ZNF730		VOPP1
	SPINT1		NFKB2		SETD1A		CALB2		CYCS		FPR1
	TMEM45B		PPP2R5B		ZNF598		TGDS		CCDC18		P2RY14
	BAIAP3		FMNL2		POP7		CLECL1		RHEBL1		TMEM60
	HIP1R		NDRG1		CLUH		CENPE		PSMG1		CSF2RA
	LAMB2		MYO7A		MICAL3		C1orf162		C4orf46		MEIKIN
	MAGED2		PLTP		INPP5J		RPS18		GLMN		S100B
	VAT1		RASSF8		RTKN		ZBED5		CKAP2		FPGT
	MTMR11		MINK1		IL11RA		CDK1		PPM1K		RWDD2A
	NPDC1		FZD7		NPW		TPM1		DEK		LACC1
	FAM69B		ACADVL		RPTOR		PLAC8		GCSAML		CCR6
	PLCG1		HLA-E		SOX18		B3GNT5		CNRIP1		HLA-DQB1
	ASAP3		DCHS1		NOC4L		RNASE3		PLA2G4A		PARM1
	CPT1C		PCED1B		C8orf82		MS4A3		DBF4		IL13RA1
	CD99		FCGR1A		PLPPR3		IL13		ACYP1		TMEM71
	SFN		SASH1		FSD1		RNASE2		KNTC1		DAPP1
	LURAP1		SOCS2		SLC27A4		MCEMP1		XRCC4		FCER1A
	DAPK1		ZFP36		IFRD2		HDC		MPHOSPH6		ZNF366
	NPTX1		AMIGO2		CITED4		IL4		DSCC1		PLBD1
	CADM4		CSTB		FGFR4		FAM72B		ATAD5		IL18R1
	ITGA5		TGFBR2		MYC		CENPK		DLGAP5		GK
	CASS4		CD109		DNLZ		HMMR		SMIM10		MILR1
	TEAD2		IL27RA		SLC9A3R2		FAM72D		ZFP36L2		HLA-DRA
	TWIST1		PTPRU		TFAP4		NUF2		NAE1		SYTL3
	UBALD1		CLDN7		DGCR6		FAM72A		LSM3		SFXN3
	SERPINB9		BCL6		GAMT		MS4A6A		PBK		TNFSF13B
	TCEA3		RHOC		CCDC173		ZBED8		OIP5		TLR6
	MDK		AHR		GET4		SGO2		H2AFZ		TSPAN33
	RAB5C		PCDHGB7		ARC		UGT1A6		GYPA		FAM198B
	KREMEN2		ISG20		CCDC85B		NKG7		SLCO4C1		CD1A
	SLC9A1		MYOF		ATP6V0E2		ADAMTS3		DIAPH3		CHI3L1
	GPX4		CCDC85A		HCFC1		TCN1		EEF1E1		KDM7A
	IRF2BP1		FAM131A		DHX37		C5orf34		MRPS18C		CLDN12
	REXO1		DLGAP4		THOP1		CR1		ZNF273		FCER1G
	COL6A1		SEMA6C		NME4		GYPE		CENPA		CCDC170
	BRSK1		LRP4		DDX54		ZNF680		HPF1		GALNT3
	SPTAN1		DENND1C		ISYNA1		TNFSF10		OSM		CD300LF
	PLVAP		IFI35		IGFBP2		ITGAM		PMS1		OGFRL1
	MARK4		ST6GAL1		RNF126		CCNI2		PFDN6		KL
	CACNA1H		RCAN3		TRIM28		HIST1H4A		TOP2A		MNDA
	RELB		RBPMS		ATAD3B		IGFBP5		HIST1H4C		CLNK
	LPIN3		IFIT3		PEMT		CLC		KRT72		CD300E
	PHLDB1		MYO1C		FARSA		C11orf21		CDKN3		IGSF6
	LRG1		RSPH9		LOXL2		CENPQ		ECT2		LY96
	TUSC3		CTNNA1		JAG2		HP		PCNA		SIGLEC6
	ECM1		SGK1		KATNB1		GYPB		STAR		ADAM28
	TMIGD2		FABP3		C19orf24		CST7		HAT1		ANXA5
	BCAM		CD83		GFRA3		SLCO5A1		GEN1		GLIPR2
	RPS2		PCDHGB6		PLIN2		CAPG		CD52		FAM170A
	C1orf115		RASIP1		DOT1L		SUGT1		IMMP1L		GLRX
	GRASP		ITGA9		TM7SF2				MTBP		GPR68
	DNAJB5		P2RX7		GTF2IRD1				DDIAS		TLR1
	BCL7C		RGS12		XYLT2				CEP55		IL7R
	GJA5		COL27A1		CD248				NDC1		TRIM36
	FBLIM1		RCAN2		GUCD1				PRIM1		MYOM1
	VAMP5		PROCR		NCLN				TPRKB		FUCA1
	PPP1R14A		ADAMTS9		PAK4				HIST1H1B		TFEC
	HOMER3		DNALI1		POLRMT				TTC32		TRNT1
	UNC13B		IFI16		MICALL2				RNASEH2B		KLHL2
	GRTP1		ATN1		MTA1				ARHGAP11A		CCR5
	TSTD1		ACVRL1		SREBF1				MORN2		MAF
	JUN		OAS1		DLG5				KIF14		CLEC7A
	RRAS		NECTIN2		RAD23A				RFC3		FGR
	NOTCH3		C2orf66		RPL8				FBXO43		ABCG2
	GDF3		SLC5A10		WIZ				ZNF804A		SOX2
	MRAP2		CERS4		LRWD1				RMI1		PLA2G7
	ARVCF		IFI27		ACAP3				PLK4		KLRF1
	ICAM2		PLOD1		RAB40C				NCAPG		FGD2
	WFDC1		SHE		MRPS2				ACAT2		CCR2
	ULBP2		SLC7A10		FSCN1				HMGN5		FCN1
	NEO1		ATP9A		MRPS34				CDC7		ARL4C
	COL9A2		PML		SLC22A17				MGST1		GNGT2
	TUBB6		CTSC		SARS2				KIF11		STAMBPL1
	STUB1		KCTD17		SURF6				SPINK2		PDK4
	PLSCR3		KRT18		ATAD3A				ESCO2		MPEG1
	ATP6V0C		SPOCD1		MATK				COQ3		TLR10
	PALM		OASL		ZNF276				NDUFA5		IRF4
	LRRC8A		NACAD		GPSM1				OMA1		IFNGR1
	BEX2		IFIT1		DUS3L				ZNF683		INPP5F
	CLPP		CD37		NOC2L				RAD51AP1		CLEC10A
	MFGE8		MAML2		MCRIP2				HIST1H2BO		KAT2B
	RAVER1		ITGAV		WDR18				ID2		GPR171
	TNNT1		NUMA1		SLC2A4RG				ZWINT		BANK1
	PPDPF		FCGR1B		MRPL38				RFESD		MAOA
	EEF2		LRP10		SNTA1				UQCRB		NRG1
	ASPG		FAM222B		PUF60				CENPU		SDC2
	FOXP4		MSRA		PIAS4				CARHSP1		TNFSF18
	KLC2		MVP		COMT				GDPD1		PTAFR
	TUBB3		SAT2		DVL1				TMEM156		CARD16
	HELZ2		VPS9D1		LAMA5				CENPI		TICAM2
	TMEM120A		MED25		EMC10				CCDC15		SLC37A2
	HYAL2		GIMAP4		FCHO1				HBB		NMRK1
	KLHDC8B		ERG		HPDL				ZNF675		GPNMB
	CRYM		GIMAP8		RPS19BP1				NDC80		TLR8
	ALKBH7		NRN1		NACC1				PRIM2		SORL1
	HSPB1		CTSB		DNPH1				SMC2		OLIG1
	SPATA2L		ARHGEF15		SLC25A22				HIST1H2AJ		NPL
	MEGF6		TMEM74B		CAPN15				TMSB15A		JAG1
	LEFTY2		AP1B1		MOSPD3				DEPDC1B		CASP5
	CETP		EGR2		FAM207A				CENPW		DDIT4L
	FAM171A2		SERTAD1		BEX1				C12orf60		PILRA
	CEACAM1		TAX1BP3		FBXL19				TTK		MRC1
	SEMA6B		RNASEK		NDUFAF3				CENPF		ENPP2
	HSPB8		CXCL10		AGRN				FRA10AC1		FAM219B
	PKN1		KLHL3		SSBP4				CRLS1		FHDC1
	SNAPC2		C8orf58		EHD1				KIF18A		OLFML2B
	CDC34		TMEM178A		SGTA				RMI2		SLC18A2
	PNPLA2		SPARC		LYL1				RACGAP1		HRH1
	HSPG2		LTBR		EIF4EBP1				FABP5		A2M
	APOE		EVC		ARHGAP23				MNS1		RASSF4
	CD81		QPCT		CIB2				DSN1		GPR183
	GADD45GIP1		TUBB4A		MLLT1				EMB		NME8
	TAGLN3		NUCB1		LRP3				HIST1H2BH		PPBP
	TGFB1I1		VIM		INPP5E				IL9R		IL17RB
	ZNF581		MAP1LC3A		LONP1				CDC25C		AOAH
	GIPC1		PDGFRA		MRPL4				PRG2		RRM2B
	PRR12		EPS8		FUOM				RFC4		MAP3K8
	RHBDD2		IFIT2		PKD1				DEPDC4		STEAP4
	BIRC7		TRIM22		SLC25A6				PTTG1		HLA-DRB1
	SOX7		FAM89B		H2AFX				DNA2		P3H2
	MED16		ACTG1		CERCAM				HELLS		ZNF33A
	ID3		SEMA4B		CD320				BUB1		VCAN
	JUP		TMEM115		FBXW5				BUB1B		EGLN3
	NRBP2		GRINA		PKMYT1				IGFBP7		PRCP
	EBI3		FLT1		TPRN				LMNB1		PGM3
	MAP1S		SHISA5		TMEM201				NEIL3		SLC4A8
	ATG2A		YPEL3		HAGHL				MEIOB		SLC16A10
	CCDC106		TRIOBP		MFSD12				GZMB		ATP1B1
	LMF1		GSN		SLC52A2				PRF1		AHSP
	TSR3		SH3D21		AURKAIP1				DCLRE1A		SLAMF8
	SHF		ECHDC3		PIGQ				OPN3		GRAP2
	SYNGR1		HIST1H1C		BSG				MAGOHB		ITGB7
	NR4A1		ANXA2		FASN				FAM200B		CD27
	PLXNA3		DDX58		FAM234A				GPR85		RGS2
	MAP4K2		AES		R3HDM4				ANKRD18B		CRLF2
	STRN4		NOS3		RPLP2				SFR1		KYNU
	IGSF8		SLC27A1		FAAP100				ZNF90		FCGR3B
	HSF1		LYPLA2		FAM173A				MED31		HBG2
	LRP1		RGL1		C12orf57				MPC1		ZFP62
	ASMTL		ACVR1B		POLD1				CCDC136		PIGP
	PGLS		DPYSL4		HSPBP1				MCM8		MMP12
	AKAP12		AP2A2		C9orf16				CLEC11A		PLN
	EPN1		TNFAIP8L3		CTU2				DHFR		CCL13
	CAPN12		TYMP		EGFL7				IDI1		MS4A7
	CACFD1		PLD3		NECAB3				SKA3		CD80
	MIIP		ZNF219		NT5C				SKA1		ZNF641
	ZNF358		HIST1H2BK		SPNS1				HIST1H2BM		CLDN4
	STMN3		FCGRT		RUVBL2				MTFR2		ACP5
	ATF5		GRN		TSPO				EAF2		CMKLR1
	HMG20B		TEK		DECR2				XRCC2		CCL24
	ZSWIM4		PHLDA1		C7orf50				ZDHHC13		TGFBI
	MAP2K2		OAS2		LY6E				FBXO4		RGL1
	LLGL1		FOSL2		MRPL41				ZGRF1		MS4A4A
	LIN7B		HLX		BOP1				POLQ		IL1R2
	PAFAH1B3		GAA		GTPBP6				PPIH		C1QA
	ARHGDIA		CCL3L1		SF3A2				FANCB		F13A1
	SHC2		LRRN3		VPS37B				RPL22L1		KRT79
	PIM3		IRF7		UBE2S				MYB		GOLGA8H
	VASN		NUDT16L1		FLYWCH2				DNAH14		SSR3
	TNRC18		HIST1H2AC		VPS51				HSPA4L		MTUS1
	AP2A1		DMPK		SAMD1				PLA2G3		CD274
	NCKAP5L		ENC1		NELFA				COMMD7		ITGB3
	PIP5K1C		TMEM234		EXOSC4				SMIM11B		HIST1H4H
	UBXN6		GNG12		DDX49				SLC48A1		HBE1
	TMEM134		KDM6B		SCRIB				BLM		PGPEP1
	ZYX		ULK1		CROCC				KIF15		KCNE3
	RFNG		GNG11		CDT1				GINS4		BLOC1S2
	AGPAT2		TJP1		TCF3				METTL21A		CD163L1
	TMEM8A		MXRA8		MFSD10				UBE2T		FOLR2
	MGRN1		LUZP6		TMEM161A				WDHD1		RNASE1
	APBA3		SPATS2L		STK11				RBPJ		NRP1
	CPTP		HIST1H2BD		MKNK2				BORA		ATP6V1G2-DDX39B
	GNB2		RGN		AHDC1				CEP152		LRRC8C
	HIST2H2AA3		HLA-C		GNB1L				CDC45
	FKBP8		MXD4		SART1				NUSAP1
	MAP3K11		NBL1		ZDHHC8				EFHC2
	NR1H2		SYS1-DBNDD2		LRRC61				SASS6
	MVB12A		CCL3L3		ISOC2				AP5M1
	WDR13		UCKL1		RPUSD1				RAD54L
	PITPNM1		GUK1		RFX1				CCDC169
	MEGF8		AHRR		TBL3				AQP3
	SPSB3		GADD45G		CSNK1G2				CKAP2L
	BAD		ZNF580		PTOV1				RRM2
	CIC		KLHL23		PKD1P1				HIST1H2BI
	ISG15		RAB35		E4F1				FANCI
	OGFR		C3orf18		ARMC5				ZNF563
	TRPM4		NOTCH1		ILVBL				HIST1H1D
			MAPK8IP3		LRFN4				PTX3
			UBTD1		CACTIN				RFX8
			SOD2		ALDH16A1				ZNF93
			PLXNB2		SLC1A5				ZNF239
			CORO1B		FBXL14				AURKA
					PIEZO1				ATP10D
					PCNX3				CMC1
					ORAI1				CD200R1L
					TELO2				PSAT1
					GPS1				CCNE2
					RAC3				ASNS
					THAP7				APOBEC3B
					FAAP20				BRCA1
					RBM42				CD38
					MBD3				HIST1H2AH
					ARRDC1				POC1B-GALNT4
					GZMM				CHEK1
					RPS15				HEMGN
					PACS2				POLE2
					FLYWCH1				DEFA4
					ADRM1				EXO1
					THEM6				HGF
					HIST2H2AA4				E2F8
					TRMT2A				LGALS12
					WDR24				PIGW
					COX8A				L2HGDH
					SNCG				HIST1H1E
					BTBD2				SLC31A2
					LTBP4				CD300A
					CEP131				ZNF69
					RAI1				ZNF695
					TRIP6				UQCRHL
					INTS1				CXCL2
					ZNF414				HIST1H4B
					DGCR6L				PLA2G4B
					RHOT2				HIST1H3F
					A1BG				CXCL3
					NUBP2				OTULIN
					APRT				SPP1
					PFKL				TUBA4A
					PDLIM7
					C1orf159
					MCRIP1
					DPP7
					RPS6KA4
					BCAR1
					GSTP1
					JUNB
					CCDC124
					CPSF1
					NME3
					SLC39A4
					RBM38
					MZT2B
					RPL18A
					MLST8
					RNH1
					LMF2
					RAB11B
					TMEM259
					C19orf25
					FBLN2
					SLC19A1
					GALK1
					ZGPAT
					H1FX
					ZNF524
					RGS19
					JUND
					RPLP1
					SCARF1
					MIB2
					TIMM13
					EGLN2
					NDUFS7
					PTPRCAP
					CFD
					TSSC4
					UQCC3
					SBF1
					MIF
					TSPAN4
					FBRS
					NTHL1
					TSC22D4
					SRSF2
					MRPL28
					BRAT1
