# Supplementary material for: Expression of RUNX1-ETO Rapidly Alters the Chromatin Landscape and Growth of Early Human Myeloid Precursor Cells
Source: Cell Rep. 2020 May 26;31(8):107691. doi: 10.1016/j.celrep.2020.107691 (PMC7262600; doi:10.1016/j.celrep.2020.107691)
Supplement: Data S4. KEGG Pathways of Genes Altered by RUNX1-ETO Induction in RUNX1C+ and RUNX1C− Cells, Related to Figure 3B [file mmc5.xlsx]

## Sheet: RxCn 5Dox UP
KEGG pathways up-regulated in 5-Dox treated RUNX1c negative cells related to Figure 3B
Pathway_ID	Pathway	No._of_Associated_Genes	p.value	Adj._p.value	Associated_Genes
KEGG:04510	Focal_adhesion	17	0.00023461	0.0023461	ACTB, ACTG1, ACTN1, ACTN4, AKT1, AKT2, AKT3, ARHGAP35, ARHGAP5, BAD, BCAR1, BCL2, BIRC2, BIRC3, BRAF, BUB1B-PAK6, CAPN2, CAV1, CAV2, CAV3, CCND1, CCND2, CCND3, CDC42, CHAD, COL1A1, COL1A2, COL2A1, COL4A1, COL4A2, COL4A3, COL4A4, COL4A5, COL4A6, COL6A1, COL6A2, COL6A3, COL6A5, COL6A6, COL9A1, COL9A2, COL9A3, COMP, CRK, CRKL, CTNNB1, DIAPH1, DOCK1, EGF, EGFR, ELK1, ERBB2, FLNA, FLNB, FLNC, FLT1, FL…
KEGG:04010	MAPK_signaling_pathway	18	0.00690888	0.0230296	AKT1, AKT2, AKT3, ANGPT1, ANGPT2, ANGPT4, ARAF, ARRB1, ARRB2, ATF2, ATF4, BDNF, BRAF, CACNA1A, CACNA1B, CACNA1C, CACNA1D, CACNA1E, CACNA1F, CACNA1G, CACNA1H, CACNA1I, CACNA1S, CACNA2D1, CACNA2D2, CACNA2D3, CACNA2D4, CACNB1, CACNB2, CACNB3, CACNB4, CACNG1, CACNG2, CACNG3, CACNG4, CACNG5, CACNG6, CACNG7, CACNG8, CASP3, CD14, CDC25B, CDC42, CHUK, CRK, CRKL, CSF1, CSF1R, DAXX, DDIT3, DUSP1, DUSP10, D…
KEGG:04151	PI3K-Akt_signaling_pathway	20	0.00976169	0.0244042	AKT1, AKT2, AKT3, ANGPT1, ANGPT2, ANGPT4, ATF2, ATF4, ATF6B, BAD, BCL2, BCL2L1, BCL2L11, BDNF, BRCA1, C8orf44-SGK3, CASP9, CCND1, CCND2, CCND3, CCNE1, CCNE2, CD19, CDC37, CDK2, CDK4, CDK6, CDKN1A, CDKN1B, CHAD, CHRM1, CHRM2, CHUK, COL1A1, COL1A2, COL2A1, COL4A1, COL4A2, COL4A3, COL4A4, COL4A5, COL4A6, COL6A1, COL6A2, COL6A3, COL6A5, COL6A6, COL9A1, COL9A2, COL9A3, COMP, CREB1, CREB3, CREB3L1, CRE…
KEGG:04152	AMPK_signaling_pathway	10	0.0057353	0.0286765	ACACA, ACACB, ADIPOQ, ADIPOR1, ADIPOR2, ADRA1A, AKT1, AKT1S1, AKT2, AKT3, CAB39, CAB39L, CAMKK2, CCNA1, CCNA2, CCND1, CD36, CFTR, CPT1A, CPT1B, CPT1C, CREB1, CREB3, CREB3L1, CREB3L2, CREB3L3, CREB3L4, CREB5, CRTC2, EEF2, EEF2K, EIF4EBP1, ELAVL1, FASN, FBP1, FBP2, FOXO1, FOXO3, G6PC, G6PC2, G6PC3, GYS1, GYS2, HMGCR, HNF4A, IGF1, IGF1R, INS, INSR, IRS1, IRS2, IRS4, LEP, LEPR, LIPE, LOC101930123, MA…

## Sheet: RxCn 5Dox DOWN
KEGG pathways down-regulated in 5-Dox treated RUNX1c negative cells
Pathway_ID	Pathway	No._of_Associated_Genes	p.value	Adj._p.value	Associated_Genes
KEGG:05310	Asthma	13	3.45507e-14	7.08289e-13	CCL11, CD40, CD40LG, EPX, FCER1A, FCER1G, HLA-DMA, HLA-DMB, HLA-DOA, HLA-DOB, HLA-DPA1, HLA-DPB1, HLA-DQA1, HLA-DQA2, HLA-DQB1, HLA-DRA, HLA-DRB1, HLA-DRB3, HLA-DRB4, HLA-DRB5, IL10, IL13, IL3, IL4, IL5, IL9, LOC102723407, MS4A2, PRG2, RNASE3, TNF
KEGG:04640	Hematopoietic_cell_lineage	20	2.15913e-14	8.85243e-13	ANPEP, CD14, CD19, CD1A, CD1B, CD1C, CD1D, CD1E, CD2, CD22, CD24, CD33, CD34, CD36, CD37, CD38, CD3D, CD3E, CD3G, CD4, CD44, CD5, CD55, CD59, CD7, CD8A, CD8B, CD9, CR1, CR2, CSF1, CSF1R, CSF2, CSF2RA, CSF3, CSF3R, DNTT, EPO, EPOR, FCER2, FCGR1A, FLT3, FLT3LG, GP1BA, GP1BB, GP5, GP9, GYPA, HLA-DMA, HLA-DMB, HLA-DOA, HLA-DOB, HLA-DPA1, HLA-DPB1, HLA-DQA1, HLA-DQA2, HLA-DQB1, HLA-DRA, HLA-DRB1, HLA-…
KEGG:04060	Cytokine-cytokine_receptor_interaction	26	2.30955e-10	3.15639e-09	ACKR3, ACVR1, ACVR1B, ACVR2A, ACVR2B, AMH, AMHR2, BMP2, BMP7, BMPR1A, BMPR1B, BMPR2, CCL1, CCL11, CCL13, CCL14, CCL15, CCL16, CCL17, CCL18, CCL19, CCL2, CCL20, CCL21, CCL22, CCL23, CCL24, CCL25, CCL26, CCL27, CCL28, CCL3, CCL3L1, CCL3L3, CCL4, CCL4L1, CCL4L2, CCL5, CCL7, CCL8, CCR1, CCR10, CCR2, CCR3, CCR4, CCR5, CCR6, CCR7, CCR8, CCR9, CD27, CD40, CD40LG, CD70, CLCF1, CNTF, CNTFR, CRLF2, CSF1, C…
KEGG:05321	Inflammatory_bowel_disease_(IBD)	13	1.41783e-09	1.45328e-08	FOXP3, GATA3, HLA-DMA, HLA-DMB, HLA-DOA, HLA-DOB, HLA-DPA1, HLA-DPB1, HLA-DQA1, HLA-DQA2, HLA-DQB1, HLA-DRA, HLA-DRB1, HLA-DRB3, HLA-DRB4, HLA-DRB5, IFNG, IFNGR1, IFNGR2, IL10, IL12A, IL12B, IL12RB1, IL12RB2, IL13, IL17A, IL17F, IL18, IL18R1, IL18RAP, IL1A, IL1B, IL2, IL21, IL21R, IL22, IL23A, IL23R, IL2RG, IL4, IL4R, IL5, IL6, JUN, MAF, NFATC1, NFKB1, NOD2, RELA, RORA, RORC, SMAD2, SMAD3, STAT1,…
KEGG:05150	Staphylococcus_aureus_infection	12	2.69484e-09	2.20977e-08	C1QA, C1QB, C1QC, C1R, C1S, C2, C3, C3AR1, C4A, C4B, C5, C5AR1, CFB, CFD, CFH, CFI, DSG1, FCAR, FCGR1A, FCGR2A, FCGR2B, FCGR2C, FCGR3A, FCGR3B, FGG, FPR1, FPR2, FPR3, HLA-DMA, HLA-DMB, HLA-DOA, HLA-DOB, HLA-DPA1, HLA-DPB1, HLA-DQA1, HLA-DQA2, HLA-DQB1, HLA-DRA, HLA-DRB1, HLA-DRB3, HLA-DRB4, HLA-DRB5, ICAM1, IL10, ITGAL, ITGAM, ITGB2, KRT10, LOC102723407, MASP1, MASP2, MBL2, PLG, PTAFR, SELP, SELP…
KEGG:05140	Leishmaniasis	13	7.58182e-09	4.44078e-08	C3, CR1, CYBA, CYBB, ELK1, FCGR1A, FCGR2A, FCGR2C, FCGR3A, FCGR3B, FOS, HLA-DMA, HLA-DMB, HLA-DOA, HLA-DOB, HLA-DPA1, HLA-DPB1, HLA-DQA1, HLA-DQA2, HLA-DQB1, HLA-DRA, HLA-DRB1, HLA-DRB3, HLA-DRB4, HLA-DRB5, IFNG, IFNGR1, IFNGR2, IL10, IL12A, IL12B, IL1A, IL1B, IL4, IRAK1, IRAK4, ITGA4, ITGAM, ITGB1, ITGB2, JAK1, JAK2, JUN, LOC102723407, MAP3K7, MAPK1, MAPK11, MAPK12, MAPK13, MAPK14, MAPK3, MARCKS…
KEGG:04672	Intestinal_immune_network_for_IgA_production	11	7.51679e-09	5.13648e-08	AICDA, CCL25, CCL28, CCR10, CCR9, CD28, CD40, CD40LG, CD80, CD86, CXCL12, CXCR4, HLA-DMA, HLA-DMB, HLA-DOA, HLA-DOB, HLA-DPA1, HLA-DPB1, HLA-DQA1, HLA-DQA2, HLA-DQB1, HLA-DRA, HLA-DRB1, HLA-DRB3, HLA-DRB4, HLA-DRB5, ICOS, ICOSLG, IL10, IL15, IL15RA, IL2, IL4, IL5, IL6, ITGA4, ITGB7, LOC102723407, LOC102723996, LTBR, MADCAM1, MAP3K14, PIGR, TGFB1, TNFRSF13B, TNFRSF13C, TNFRSF17, TNFSF13, TNFSF13B
KEGG:05330	Allograft_rejection	9	1.11439e-07	5.71125e-07	CD28, CD40, CD40LG, CD80, CD86, FAS, FASLG, GZMB, HLA-A, HLA-B, HLA-C, HLA-DMA, HLA-DMB, HLA-DOA, HLA-DOB, HLA-DPA1, HLA-DPB1, HLA-DQA1, HLA-DQA2, HLA-DQB1, HLA-DRA, HLA-DRB1, HLA-DRB3, HLA-DRB4, HLA-DRB5, HLA-E, HLA-F, HLA-G, IFNG, IL10, IL12A, IL12B, IL2, IL4, IL5, LOC102723407, PRF1, TNF
KEGG:05152	Tuberculosis	17	4.69652e-07	2.13953e-06	AKT1, AKT2, AKT3, APAF1, ARHGEF12, ATP6AP1, ATP6V0A1, ATP6V0A2, ATP6V0A4, ATP6V0B, ATP6V0C, ATP6V0D1, ATP6V0D2, ATP6V1H, BAD, BAX, BCL10, BCL2, BID, C3, CALM1, CALM2, CALM3, CALML3, CALML4, CALML5, CALML6, CAMK2A, CAMK2B, CAMK2D, CAMK2G, CAMP, CARD9, CASP10, CASP3, CASP8, CASP9, CD14, CD209, CD74, CEBPB, CEBPG, CIITA, CLEC4E, CLEC4M, CLEC7A, CORO1A, CR1, CREB1, CREBBP, CTSD, CTSS, CYCS, CYP27B1, …
KEGG:05322	Systemic_lupus_erythematosus	14	1.48769e-06	5.54504e-06	ACTN1, ACTN4, C1QA, C1QB, C1QC, C1R, C1S, C2, C3, C4A, C4B, C5, C6, C7, C8A, C8B, C8G, C9, CD28, CD40, CD40LG, CD80, CD86, CTSG, ELANE, FCGR1A, FCGR2A, FCGR3A, FCGR3B, GRIN2A, GRIN2B, H2AFB1, H2AFB2, H2AFB3, H2AFJ, H2AFV, H2AFX, H2AFY, H2AFY2, H2AFZ, H2BFM, H2BFWT, H3F3A, H3F3B, H3F3C, HIST1H2AA, HIST1H2AB, HIST1H2AC, HIST1H2AD, HIST1H2AE, HIST1H2AG, HIST1H2AH, HIST1H2AI, HIST1H2AJ, HIST1H2AK, HI…
KEGG:04145	Phagosome	15	1.4171e-06	5.81012e-06	ACTB, ACTG1, ATP6AP1, ATP6V0A1, ATP6V0A2, ATP6V0A4, ATP6V0B, ATP6V0C, ATP6V0D1, ATP6V0D2, ATP6V0E1, ATP6V0E2, ATP6V1A, ATP6V1B1, ATP6V1B2, ATP6V1C1, ATP6V1C2, ATP6V1D, ATP6V1E1, ATP6V1E2, ATP6V1F, ATP6V1G1, ATP6V1G2, ATP6V1G3, ATP6V1H, C1R, C3, CALR, CANX, CD14, CD209, CD36, CLEC4M, CLEC7A, COLEC11, COLEC12, COMP, CORO1A, CTSL, CTSS, CYBA, CYBB, DYNC1H1, DYNC1I1, DYNC1I2, DYNC1LI1, DYNC1LI2, DYNC…
KEGG:05320	Autoimmune_thyroid_disease	9	2.26782e-06	7.74838e-06	CD28, CD40, CD40LG, CD80, CD86, CGA, CTLA4, FAS, FASLG, GZMB, HLA-A, HLA-B, HLA-C, HLA-DMA, HLA-DMB, HLA-DOA, HLA-DOB, HLA-DPA1, HLA-DPB1, HLA-DQA1, HLA-DQA2, HLA-DQB1, HLA-DRA, HLA-DRB1, HLA-DRB3, HLA-DRB4, HLA-DRB5, HLA-E, HLA-F, HLA-G, IFNA1, IFNA10, IFNA13, IFNA14, IFNA16, IFNA17, IFNA2, IFNA21, IFNA4, IFNA5, IFNA6, IFNA7, IFNA8, IL10, IL2, IL4, IL5, LOC102723407, PRF1, TG, TPO, TSHB, TSHR
KEGG:04658	Th1_and_Th2_cell_differentiation	11	6.00893e-06	1.89513e-05	CD247, CD3D, CD3E, CD3G, CD4, CHUK, DLL1, DLL3, DLL4, FOS, GATA3, HLA-DMA, HLA-DMB, HLA-DOA, HLA-DOB, HLA-DPA1, HLA-DPB1, HLA-DQA1, HLA-DQA2, HLA-DQB1, HLA-DRA, HLA-DRB1, HLA-DRB3, HLA-DRB4, HLA-DRB5, IFNG, IFNGR1, IFNGR2, IKBKB, IKBKG, IL12A, IL12B, IL12RB1, IL12RB2, IL13, IL2, IL2RA, IL2RB, IL2RG, IL4, IL4R, IL5, JAG1, JAG2, JAK1, JAK2, JAK3, JUN, LAT, LCK, MAF, MAML1, MAML2, MAML3, MAPK1, MAPK…
KEGG:04514	Cell_adhesion_molecules_(CAMs)	13	2.09688e-05	6.14087e-05	ALCAM, CADM1, CADM3, CD2, CD22, CD226, CD274, CD276, CD28, CD34, CD4, CD40, CD40LG, CD58, CD6, CD80, CD86, CD8A, CD8B, CD99, CDH1, CDH15, CDH2, CDH3, CDH4, CDH5, CLDN1, CLDN10, CLDN11, CLDN14, CLDN15, CLDN16, CLDN17, CLDN18, CLDN19, CLDN2, CLDN20, CLDN22, CLDN23, CLDN24, CLDN25, CLDN3, CLDN4, CLDN5, CLDN6, CLDN7, CLDN8, CLDN9, CNTN1, CNTN2, CNTNAP1, CNTNAP2, CTLA4, ESAM, F11R, GLG1, HLA-A, HLA-B,…
KEGG:05145	Toxoplasmosis	11	4.32257e-05	0.00010425	AKT1, AKT2, AKT3, ALOX5, BAD, BCL2, BCL2L1, BIRC2, BIRC3, BIRC7, BIRC8, CASP3, CASP8, CASP9, CCR5, CD40, CD40LG, CHUK, CIITA, CYCS, GNAI1, GNAI2, GNAI3, GNAO1, HLA-DMA, HLA-DMB, HLA-DOA, HLA-DOB, HLA-DPA1, HLA-DPB1, HLA-DQA1, HLA-DQA2, HLA-DQB1, HLA-DRA, HLA-DRB1, HLA-DRB3, HLA-DRB4, HLA-DRB5, HSPA1A, HSPA1B, HSPA1L, HSPA2, HSPA6, HSPA8, IFNG, IFNGR1, IFNGR2, IKBKB, IKBKG, IL10, IL10RA, IL10RB, I…
KEGG:04659	Th17_cell_differentiation	10	0.000136821	0.000311647	AHR, CD247, CD3D, CD3E, CD3G, CD4, CHUK, FOS, FOXP3, GATA3, HIF1A, HLA-DMA, HLA-DMB, HLA-DOA, HLA-DOB, HLA-DPA1, HLA-DPB1, HLA-DQA1, HLA-DQA2, HLA-DQB1, HLA-DRA, HLA-DRB1, HLA-DRB3, HLA-DRB4, HLA-DRB5, HSP90AA1, HSP90AB1, IFNG, IFNGR1, IFNGR2, IKBKB, IKBKG, IL12RB1, IL17A, IL17D, IL17F, IL1B, IL1R1, IL1RAP, IL2, IL21, IL21R, IL22, IL23A, IL23R, IL27RA, IL2RA, IL2RB, IL2RG, IL4, IL4R, IL6, IL6R, I…
KEGG:05323	Rheumatoid_arthritis	9	0.000177285	0.000382562	ACP5, ANGPT1, ATP6AP1, ATP6V0A1, ATP6V0A2, ATP6V0A4, ATP6V0B, ATP6V0C, ATP6V0D1, ATP6V0D2, ATP6V0E1, ATP6V0E2, ATP6V1A, ATP6V1B1, ATP6V1B2, ATP6V1C1, ATP6V1C2, ATP6V1D, ATP6V1E1, ATP6V1E2, ATP6V1F, ATP6V1G1, ATP6V1G2, ATP6V1G3, ATP6V1H, CCL2, CCL20, CCL3, CCL3L1, CCL3L3, CCL5, CD28, CD80, CD86, CSF1, CSF2, CTLA4, CTSK, CTSL, CXCL1, CXCL12, CXCL5, CXCL6, CXCL8, FLT1, FOS, HLA-DMA, HLA-DMB, HLA-DOA…
KEGG:05416	Viral_myocarditis	7	0.000329406	0.000675282	ABL1, ABL2, ACTB, ACTG1, BID, CASP3, CASP8, CASP9, CAV1, CCND1, CD28, CD40, CD40LG, CD55, CD80, CD86, CXADR, CYCS, DAG1, DMD, EIF4G1, EIF4G2, EIF4G3, FYN, HLA-A, HLA-B, HLA-C, HLA-DMA, HLA-DMB, HLA-DOA, HLA-DOB, HLA-DPA1, HLA-DPB1, HLA-DQA1, HLA-DQA2, HLA-DQB1, HLA-DRA, HLA-DRB1, HLA-DRB3, HLA-DRB4, HLA-DRB5, HLA-E, HLA-F, HLA-G, ICAM1, ITGAL, ITGB2, LAMA2, LOC102723407, MYH6, MYH7, PRF1, RAC1, R…
KEGG:04630	Jak-STAT_signaling_pathway	10	0.00349008	0.00681396	AKT1, AKT2, AKT3, AOX1, BCL2, BCL2L1, CCND1, CCND2, CCND3, CDKN1A, CISH, CNTF, CNTFR, CREBBP, CRLF2, CSF2, CSF2RA, CSF2RB, CSF3, CSF3R, CSH1, CSH2, CTF1, EGF, EGFR, EP300, EPO, EPOR, FHL1, GFAP, GH1, GH2, GHR, GRB2, HRAS, IFNA1, IFNA10, IFNA13, IFNA14, IFNA16, IFNA17, IFNA2, IFNA21, IFNA4, IFNA5, IFNA6, IFNA7, IFNA8, IFNAR1, IFNAR2, IFNB1, IFNE, IFNG, IFNGR1, IFNGR2, IFNK, IFNL1, IFNL2, IFNL3, IF…
KEGG:04664	Fc_epsilon_RI_signaling_pathway	6	0.00411552	0.00766982	AKT1, AKT2, AKT3, ALOX5, ALOX5AP, BTK, CSF2, FCER1A, FCER1G, FYN, GAB2, GRB2, HRAS, IL13, IL3, IL4, IL5, INPP5D, JMJD7-PLA2G4B, KRAS, LAT, LCP2, LOC102723407, LYN, MAP2K1, MAP2K2, MAP2K3, MAP2K4, MAP2K6, MAP2K7, MAPK1, MAPK10, MAPK11, MAPK12, MAPK13, MAPK14, MAPK3, MAPK8, MAPK9, MS4A2, NRAS, PDPK1, PIK3CA, PIK3CB, PIK3CD, PIK3R1, PIK3R2, PIK3R3, PLA2G4A, PLA2G4B, PLA2G4C, PLA2G4D, PLA2G4E, PLA2G4…
KEGG:05144	Malaria	5	0.00467099	0.00832655	ACKR1, CCL2, CD36, CD40, CD40LG, CD81, COMP, CR1, CSF3, CXCL8, GYPA, GYPB, GYPC, HBA1, HBA2, HBB, HGF, ICAM1, IFNG, IL10, IL12A, IL18, IL1B, IL6, ITGAL, ITGB2, KLRB1, KLRC4-KLRK1, KLRK1, LRP1, MET, MYD88, PECAM1, SDC1, SDC2, SELE, SELP, TGFB1, TGFB2, TGFB3, THBS1, THBS2, THBS3, THBS4, TLR2, TLR4, TLR9, TNF, VCAM1
KEGG:05134	Legionellosis	5	0.00765023	0.0120638	APAF1, ARF1, BCL2L13, BNIP3, C3, CASP1, CASP3, CASP7, CASP8, CASP9, CD14, CLK1, CR1, CXCL1, CXCL2, CXCL3, CXCL8, CYCS, EEF1A1, EEF1A2, EEF1G, HBS1L, HSF1, HSPA1A, HSPA1B, HSPA1L, HSPA2, HSPA6, HSPA8, HSPD1, IL12A, IL12B, IL18, IL1B, IL6, ITGAM, ITGB2, MYD88, NAIP, NFKB1, NFKB2, NFKBIA, NLRC4, PYCARD, RAB1A, RAB1B, RELA, SAR1A, SAR1B, SEC22B, TLR2, TLR4, TLR5, TNF, VCP
KEGG:05133	Pertussis	6	0.00709637	0.012123	C1QA, C1QB, C1QC, C1R, C1S, C2, C3, C4A, C4B, C4BPA, C4BPB, C5, CALM1, CALM2, CALM3, CALML3, CALML4, CALML5, CALML6, CASP1, CASP3, CASP7, CD14, CFL1, CFL2, CXCL5, CXCL6, CXCL8, FOS, GNAI1, GNAI2, GNAI3, IL10, IL12A, IL12B, IL1A, IL1B, IL23A, IL6, IRAK1, IRAK4, IRF1, IRF3, IRF8, ITGA5, ITGAM, ITGB1, ITGB2, JUN, LY96, MAPK1, MAPK10, MAPK11, MAPK12, MAPK13, MAPK14, MAPK3, MAPK8, MAPK9, MYD88, NFKB1,…
KEGG:04612	Antigen_processing_and_presentation	6	0.00755619	0.0123922	B2M, CALR, CANX, CD4, CD74, CD8A, CD8B, CIITA, CREB1, CTSB, CTSL, CTSS, HLA-A, HLA-B, HLA-C, HLA-DMA, HLA-DMB, HLA-DOA, HLA-DOB, HLA-DPA1, HLA-DPB1, HLA-DQA1, HLA-DQA2, HLA-DQB1, HLA-DRA, HLA-DRB1, HLA-DRB3, HLA-DRB4, HLA-DRB5, HLA-E, HLA-F, HLA-G, HSP90AA1, HSP90AB1, HSPA1A, HSPA1B, HSPA1L, HSPA2, HSPA4, HSPA5, HSPA6, HSPA8, IFI30, IFNG, KIR2DL1, KIR2DL2, KIR2DL3, KIR2DL4, KIR2DL5A, KIR2DS1, KIR…
KEGG:05164	Influenza_A	9	0.0159587	0.0233681	ACTB, ACTG1, ADAR, AGFG1, AKT1, AKT2, AKT3, ATF2, BCL2L2-PABPN1, CASP1, CASP9, CCL2, CCL5, CIITA, CPSF4, CREBBP, CXCL10, CXCL8, CYCS, DDX39B, DDX58, DNAJB1, DNAJC3, EIF2AK1, EIF2AK2, EIF2AK3, EIF2AK4, EIF2S1, EP300, FAS, FASLG, FDPS, FURIN, GSK3B, HLA-DMA, HLA-DMB, HLA-DOA, HLA-DOB, HLA-DPA1, HLA-DPB1, HLA-DQA1, HLA-DQA2, HLA-DQB1, HLA-DRA, HLA-DRB1, HLA-DRB3, HLA-DRB4, HLA-DRB5, HNRNPUL1, HSPA1A…
KEGG:04062	Chemokine_signaling_pathway	9	0.0235913	0.0322415	ADCY1, ADCY2, ADCY3, ADCY4, ADCY5, ADCY6, ADCY7, ADCY8, ADCY9, AKT1, AKT2, AKT3, ARRB1, ARRB2, BCAR1, BRAF, CCL1, CCL11, CCL13, CCL14, CCL15, CCL16, CCL17, CCL18, CCL19, CCL2, CCL20, CCL21, CCL22, CCL23, CCL24, CCL25, CCL26, CCL27, CCL28, CCL3, CCL3L1, CCL3L3, CCL4, CCL4L1, CCL4L2, CCL5, CCL7, CCL8, CCR1, CCR10, CCR2, CCR3, CCR4, CCR5, CCR6, CCR7, CCR8, CCR9, CDC42, CHUK, CRK, CRKL, CX3CL1, CX3CR…
KEGG:04380	Osteoclast_differentiation	7	0.0251851	0.0333093	ACP5, AKT1, AKT2, AKT3, BLNK, BTK, CALCR, CAMK4, CHUK, CREB1, CSF1, CSF1R, CTSK, CYBA, CYLD, FCGR1A, FCGR2A, FCGR2B, FCGR2C, FCGR3A, FCGR3B, FHL2, FOS, FOSB, FOSL1, FOSL2, FYN, GAB2, GRB2, IFNAR1, IFNAR2, IFNB1, IFNG, IFNGR1, IFNGR2, IKBKB, IKBKG, IL1A, IL1B, IL1R1, IRF9, ITGB3, JAK1, JUN, JUNB, JUND, LCK, LCP2, LILRA1, LILRA2, LILRA3, LILRA4, LILRA5, LILRA6, LILRB1, LILRB2, LILRB3, LILRB4, LILRB…
KEGG:05166	HTLV-I_infection	11	0.0287357	0.0368176	ADCY1, ADCY2, ADCY3, ADCY4, ADCY5, ADCY6, ADCY7, ADCY8, ADCY9, AKT1, AKT2, AKT3, ANAPC1, ANAPC10, ANAPC11, ANAPC2, ANAPC4, ANAPC5, ANAPC7, APC, APC2, ATF1, ATF2, ATF3, ATF4, ATM, ATR, BAX, BCL2L1, BUB1B, BUB3, CALR, CANX, CCNB2, CCND1, CCND2, CCND3, CD3D, CD3E, CD3G, CD40, CDC16, CDC20, CDC23, CDC26, CDC27, CDK4, CDKN1A, CDKN2A, CDKN2B, CDKN2C, CHEK1, CHEK2, CHUK, CREB1, CREBBP, CREM, CRTC1, CRTC…
KEGG:04610	Complement_and_coagulation_cascades	5	0.0323154	0.0401494	A2M, BDKRB1, BDKRB2, C1QA, C1QB, C1QC, C1R, C1S, C2, C3, C3AR1, C4A, C4B, C4BPA, C4BPB, C5, C5AR1, C6, C7, C8A, C8B, C8G, C9, CD46, CD55, CD59, CFB, CFD, CFH, CFI, CLU, CPB2, CR1, CR2, F10, F11, F12, F13A1, F13B, F2, F2R, F2RL2, F2RL3, F3, F5, F7, F8, F9, FGA, FGB, FGG, ITGAM, ITGAX, ITGB2, KLKB1, KNG1, MASP1, MASP2, MBL2, PLAT, PLAU, PLAUR, PLG, PROC, PROCR, PROS1, SERPINA1, SERPINA5, SERPINB2, …

## Sheet: RxCn 10Dox UP
KEGG pathways up-regulated in 10-Dox treated RUNX1c negative cells
Pathway_ID	Pathway	No._of_Associated_Genes	p.value	Adj._p.value	Associated_Genes
KEGG:04151	PI3K-Akt_signaling_pathway	19	6.78379e-05	0.001255	AKT1, AKT2, AKT3, ANGPT1, ANGPT2, ANGPT4, ATF2, ATF4, ATF6B, BAD, BCL2, BCL2L1, BCL2L11, BDNF, BRCA1, C8orf44-SGK3, CASP9, CCND1, CCND2, CCND3, CCNE1, CCNE2, CD19, CDC37, CDK2, CDK4, CDK6, CDKN1A, CDKN1B, CHAD, CHRM1, CHRM2, CHUK, COL1A1, COL1A2, COL2A1, COL4A1, COL4A2, COL4A3, COL4A4, COL4A5, COL4A6, COL6A1, COL6A2, COL6A3, COL6A5, COL6A6, COL9A1, COL9A2, COL9A3, COMP, CREB1, CREB3, CREB3L1, CRE…
KEGG:04510	Focal_adhesion	14	4.14039e-05	0.00153194	ACTB, ACTG1, ACTN1, ACTN4, AKT1, AKT2, AKT3, ARHGAP35, ARHGAP5, BAD, BCAR1, BCL2, BIRC2, BIRC3, BRAF, BUB1B-PAK6, CAPN2, CAV1, CAV2, CAV3, CCND1, CCND2, CCND3, CDC42, CHAD, COL1A1, COL1A2, COL2A1, COL4A1, COL4A2, COL4A3, COL4A4, COL4A5, COL4A6, COL6A1, COL6A2, COL6A3, COL6A5, COL6A6, COL9A1, COL9A2, COL9A3, COMP, CRK, CRKL, CTNNB1, DIAPH1, DOCK1, EGF, EGFR, ELK1, ERBB2, FLNA, FLNB, FLNC, FLT1, FL…
KEGG:05200	Pathways_in_cancer	23	0.000342337	0.00316661	ABL1, ADCY1, ADCY2, ADCY3, ADCY4, ADCY5, ADCY6, ADCY7, ADCY8, ADCY9, AGTR1, AKT1, AKT2, AKT3, ALK, APAF1, APC, APC2, APPL1, AR, ARAF, ARHGEF1, ARHGEF11, ARHGEF12, ARNT, ARNT2, AXIN1, AXIN2, BAD, BAK1, BAX, BBC3, BCL2, BCL2L1, BCL2L11, BCR, BDKRB1, BDKRB2, BID, BIRC2, BIRC3, BIRC5, BIRC7, BIRC8, BMP2, BMP4, BRAF, BRCA2, CALM1, CALM2, CALM3, CALML3, CALML4, CALML5, CALML6, CAMK2A, CAMK2B, CAMK2D, C…
KEGG:04015	Rap1_signaling_pathway	10	0.00939687	0.0289737	ACTB, ACTG1, ADCY1, ADCY2, ADCY3, ADCY4, ADCY5, ADCY6, ADCY7, ADCY8, ADCY9, ADORA2A, ADORA2B, AFDN, AKT1, AKT2, AKT3, ANGPT1, ANGPT2, ANGPT4, APBB1IP, ARAP3, BCAR1, BRAF, CALM1, CALM2, CALM3, CALML3, CALML4, CALML5, CALML6, CDC42, CDH1, CNR1, CRK, CRKL, CSF1, CSF1R, CTNNB1, CTNND1, DOCK4, DRD2, EFNA1, EFNA2, EFNA3, EFNA4, EFNA5, EGF, EGFR, EPHA2, F2R, F2RL3, FARP2, FGF1, FGF10, FGF11, FGF12, FGF1…
KEGG:05120	Epithelial_cell_signaling_in_Helicobacter_pylori_infection	5	0.0114585	0.0302831	ADAM10, ADAM17, ATP6AP1, ATP6V0A1, ATP6V0A2, ATP6V0A4, ATP6V0B, ATP6V0C, ATP6V0D1, ATP6V0D2, ATP6V0E1, ATP6V0E2, ATP6V1A, ATP6V1B1, ATP6V1B2, ATP6V1C1, ATP6V1C2, ATP6V1D, ATP6V1E1, ATP6V1E2, ATP6V1F, ATP6V1G1, ATP6V1G2, ATP6V1G3, ATP6V1H, CASP3, CCL5, CDC42, CHUK, CSK, CXCL1, CXCL8, CXCR1, CXCR2, EGFR, F11R, GIT1, HBEGF, IGSF5, IKBKB, IKBKG, JAM2, JAM3, JUN, LYN, MAP2K4, MAP3K14, MAPK10, MAPK11, …
KEGG:04727	GABAergic_synapse	6	0.00825013	0.0305255	ABAT, ADCY1, ADCY2, ADCY3, ADCY4, ADCY5, ADCY6, ADCY7, ADCY8, ADCY9, CACNA1A, CACNA1B, CACNA1C, CACNA1D, CACNA1F, CACNA1S, GABARAP, GABARAPL1, GABARAPL2, GABBR1, GABBR2, GABRA1, GABRA2, GABRA3, GABRA4, GABRA5, GABRA6, GABRB1, GABRB2, GABRB3, GABRD, GABRE, GABRG1, GABRG2, GABRG3, GABRP, GABRQ, GABRR1, GABRR2, GABRR3, GAD1, GAD2, GLS, GLS2, GLUL, GNAI1, GNAI2, GNAI3, GNAO1, GNB1, GNB2, GNB3, GNB4, …
KEGG:05323	Rheumatoid_arthritis	6	0.00917563	0.0308635	ACP5, ANGPT1, ATP6AP1, ATP6V0A1, ATP6V0A2, ATP6V0A4, ATP6V0B, ATP6V0C, ATP6V0D1, ATP6V0D2, ATP6V0E1, ATP6V0E2, ATP6V1A, ATP6V1B1, ATP6V1B2, ATP6V1C1, ATP6V1C2, ATP6V1D, ATP6V1E1, ATP6V1E2, ATP6V1F, ATP6V1G1, ATP6V1G2, ATP6V1G3, ATP6V1H, CCL2, CCL20, CCL3, CCL3L1, CCL3L3, CCL5, CD28, CD80, CD86, CSF1, CSF2, CTLA4, CTSK, CTSL, CXCL1, CXCL12, CXCL5, CXCL6, CXCL8, FLT1, FOS, HLA-DMA, HLA-DMB, HLA-DOA…
KEGG:04010	MAPK_signaling_pathway	13	0.00595493	0.0314761	AKT1, AKT2, AKT3, ANGPT1, ANGPT2, ANGPT4, ARAF, ARRB1, ARRB2, ATF2, ATF4, BDNF, BRAF, CACNA1A, CACNA1B, CACNA1C, CACNA1D, CACNA1E, CACNA1F, CACNA1G, CACNA1H, CACNA1I, CACNA1S, CACNA2D1, CACNA2D2, CACNA2D3, CACNA2D4, CACNB1, CACNB2, CACNB3, CACNB4, CACNG1, CACNG2, CACNG3, CACNG4, CACNG5, CACNG6, CACNG7, CACNG8, CASP3, CD14, CDC25B, CDC42, CHUK, CRK, CRKL, CSF1, CSF1R, DAXX, DDIT3, DUSP1, DUSP10, D…
KEGG:04014	Ras_signaling_pathway	11	0.00765634	0.0314761	ABL1, ABL2, AFDN, AKT1, AKT2, AKT3, ANGPT1, ANGPT2, ANGPT4, ARF6, BAD, BCL2L1, BDNF, BRAP, BUB1B-PAK6, CALM1, CALM2, CALM3, CALML3, CALML4, CALML5, CALML6, CDC42, CHUK, CSF1, CSF1R, EFNA1, EFNA2, EFNA3, EFNA4, EFNA5, EGF, EGFR, ELK1, EPHA2, ETS1, ETS2, EXOC2, FASLG, FGF1, FGF10, FGF11, FGF12, FGF13, FGF14, FGF16, FGF17, FGF18, FGF19, FGF2, FGF20, FGF21, FGF22, FGF23, FGF3, FGF4, FGF5, FGF6, FGF7,…
KEGG:05205	Proteoglycans_in_cancer	10	0.00747912	0.0345909	ACTB, ACTG1, AKT1, AKT2, AKT3, ANK1, ANK2, ANK3, ARAF, ARHGEF1, ARHGEF12, BRAF, CAMK2A, CAMK2B, CAMK2D, CAMK2G, CASP3, CAV1, CAV2, CAV3, CBL, CBLB, CBLC, CCND1, CD44, CD63, CDC42, CDKN1A, COL21A1, CTNNB1, CTSL, CTTN, DCN, DDX5, DROSHA, EGFR, EIF4B, ELK1, ERBB2, ERBB3, ERBB4, ESR1, EZR, FAS, FASLG, FGF2, FGFR1, FLNA, FLNB, FLNC, FN1, FRS2, FZD1, FZD10, FZD2, FZD3, FZD4, FZD5, FZD6, FZD7, FZD8, FZD…
KEGG:04933	AGE-RAGE_signaling_pathway_in_diabetic_complications	6	0.014273	0.0352068	AGER, AGTR1, AKT1, AKT2, AKT3, BAX, BCL2, CASP3, CCL2, CCND1, CDC42, CDK4, CDKN1B, COL1A1, COL1A2, COL3A1, COL4A1, COL4A2, COL4A3, COL4A4, COL4A5, COL4A6, CXCL8, CYBB, DIAPH1, EDN1, EGR1, F3, FN1, FOXO1, HRAS, ICAM1, IL1A, IL1B, IL6, JAK2, JUN, KRAS, MAPK1, MAPK10, MAPK11, MAPK12, MAPK13, MAPK14, MAPK3, MAPK8, MAPK9, MMP2, NFATC1, NFKB1, NOS3, NOX1, NOX4, NRAS, PIK3CA, PIK3CB, PIK3CD, PIK3R1, PIK…
KEGG:04668	TNF_signaling_pathway	6	0.0210779	0.0433268	AKT1, AKT2, AKT3, ATF2, ATF4, ATF6B, BAG4, BCL3, BIRC2, BIRC3, CASP10, CASP3, CASP7, CASP8, CCL2, CCL20, CCL5, CEBPB, CFLAR, CHUK, CREB1, CREB3, CREB3L1, CREB3L2, CREB3L3, CREB3L4, CREB5, CSF1, CSF2, CX3CL1, CXCL1, CXCL10, CXCL2, CXCL3, CXCL5, DAB2IP, DNM1L, EDN1, FADD, FAS, FOS, ICAM1, IKBKB, IKBKG, IL15, IL18R1, IL1B, IL6, ITCH, JAG1, JUN, JUNB, LIF, LTA, MAP2K1, MAP2K3, MAP2K4, MAP2K6, MAP2K7,…
KEGG:04371	Apelin_signaling_pathway	7	0.0199339	0.0433856	ACTA2, ADCY1, ADCY10, ADCY2, ADCY3, ADCY4, ADCY5, ADCY6, ADCY7, ADCY8, ADCY9, AGTR1, AKT1, AKT2, AKT3, APLN, APLNR, BECN1, BECN2, BORCS8-MEF2B, CALM1, CALM2, CALM3, CALML3, CALML4, CALML5, CALML6, CAMK4, CCND1, CDH1, CTGF, EGR1, GABARAP, GABARAPL1, GABARAPL2, GNA13, GNAI1, GNAI2, GNAI3, GNAQ, GNB1, GNB2, GNB3, GNB4, GNB5, GNG10, GNG11, GNG12, GNG13, GNG2, GNG3, GNG4, GNG5, GNG7, GNG8, GNGT1, GNGT…

## Sheet: RxCn 10Dox DOWN
KEGG pathways down-regulated in 10-Dox treated RUNX1c negative cells
Pathway_ID	Pathway	No._of_Associated_Genes	p.value	Adj._p.value	Associated_Genes
KEGG:04640	Hematopoietic_cell_lineage	26	1.23379e-16	4.93518e-15	ANPEP, CD14, CD19, CD1A, CD1B, CD1C, CD1D, CD1E, CD2, CD22, CD24, CD33, CD34, CD36, CD37, CD38, CD3D, CD3E, CD3G, CD4, CD44, CD5, CD55, CD59, CD7, CD8A, CD8B, CD9, CR1, CR2, CSF1, CSF1R, CSF2, CSF2RA, CSF3, CSF3R, DNTT, EPO, EPOR, FCER2, FCGR1A, FLT3, FLT3LG, GP1BA, GP1BB, GP5, GP9, GYPA, HLA-DMA, HLA-DMB, HLA-DOA, HLA-DOB, HLA-DPA1, HLA-DPB1, HLA-DQA1, HLA-DQA2, HLA-DQB1, HLA-DRA, HLA-DRB1, HLA-…
KEGG:05310	Asthma	15	1.76867e-14	2.35822e-13	CCL11, CD40, CD40LG, EPX, FCER1A, FCER1G, HLA-DMA, HLA-DMB, HLA-DOA, HLA-DOB, HLA-DPA1, HLA-DPB1, HLA-DQA1, HLA-DQA2, HLA-DQB1, HLA-DRA, HLA-DRB1, HLA-DRB3, HLA-DRB4, HLA-DRB5, IL10, IL13, IL3, IL4, IL5, IL9, LOC102723407, MS4A2, PRG2, RNASE3, TNF
KEGG:05150	Staphylococcus_aureus_infection	19	1.50285e-14	3.00569e-13	C1QA, C1QB, C1QC, C1R, C1S, C2, C3, C3AR1, C4A, C4B, C5, C5AR1, CFB, CFD, CFH, CFI, DSG1, FCAR, FCGR1A, FCGR2A, FCGR2B, FCGR2C, FCGR3A, FCGR3B, FGG, FPR1, FPR2, FPR3, HLA-DMA, HLA-DMB, HLA-DOA, HLA-DOB, HLA-DPA1, HLA-DPB1, HLA-DQA1, HLA-DQA2, HLA-DQB1, HLA-DRA, HLA-DRB1, HLA-DRB3, HLA-DRB4, HLA-DRB5, ICAM1, IL10, ITGAL, ITGAM, ITGB2, KRT10, LOC102723407, MASP1, MASP2, MBL2, PLG, PTAFR, SELP, SELP…
KEGG:04060	Cytokine-cytokine_receptor_interaction	36	2.13938e-12	2.13938e-11	ACKR3, ACVR1, ACVR1B, ACVR2A, ACVR2B, AMH, AMHR2, BMP2, BMP7, BMPR1A, BMPR1B, BMPR2, CCL1, CCL11, CCL13, CCL14, CCL15, CCL16, CCL17, CCL18, CCL19, CCL2, CCL20, CCL21, CCL22, CCL23, CCL24, CCL25, CCL26, CCL27, CCL28, CCL3, CCL3L1, CCL3L3, CCL4, CCL4L1, CCL4L2, CCL5, CCL7, CCL8, CCR1, CCR10, CCR2, CCR3, CCR4, CCR5, CCR6, CCR7, CCR8, CCR9, CD27, CD40, CD40LG, CD70, CLCF1, CNTF, CNTFR, CRLF2, CSF1, C…
KEGG:05140	Leishmaniasis	16	3.48762e-09	2.7901e-08	C3, CR1, CYBA, CYBB, ELK1, FCGR1A, FCGR2A, FCGR2C, FCGR3A, FCGR3B, FOS, HLA-DMA, HLA-DMB, HLA-DOA, HLA-DOB, HLA-DPA1, HLA-DPB1, HLA-DQA1, HLA-DQA2, HLA-DQB1, HLA-DRA, HLA-DRB1, HLA-DRB3, HLA-DRB4, HLA-DRB5, IFNG, IFNGR1, IFNGR2, IL10, IL12A, IL12B, IL1A, IL1B, IL4, IRAK1, IRAK4, ITGA4, ITGAM, ITGB1, ITGB2, JAK1, JAK2, JUN, LOC102723407, MAP3K7, MAPK1, MAPK11, MAPK12, MAPK13, MAPK14, MAPK3, MARCKS…
KEGG:05321	Inflammatory_bowel_disease_(IBD)	15	4.18949e-09	2.79299e-08	FOXP3, GATA3, HLA-DMA, HLA-DMB, HLA-DOA, HLA-DOB, HLA-DPA1, HLA-DPB1, HLA-DQA1, HLA-DQA2, HLA-DQB1, HLA-DRA, HLA-DRB1, HLA-DRB3, HLA-DRB4, HLA-DRB5, IFNG, IFNGR1, IFNGR2, IL10, IL12A, IL12B, IL12RB1, IL12RB2, IL13, IL17A, IL17F, IL18, IL18R1, IL18RAP, IL1A, IL1B, IL2, IL21, IL21R, IL22, IL23A, IL23R, IL2RG, IL4, IL4R, IL5, IL6, JUN, MAF, NFATC1, NFKB1, NOD2, RELA, RORA, RORC, SMAD2, SMAD3, STAT1,…
KEGG:04672	Intestinal_immune_network_for_IgA_production	13	7.48277e-09	4.27587e-08	AICDA, CCL25, CCL28, CCR10, CCR9, CD28, CD40, CD40LG, CD80, CD86, CXCL12, CXCR4, HLA-DMA, HLA-DMB, HLA-DOA, HLA-DOB, HLA-DPA1, HLA-DPB1, HLA-DQA1, HLA-DQA2, HLA-DQB1, HLA-DRA, HLA-DRB1, HLA-DRB3, HLA-DRB4, HLA-DRB5, ICOS, ICOSLG, IL10, IL15, IL15RA, IL2, IL4, IL5, IL6, ITGA4, ITGB7, LOC102723407, LOC102723996, LTBR, MADCAM1, MAP3K14, PIGR, TGFB1, TNFRSF13B, TNFRSF13C, TNFRSF17, TNFSF13, TNFSF13B
KEGG:05330	Allograft_rejection	11	4.07377e-08	2.03689e-07	CD28, CD40, CD40LG, CD80, CD86, FAS, FASLG, GZMB, HLA-A, HLA-B, HLA-C, HLA-DMA, HLA-DMB, HLA-DOA, HLA-DOB, HLA-DPA1, HLA-DPB1, HLA-DQA1, HLA-DQA2, HLA-DQB1, HLA-DRA, HLA-DRB1, HLA-DRB3, HLA-DRB4, HLA-DRB5, HLA-E, HLA-F, HLA-G, IFNG, IL10, IL12A, IL12B, IL2, IL4, IL5, LOC102723407, PRF1, TNF
KEGG:04145	Phagosome	20	2.80334e-07	1.24593e-06	ACTB, ACTG1, ATP6AP1, ATP6V0A1, ATP6V0A2, ATP6V0A4, ATP6V0B, ATP6V0C, ATP6V0D1, ATP6V0D2, ATP6V0E1, ATP6V0E2, ATP6V1A, ATP6V1B1, ATP6V1B2, ATP6V1C1, ATP6V1C2, ATP6V1D, ATP6V1E1, ATP6V1E2, ATP6V1F, ATP6V1G1, ATP6V1G2, ATP6V1G3, ATP6V1H, C1R, C3, CALR, CANX, CD14, CD209, CD36, CLEC4M, CLEC7A, COLEC11, COLEC12, COMP, CORO1A, CTSL, CTSS, CYBA, CYBB, DYNC1H1, DYNC1I1, DYNC1I2, DYNC1LI1, DYNC1LI2, DYNC…
KEGG:04514	Cell_adhesion_molecules_(CAMs)	19	6.00529e-07	2.40212e-06	ALCAM, CADM1, CADM3, CD2, CD22, CD226, CD274, CD276, CD28, CD34, CD4, CD40, CD40LG, CD58, CD6, CD80, CD86, CD8A, CD8B, CD99, CDH1, CDH15, CDH2, CDH3, CDH4, CDH5, CLDN1, CLDN10, CLDN11, CLDN14, CLDN15, CLDN16, CLDN17, CLDN18, CLDN19, CLDN2, CLDN20, CLDN22, CLDN23, CLDN24, CLDN25, CLDN3, CLDN4, CLDN5, CLDN6, CLDN7, CLDN8, CLDN9, CNTN1, CNTN2, CNTNAP1, CNTNAP2, CTLA4, ESAM, F11R, GLG1, HLA-A, HLA-B,…
KEGG:05416	Viral_myocarditis	12	6.78767e-07	2.46824e-06	ABL1, ABL2, ACTB, ACTG1, BID, CASP3, CASP8, CASP9, CAV1, CCND1, CD28, CD40, CD40LG, CD55, CD80, CD86, CXADR, CYCS, DAG1, DMD, EIF4G1, EIF4G2, EIF4G3, FYN, HLA-A, HLA-B, HLA-C, HLA-DMA, HLA-DMB, HLA-DOA, HLA-DOB, HLA-DPA1, HLA-DPB1, HLA-DQA1, HLA-DQA2, HLA-DQB1, HLA-DRA, HLA-DRB1, HLA-DRB3, HLA-DRB4, HLA-DRB5, HLA-E, HLA-F, HLA-G, ICAM1, ITGAL, ITGB2, LAMA2, LOC102723407, MYH6, MYH7, PRF1, RAC1, R…
KEGG:05152	Tuberculosis	21	9.84195e-07	3.28065e-06	AKT1, AKT2, AKT3, APAF1, ARHGEF12, ATP6AP1, ATP6V0A1, ATP6V0A2, ATP6V0A4, ATP6V0B, ATP6V0C, ATP6V0D1, ATP6V0D2, ATP6V1H, BAD, BAX, BCL10, BCL2, BID, C3, CALM1, CALM2, CALM3, CALML3, CALML4, CALML5, CALML6, CAMK2A, CAMK2B, CAMK2D, CAMK2G, CAMP, CARD9, CASP10, CASP3, CASP8, CASP9, CD14, CD209, CD74, CEBPB, CEBPG, CIITA, CLEC4E, CLEC4M, CLEC7A, CORO1A, CR1, CREB1, CREBBP, CTSD, CTSS, CYCS, CYP27B1, …
KEGG:05320	Autoimmune_thyroid_disease	11	1.61795e-06	4.97832e-06	CD28, CD40, CD40LG, CD80, CD86, CGA, CTLA4, FAS, FASLG, GZMB, HLA-A, HLA-B, HLA-C, HLA-DMA, HLA-DMB, HLA-DOA, HLA-DOB, HLA-DPA1, HLA-DPB1, HLA-DQA1, HLA-DQA2, HLA-DQB1, HLA-DRA, HLA-DRB1, HLA-DRB3, HLA-DRB4, HLA-DRB5, HLA-E, HLA-F, HLA-G, IFNA1, IFNA10, IFNA13, IFNA14, IFNA16, IFNA17, IFNA2, IFNA21, IFNA4, IFNA5, IFNA6, IFNA7, IFNA8, IL10, IL2, IL4, IL5, LOC102723407, PRF1, TG, TPO, TSHB, TSHR
KEGG:04610	Complement_and_coagulation_cascades	13	2.93951e-06	8.3986e-06	A2M, BDKRB1, BDKRB2, C1QA, C1QB, C1QC, C1R, C1S, C2, C3, C3AR1, C4A, C4B, C4BPA, C4BPB, C5, C5AR1, C6, C7, C8A, C8B, C8G, C9, CD46, CD55, CD59, CFB, CFD, CFH, CFI, CLU, CPB2, CR1, CR2, F10, F11, F12, F13A1, F13B, F2, F2R, F2RL2, F2RL3, F3, F5, F7, F8, F9, FGA, FGB, FGG, ITGAM, ITGAX, ITGB2, KLKB1, KNG1, MASP1, MASP2, MBL2, PLAT, PLAU, PLAUR, PLG, PROC, PROCR, PROS1, SERPINA1, SERPINA5, SERPINB2, …
KEGG:04658	Th1_and_Th2_cell_differentiation	14	3.194e-06	8.51733e-06	CD247, CD3D, CD3E, CD3G, CD4, CHUK, DLL1, DLL3, DLL4, FOS, GATA3, HLA-DMA, HLA-DMB, HLA-DOA, HLA-DOB, HLA-DPA1, HLA-DPB1, HLA-DQA1, HLA-DQA2, HLA-DQB1, HLA-DRA, HLA-DRB1, HLA-DRB3, HLA-DRB4, HLA-DRB5, IFNG, IFNGR1, IFNGR2, IKBKB, IKBKG, IL12A, IL12B, IL12RB1, IL12RB2, IL13, IL2, IL2RA, IL2RB, IL2RG, IL4, IL4R, IL5, JAG1, JAG2, JAK1, JAK2, JAK3, JUN, LAT, LCK, MAF, MAML1, MAML2, MAML3, MAPK1, MAPK…
KEGG:05144	Malaria	10	5.72039e-06	1.4301e-05	ACKR1, CCL2, CD36, CD40, CD40LG, CD81, COMP, CR1, CSF3, CXCL8, GYPA, GYPB, GYPC, HBA1, HBA2, HBB, HGF, ICAM1, IFNG, IL10, IL12A, IL18, IL1B, IL6, ITGAL, ITGB2, KLRB1, KLRC4-KLRK1, KLRK1, LRP1, MET, MYD88, PECAM1, SDC1, SDC2, SELE, SELP, TGFB1, TGFB2, TGFB3, THBS1, THBS2, THBS3, THBS4, TLR2, TLR4, TLR9, TNF, VCAM1
KEGG:04659	Th17_cell_differentiation	14	1.9273e-05	4.53482e-05	AHR, CD247, CD3D, CD3E, CD3G, CD4, CHUK, FOS, FOXP3, GATA3, HIF1A, HLA-DMA, HLA-DMB, HLA-DOA, HLA-DOB, HLA-DPA1, HLA-DPB1, HLA-DQA1, HLA-DQA2, HLA-DQB1, HLA-DRA, HLA-DRB1, HLA-DRB3, HLA-DRB4, HLA-DRB5, HSP90AA1, HSP90AB1, IFNG, IFNGR1, IFNGR2, IKBKB, IKBKG, IL12RB1, IL17A, IL17D, IL17F, IL1B, IL1R1, IL1RAP, IL2, IL21, IL21R, IL22, IL23A, IL23R, IL27RA, IL2RA, IL2RB, IL2RG, IL4, IL4R, IL6, IL6R, I…
KEGG:05145	Toxoplasmosis	14	3.60164e-05	8.00365e-05	AKT1, AKT2, AKT3, ALOX5, BAD, BCL2, BCL2L1, BIRC2, BIRC3, BIRC7, BIRC8, CASP3, CASP8, CASP9, CCR5, CD40, CD40LG, CHUK, CIITA, CYCS, GNAI1, GNAI2, GNAI3, GNAO1, HLA-DMA, HLA-DMB, HLA-DOA, HLA-DOB, HLA-DPA1, HLA-DPB1, HLA-DQA1, HLA-DQA2, HLA-DQB1, HLA-DRA, HLA-DRB1, HLA-DRB3, HLA-DRB4, HLA-DRB5, HSPA1A, HSPA1B, HSPA1L, HSPA2, HSPA6, HSPA8, IFNG, IFNGR1, IFNGR2, IKBKB, IKBKG, IL10, IL10RA, IL10RB, I…
KEGG:05323	Rheumatoid_arthritis	12	6.32107e-05	0.000133075	ACP5, ANGPT1, ATP6AP1, ATP6V0A1, ATP6V0A2, ATP6V0A4, ATP6V0B, ATP6V0C, ATP6V0D1, ATP6V0D2, ATP6V0E1, ATP6V0E2, ATP6V1A, ATP6V1B1, ATP6V1B2, ATP6V1C1, ATP6V1C2, ATP6V1D, ATP6V1E1, ATP6V1E2, ATP6V1F, ATP6V1G1, ATP6V1G2, ATP6V1G3, ATP6V1H, CCL2, CCL20, CCL3, CCL3L1, CCL3L3, CCL5, CD28, CD80, CD86, CSF1, CSF2, CTLA4, CTSK, CTSL, CXCL1, CXCL12, CXCL5, CXCL6, CXCL8, FLT1, FOS, HLA-DMA, HLA-DMB, HLA-DOA…
KEGG:04062	Chemokine_signaling_pathway	17	0.000246173	0.000492346	ADCY1, ADCY2, ADCY3, ADCY4, ADCY5, ADCY6, ADCY7, ADCY8, ADCY9, AKT1, AKT2, AKT3, ARRB1, ARRB2, BCAR1, BRAF, CCL1, CCL11, CCL13, CCL14, CCL15, CCL16, CCL17, CCL18, CCL19, CCL2, CCL20, CCL21, CCL22, CCL23, CCL24, CCL25, CCL26, CCL27, CCL28, CCL3, CCL3L1, CCL3L3, CCL4, CCL4L1, CCL4L2, CCL5, CCL7, CCL8, CCR1, CCR10, CCR2, CCR3, CCR4, CCR5, CCR6, CCR7, CCR8, CCR9, CDC42, CHUK, CRK, CRKL, CX3CL1, CX3CR…
KEGG:05133	Pertussis	10	0.000289119	0.000550703	C1QA, C1QB, C1QC, C1R, C1S, C2, C3, C4A, C4B, C4BPA, C4BPB, C5, CALM1, CALM2, CALM3, CALML3, CALML4, CALML5, CALML6, CASP1, CASP3, CASP7, CD14, CFL1, CFL2, CXCL5, CXCL6, CXCL8, FOS, GNAI1, GNAI2, GNAI3, IL10, IL12A, IL12B, IL1A, IL1B, IL23A, IL6, IRAK1, IRAK4, IRF1, IRF3, IRF8, ITGA5, ITGAM, ITGB1, ITGB2, JUN, LY96, MAPK1, MAPK10, MAPK11, MAPK12, MAPK13, MAPK14, MAPK3, MAPK8, MAPK9, MYD88, NFKB1,…
KEGG:04612	Antigen_processing_and_presentation	10	0.000322219	0.000585853	B2M, CALR, CANX, CD4, CD74, CD8A, CD8B, CIITA, CREB1, CTSB, CTSL, CTSS, HLA-A, HLA-B, HLA-C, HLA-DMA, HLA-DMB, HLA-DOA, HLA-DOB, HLA-DPA1, HLA-DPB1, HLA-DQA1, HLA-DQA2, HLA-DQB1, HLA-DRA, HLA-DRB1, HLA-DRB3, HLA-DRB4, HLA-DRB5, HLA-E, HLA-F, HLA-G, HSP90AA1, HSP90AB1, HSPA1A, HSPA1B, HSPA1L, HSPA2, HSPA4, HSPA5, HSPA6, HSPA8, IFI30, IFNG, KIR2DL1, KIR2DL2, KIR2DL3, KIR2DL4, KIR2DL5A, KIR2DS1, KIR…
KEGG:04650	Natural_killer_cell_mediated_cytotoxicity	13	0.000738262	0.00128393	ARAF, BID, BRAF, CASP3, CD244, CD247, CD48, CSF2, FAS, FASLG, FCER1G, FCGR3A, FCGR3B, FYN, GRB2, GZMB, HCST, HLA-A, HLA-B, HLA-C, HLA-E, HLA-G, HRAS, ICAM1, ICAM2, IFNA1, IFNA10, IFNA13, IFNA14, IFNA16, IFNA17, IFNA2, IFNA21, IFNA4, IFNA5, IFNA6, IFNA7, IFNA8, IFNAR1, IFNAR2, IFNB1, IFNG, IFNGR1, IFNGR2, ITGAL, ITGB2, KIR2DL1, KIR2DL2, KIR2DL3, KIR2DL4, KIR2DL5A, KIR2DS1, KIR2DS2, KIR2DS3, KIR2DS…
KEGG:05322	Systemic_lupus_erythematosus	13	0.000738262	0.00128393	ACTN1, ACTN4, C1QA, C1QB, C1QC, C1R, C1S, C2, C3, C4A, C4B, C5, C6, C7, C8A, C8B, C8G, C9, CD28, CD40, CD40LG, CD80, CD86, CTSG, ELANE, FCGR1A, FCGR2A, FCGR3A, FCGR3B, GRIN2A, GRIN2B, H2AFB1, H2AFB2, H2AFB3, H2AFJ, H2AFV, H2AFX, H2AFY, H2AFY2, H2AFZ, H2BFM, H2BFWT, H3F3A, H3F3B, H3F3C, HIST1H2AA, HIST1H2AB, HIST1H2AC, HIST1H2AD, HIST1H2AE, HIST1H2AG, HIST1H2AH, HIST1H2AI, HIST1H2AJ, HIST1H2AK, HI…
KEGG:05202	Transcriptional_misregulation_in_cancer	16	0.000777108	0.00129518	AFF1, ARNT2, ASPSCR1, ATF1, ATM, BAIAP3, BAK1, BAX, BCL11B, BCL2A1, BCL2L1, BCL6, BIRC3, BMI1, BMP2K, CCNA1, CCND2, CCNT1, CCNT2, CD14, CD40, CD86, CDK14, CDK9, CDKN1A, CDKN1B, CDKN2C, CEBPA, CEBPB, CEBPE, COMMD3-BMI1, CSF1R, CSF2, CXCL8, DDB2, DDIT3, DDX5, DEFA3, DOT1L, DUSP6, ELANE, ELK4, ERG, ETV1, ETV4, ETV5, ETV6, ETV7, EWSR1, EYA1, FCGR1A, FEV, FLI1, FLT1, FLT3, FOXO1, FUS, FUT8, GADD45A, G…
KEGG:04015	Rap1_signaling_pathway	17	0.00106348	0.00170157	ACTB, ACTG1, ADCY1, ADCY2, ADCY3, ADCY4, ADCY5, ADCY6, ADCY7, ADCY8, ADCY9, ADORA2A, ADORA2B, AFDN, AKT1, AKT2, AKT3, ANGPT1, ANGPT2, ANGPT4, APBB1IP, ARAP3, BCAR1, BRAF, CALM1, CALM2, CALM3, CALML3, CALML4, CALML5, CALML6, CDC42, CDH1, CNR1, CRK, CRKL, CSF1, CSF1R, CTNNB1, CTNND1, DOCK4, DRD2, EFNA1, EFNA2, EFNA3, EFNA4, EFNA5, EGF, EGFR, EPHA2, F2R, F2RL3, FARP2, FGF1, FGF10, FGF11, FGF12, FGF1…
KEGG:04630	Jak-STAT_signaling_pathway	14	0.00157039	0.00241598	AKT1, AKT2, AKT3, AOX1, BCL2, BCL2L1, CCND1, CCND2, CCND3, CDKN1A, CISH, CNTF, CNTFR, CREBBP, CRLF2, CSF2, CSF2RA, CSF2RB, CSF3, CSF3R, CSH1, CSH2, CTF1, EGF, EGFR, EP300, EPO, EPOR, FHL1, GFAP, GH1, GH2, GHR, GRB2, HRAS, IFNA1, IFNA10, IFNA13, IFNA14, IFNA16, IFNA17, IFNA2, IFNA21, IFNA4, IFNA5, IFNA6, IFNA7, IFNA8, IFNAR1, IFNAR2, IFNB1, IFNE, IFNG, IFNGR1, IFNGR2, IFNK, IFNL1, IFNL2, IFNL3, IF…
KEGG:04380	Osteoclast_differentiation	12	0.00168599	0.00249776	ACP5, AKT1, AKT2, AKT3, BLNK, BTK, CALCR, CAMK4, CHUK, CREB1, CSF1, CSF1R, CTSK, CYBA, CYLD, FCGR1A, FCGR2A, FCGR2B, FCGR2C, FCGR3A, FCGR3B, FHL2, FOS, FOSB, FOSL1, FOSL2, FYN, GAB2, GRB2, IFNAR1, IFNAR2, IFNB1, IFNG, IFNGR1, IFNGR2, IKBKB, IKBKG, IL1A, IL1B, IL1R1, IRF9, ITGB3, JAK1, JUN, JUNB, JUND, LCK, LCP2, LILRA1, LILRA2, LILRA3, LILRA4, LILRA5, LILRA6, LILRB1, LILRB2, LILRB3, LILRB4, LILRB…
KEGG:05146	Amoebiasis	10	0.00185109	0.00255323	ACTN1, ACTN4, ADCY1, ARG1, ARG2, C8A, C8B, C8G, C9, CASP3, CD14, CD1D, COL1A1, COL1A2, COL3A1, COL4A1, COL4A2, COL4A3, COL4A4, COL4A5, COL4A6, CSF2, CTSG, CXCL1, CXCL8, FN1, GNA11, GNA14, GNA15, GNAL, GNAQ, GNAS, HSPB1, IFNG, IL10, IL12A, IL12B, IL1B, IL1R1, IL1R2, IL6, ITGAM, ITGB2, LAMA1, LAMA2, LAMA3, LAMA4, LAMA5, LAMB1, LAMB2, LAMB3, LAMB4, LAMC1, LAMC2, LAMC3, LOC102723407, MUC2, NFKB1, NOS…
KEGG:04670	Leukocyte_transendothelial_migration	11	0.00179619	0.00256599	ACTB, ACTG1, ACTN1, ACTN4, AFDN, ARHGAP35, ARHGAP5, BCAR1, CD99, CDC42, CDH5, CLDN1, CLDN10, CLDN11, CLDN14, CLDN15, CLDN16, CLDN17, CLDN18, CLDN19, CLDN2, CLDN20, CLDN22, CLDN23, CLDN24, CLDN25, CLDN3, CLDN4, CLDN5, CLDN6, CLDN7, CLDN8, CLDN9, CTNNA1, CTNNA2, CTNNA3, CTNNB1, CTNND1, CXCL12, CXCR4, CYBA, CYBB, ESAM, EZR, F11R, GNAI1, GNAI2, GNAI3, ICAM1, ITGA4, ITGAL, ITGAM, ITGB1, ITGB2, ITK, JA…
KEGG:05418	Fluid_shear_stress_and_atherosclerosis	12	0.00337224	0.00449633	ACTB, ACTG1, ACVR1, ACVR2A, ACVR2B, AKT1, AKT2, AKT3, ARHGEF2, ASS1, BCL2, BMP4, BMPR1A, BMPR1B, BMPR2, CALM1, CALM2, CALM3, CALML3, CALML4, CALML5, CALML6, CAV1, CAV2, CAV3, CCL2, CDH5, CHUK, CTNNB1, CTSL, CYBA, DUSP1, EDN1, FOS, GPC1, GSTA1, GSTA2, GSTA3, GSTA4, GSTA5, GSTM1, GSTM2, GSTM3, GSTM4, GSTM5, GSTO1, GSTO2, GSTP1, GSTT1, GSTT2, GSTT2B, HMOX1, HSP90AA1, HSP90AB1, HSP90B1, ICAM1, IFNG, …
KEGG:05166	HTLV-I_infection	17	0.00796286	0.0102747	ADCY1, ADCY2, ADCY3, ADCY4, ADCY5, ADCY6, ADCY7, ADCY8, ADCY9, AKT1, AKT2, AKT3, ANAPC1, ANAPC10, ANAPC11, ANAPC2, ANAPC4, ANAPC5, ANAPC7, APC, APC2, ATF1, ATF2, ATF3, ATF4, ATM, ATR, BAX, BCL2L1, BUB1B, BUB3, CALR, CANX, CCNB2, CCND1, CCND2, CCND3, CD3D, CD3E, CD3G, CD40, CDC16, CDC20, CDC23, CDC26, CDC27, CDK4, CDKN1A, CDKN2A, CDKN2B, CDKN2C, CHEK1, CHEK2, CHUK, CREB1, CREBBP, CREM, CRTC1, CRTC…
KEGG:05200	Pathways_in_cancer	28	0.0190055	0.0237569	ABL1, ADCY1, ADCY2, ADCY3, ADCY4, ADCY5, ADCY6, ADCY7, ADCY8, ADCY9, AGTR1, AKT1, AKT2, AKT3, ALK, APAF1, APC, APC2, APPL1, AR, ARAF, ARHGEF1, ARHGEF11, ARHGEF12, ARNT, ARNT2, AXIN1, AXIN2, BAD, BAK1, BAX, BBC3, BCL2, BCL2L1, BCL2L11, BCR, BDKRB1, BDKRB2, BID, BIRC2, BIRC3, BIRC5, BIRC7, BIRC8, BMP2, BMP4, BRAF, BRCA2, CALM1, CALM2, CALM3, CALML3, CALML4, CALML5, CALML6, CAMK2A, CAMK2B, CAMK2D, C…
KEGG:04072	Phospholipase_D_signaling_pathway	10	0.0319067	0.0386748	ADCY1, ADCY2, ADCY3, ADCY4, ADCY5, ADCY6, ADCY7, ADCY8, ADCY9, AGPAT1, AGPAT2, AGPAT3, AGPAT4, AGPAT5, AGTR1, AKT1, AKT2, AKT3, ARF1, ARF6, AVP, AVPR1A, AVPR1B, AVPR2, CXCL8, CXCR1, CXCR2, CYTH1, CYTH2, CYTH3, CYTH4, DGKA, DGKB, DGKD, DGKE, DGKG, DGKH, DGKI, DGKK, DGKQ, DGKZ, DNM1, DNM2, DNM3, EGF, EGFR, F2R, FCER1A, FCER1G, FYN, GAB1, GAB2, GNA12, GNA13, GNAS, GRB2, GRM1, GRM2, GRM3, GRM4, GRM5,…
KEGG:05164	Influenza_A	11	0.0401274	0.0472087	ACTB, ACTG1, ADAR, AGFG1, AKT1, AKT2, AKT3, ATF2, BCL2L2-PABPN1, CASP1, CASP9, CCL2, CCL5, CIITA, CPSF4, CREBBP, CXCL10, CXCL8, CYCS, DDX39B, DDX58, DNAJB1, DNAJC3, EIF2AK1, EIF2AK2, EIF2AK3, EIF2AK4, EIF2S1, EP300, FAS, FASLG, FDPS, FURIN, GSK3B, HLA-DMA, HLA-DMB, HLA-DOA, HLA-DOB, HLA-DPA1, HLA-DPB1, HLA-DQA1, HLA-DQA2, HLA-DQB1, HLA-DRA, HLA-DRB1, HLA-DRB3, HLA-DRB4, HLA-DRB5, HNRNPUL1, HSPA1A…

## Sheet: RxCp 5Dox UP
KEGG pathways up-regulated in 5-Dox treated RUNX1c positive cells
Pathway_ID	Pathway	No._of_Associated_Genes	p.value	Adj._p.value	Associated_Genes
KEGG:04510	Focal_adhesion	19	1.60726e-05	0.000425925	ACTB, ACTG1, ACTN1, ACTN4, AKT1, AKT2, AKT3, ARHGAP35, ARHGAP5, BAD, BCAR1, BCL2, BIRC2, BIRC3, BRAF, BUB1B-PAK6, CAPN2, CAV1, CAV2, CAV3, CCND1, CCND2, CCND3, CDC42, CHAD, COL1A1, COL1A2, COL2A1, COL4A1, COL4A2, COL4A3, COL4A4, COL4A5, COL4A6, COL6A1, COL6A2, COL6A3, COL6A5, COL6A6, COL9A1, COL9A2, COL9A3, COMP, CRK, CRKL, CTNNB1, DIAPH1, DOCK1, EGF, EGFR, ELK1, ERBB2, FLNA, FLNB, FLNC, FLT1, FL…
KEGG:04151	PI3K-Akt_signaling_pathway	25	0.00011478	0.00121667	AKT1, AKT2, AKT3, ANGPT1, ANGPT2, ANGPT4, ATF2, ATF4, ATF6B, BAD, BCL2, BCL2L1, BCL2L11, BDNF, BRCA1, C8orf44-SGK3, CASP9, CCND1, CCND2, CCND3, CCNE1, CCNE2, CD19, CDC37, CDK2, CDK4, CDK6, CDKN1A, CDKN1B, CHAD, CHRM1, CHRM2, CHUK, COL1A1, COL1A2, COL2A1, COL4A1, COL4A2, COL4A3, COL4A4, COL4A5, COL4A6, COL6A1, COL6A2, COL6A3, COL6A5, COL6A6, COL9A1, COL9A2, COL9A3, COMP, CREB1, CREB3, CREB3L1, CRE…
KEGG:04919	Thyroid_hormone_signaling_pathway	13	7.12491e-05	0.00125873	ACTB, ACTG1, AKT1, AKT2, AKT3, ATP1A1, ATP1A2, ATP1A3, ATP1A4, ATP1B1, ATP1B2, ATP1B3, ATP1B4, ATP2A2, BAD, BMP4, CASP9, CCND1, CREBBP, CTNNB1, DIO1, DIO2, DIO3, EP300, ESR1, FOXO1, FXYD2, GATA4, GSK3B, HDAC1, HDAC2, HDAC3, HIF1A, HRAS, ITGAV, ITGB3, KAT2A, KAT2B, KRAS, MAP2K1, MAP2K2, MAPK1, MAPK3, MDM2, MED1, MED12, MED12L, MED13, MED13L, MED14, MED16, MED17, MED24, MED27, MED30, MED4, MTOR, MY…
KEGG:04010	MAPK_signaling_pathway	22	0.000148355	0.00131047	AKT1, AKT2, AKT3, ANGPT1, ANGPT2, ANGPT4, ARAF, ARRB1, ARRB2, ATF2, ATF4, BDNF, BRAF, CACNA1A, CACNA1B, CACNA1C, CACNA1D, CACNA1E, CACNA1F, CACNA1G, CACNA1H, CACNA1I, CACNA1S, CACNA2D1, CACNA2D2, CACNA2D3, CACNA2D4, CACNB1, CACNB2, CACNB3, CACNB4, CACNG1, CACNG2, CACNG3, CACNG4, CACNG5, CACNG6, CACNG7, CACNG8, CASP3, CD14, CDC25B, CDC42, CHUK, CRK, CRKL, CSF1, CSF1R, DAXX, DDIT3, DUSP1, DUSP10, D…
KEGG:04933	AGE-RAGE_signaling_pathway_in_diabetic_complications	11	0.00027769	0.0018397	AGER, AGTR1, AKT1, AKT2, AKT3, BAX, BCL2, CASP3, CCL2, CCND1, CDC42, CDK4, CDKN1B, COL1A1, COL1A2, COL3A1, COL4A1, COL4A2, COL4A3, COL4A4, COL4A5, COL4A6, CXCL8, CYBB, DIAPH1, EDN1, EGR1, F3, FN1, FOXO1, HRAS, ICAM1, IL1A, IL1B, IL6, JAK2, JUN, KRAS, MAPK1, MAPK10, MAPK11, MAPK12, MAPK13, MAPK14, MAPK3, MAPK8, MAPK9, MMP2, NFATC1, NFKB1, NOS3, NOX1, NOX4, NRAS, PIK3CA, PIK3CB, PIK3CD, PIK3R1, PIK…
KEGG:05132	Salmonella_infection	10	0.000362931	0.00213726	ACTB, ACTG1, ARPC1A, ARPC1B, ARPC2, ARPC3, ARPC4, ARPC5, ARPC5L, CASP1, CCL3, CCL3L1, CCL3L3, CCL4, CCL4L1, CCL4L2, CD14, CDC42, CSF2, CXCL1, CXCL2, CXCL3, CXCL8, DYNC1H1, DYNC1I1, DYNC1I2, DYNC1LI1, DYNC1LI2, DYNC2H1, FLNA, FLNB, FLNC, FOS, IFNG, IFNGR1, IFNGR2, IL18, IL1A, IL1B, IL6, JUN, KLC1, KLC2, KLC3, KLC4, LBP, MAPK1, MAPK10, MAPK11, MAPK12, MAPK13, MAPK14, MAPK3, MAPK8, MAPK9, MYD88, MYH…
KEGG:05205	Proteoglycans_in_cancer	16	0.000690127	0.00365767	ACTB, ACTG1, AKT1, AKT2, AKT3, ANK1, ANK2, ANK3, ARAF, ARHGEF1, ARHGEF12, BRAF, CAMK2A, CAMK2B, CAMK2D, CAMK2G, CASP3, CAV1, CAV2, CAV3, CBL, CBLB, CBLC, CCND1, CD44, CD63, CDC42, CDKN1A, COL21A1, CTNNB1, CTSL, CTTN, DCN, DDX5, DROSHA, EGFR, EIF4B, ELK1, ERBB2, ERBB3, ERBB4, ESR1, EZR, FAS, FASLG, FGF2, FGFR1, FLNA, FLNB, FLNC, FN1, FRS2, FZD1, FZD10, FZD2, FZD3, FZD4, FZD5, FZD6, FZD7, FZD8, FZD…
KEGG:05160	Hepatitis_C	12	0.000880057	0.00388692	AKT1, AKT2, AKT3, ARAF, BAD, BRAF, CD81, CDKN1A, CHUK, CLDN1, CLDN10, CLDN11, CLDN14, CLDN15, CLDN16, CLDN17, CLDN18, CLDN19, CLDN2, CLDN20, CLDN22, CLDN23, CLDN24, CLDN25, CLDN3, CLDN4, CLDN5, CLDN6, CLDN7, CLDN8, CLDN9, CXCL8, DDX58, EGF, EGFR, EIF2AK1, EIF2AK2, EIF2AK3, EIF2AK4, EIF2S1, EIF3E, GRB2, GSK3B, HRAS, IFIT1, IFIT1B, IFNA1, IFNA10, IFNA13, IFNA14, IFNA16, IFNA17, IFNA2, IFNA21, IFNA4…
KEGG:05164	Influenza_A	14	0.00114946	0.00435151	ACTB, ACTG1, ADAR, AGFG1, AKT1, AKT2, AKT3, ATF2, BCL2L2-PABPN1, CASP1, CASP9, CCL2, CCL5, CIITA, CPSF4, CREBBP, CXCL10, CXCL8, CYCS, DDX39B, DDX58, DNAJB1, DNAJC3, EIF2AK1, EIF2AK2, EIF2AK3, EIF2AK4, EIF2S1, EP300, FAS, FASLG, FDPS, FURIN, GSK3B, HLA-DMA, HLA-DMB, HLA-DOA, HLA-DOB, HLA-DPA1, HLA-DPB1, HLA-DQA1, HLA-DQA2, HLA-DQB1, HLA-DRA, HLA-DRB1, HLA-DRB3, HLA-DRB4, HLA-DRB5, HNRNPUL1, HSPA1A…
KEGG:04014	Ras_signaling_pathway	17	0.00129767	0.00458511	ABL1, ABL2, AFDN, AKT1, AKT2, AKT3, ANGPT1, ANGPT2, ANGPT4, ARF6, BAD, BCL2L1, BDNF, BRAP, BUB1B-PAK6, CALM1, CALM2, CALM3, CALML3, CALML4, CALML5, CALML6, CDC42, CHUK, CSF1, CSF1R, EFNA1, EFNA2, EFNA3, EFNA4, EFNA5, EGF, EGFR, ELK1, EPHA2, ETS1, ETS2, EXOC2, FASLG, FGF1, FGF10, FGF11, FGF12, FGF13, FGF14, FGF16, FGF17, FGF18, FGF19, FGF2, FGF20, FGF21, FGF22, FGF23, FGF3, FGF4, FGF5, FGF6, FGF7,…
KEGG:05203	Viral_carcinogenesis	15	0.00175289	0.00580645	ACTN1, ACTN4, ATF2, ATF4, ATF6B, ATP6V0D1, ATP6V0D2, BAD, BAK1, BAX, C3, CASP3, CASP8, CCNA1, CCNA2, CCND1, CCND2, CCND3, CCNE1, CCNE2, CCR3, CCR4, CCR5, CCR8, CDC20, CDC42, CDK1, CDK2, CDK4, CDK6, CDKN1A, CDKN1B, CDKN2A, CDKN2B, CHD4, CHEK1, CREB1, CREB3, CREB3L1, CREB3L2, CREB3L3, CREB3L4, CREB5, CREBBP, DDB1, DDX3X, DLG1, DNAJA3, EGR2, EGR3, EIF2AK2, EP300, GRB2, GSN, GTF2A1, GTF2A1L, GTF2A2, …
KEGG:04514	Cell_adhesion_molecules_(CAMs)	12	0.0021217	0.00661473	ALCAM, CADM1, CADM3, CD2, CD22, CD226, CD274, CD276, CD28, CD34, CD4, CD40, CD40LG, CD58, CD6, CD80, CD86, CD8A, CD8B, CD99, CDH1, CDH15, CDH2, CDH3, CDH4, CDH5, CLDN1, CLDN10, CLDN11, CLDN14, CLDN15, CLDN16, CLDN17, CLDN18, CLDN19, CLDN2, CLDN20, CLDN22, CLDN23, CLDN24, CLDN25, CLDN3, CLDN4, CLDN5, CLDN6, CLDN7, CLDN8, CLDN9, CNTN1, CNTN2, CNTNAP1, CNTNAP2, CTLA4, ESAM, F11R, GLG1, HLA-A, HLA-B,…
KEGG:04145	Phagosome	12	0.00314387	0.00925694	ACTB, ACTG1, ATP6AP1, ATP6V0A1, ATP6V0A2, ATP6V0A4, ATP6V0B, ATP6V0C, ATP6V0D1, ATP6V0D2, ATP6V0E1, ATP6V0E2, ATP6V1A, ATP6V1B1, ATP6V1B2, ATP6V1C1, ATP6V1C2, ATP6V1D, ATP6V1E1, ATP6V1E2, ATP6V1F, ATP6V1G1, ATP6V1G2, ATP6V1G3, ATP6V1H, C1R, C3, CALR, CANX, CD14, CD209, CD36, CLEC4M, CLEC7A, COLEC11, COLEC12, COMP, CORO1A, CTSL, CTSS, CYBA, CYBB, DYNC1H1, DYNC1I1, DYNC1I2, DYNC1LI1, DYNC1LI2, DYNC…
KEGG:04371	Apelin_signaling_pathway	11	0.0040645	0.0107709	ACTA2, ADCY1, ADCY10, ADCY2, ADCY3, ADCY4, ADCY5, ADCY6, ADCY7, ADCY8, ADCY9, AGTR1, AKT1, AKT2, AKT3, APLN, APLNR, BECN1, BECN2, BORCS8-MEF2B, CALM1, CALM2, CALM3, CALML3, CALML4, CALML5, CALML6, CAMK4, CCND1, CDH1, CTGF, EGR1, GABARAP, GABARAPL1, GABARAPL2, GNA13, GNAI1, GNAI2, GNAI3, GNAQ, GNB1, GNB2, GNB3, GNB4, GNB5, GNG10, GNG11, GNG12, GNG13, GNG2, GNG3, GNG4, GNG5, GNG7, GNG8, GNGT1, GNGT…
KEGG:05231	Choline_metabolism_in_cancer	9	0.00403173	0.0112464	AKT1, AKT2, AKT3, CHKA, CHKB, CHPT1, DGKA, DGKB, DGKD, DGKE, DGKG, DGKH, DGKI, DGKK, DGKQ, DGKZ, EGF, EGFR, EIF4EBP1, FOS, GPCPD1, GRB2, HIF1A, HRAS, JMJD7-PLA2G4B, JUN, KRAS, LYPLA1, MAP2K1, MAP2K2, MAPK1, MAPK10, MAPK3, MAPK8, MAPK9, MTOR, NRAS, PCYT1A, PCYT1B, PDGFA, PDGFB, PDGFC, PDGFD, PDGFRA, PDGFRB, PDPK1, PIK3CA, PIK3CB, PIK3CD, PIK3R1, PIK3R2, PIK3R3, PIP5K1A, PIP5K1B, PIP5K1C, PLA2G4A, …
KEGG:04144	Endocytosis	16	0.00458498	0.0115716	ACAP1, ACAP2, ACAP3, AGAP1, AGAP2, AGAP3, AMPH, AP2A1, AP2A2, AP2B1, AP2M1, AP2S1, ARAP1, ARAP2, ARAP3, ARF1, ARF3, ARF5, ARF6, ARFGAP1, ARFGAP2, ARFGAP3, ARFGEF1, ARFGEF2, ARPC1A, ARPC1B, ARPC2, ARPC3, ARPC4, ARPC5, ARPC5L, ARRB1, ARRB2, ASAP1, ASAP2, ASAP3, BIN1, CAPZA1, CAPZA2, CAPZA3, CAPZB, CAV1, CAV2, CAV3, CBL, CBLB, CBLC, CCR5, CDC42, CHMP1A, CHMP1B, CHMP2A, CHMP2B, CHMP3, CHMP4A, CHMP4B,…
KEGG:05168	Herpes_simplex_infection	13	0.00582781	0.0134293	ALYREF, ARNTL, C1QBP, C3, C5, CASP3, CASP8, CCL2, CCL5, CD74, CDC34, CDK1, CDK2, CFP, CHUK, CLOCK, CREBBP, CSNK2A1, CSNK2A2, CSNK2A3, CSNK2B, CUL1, CYCS, DAXX, DDX58, EEF1D, EIF2AK1, EIF2AK2, EIF2AK3, EIF2AK4, EIF2S1, EP300, FADD, FAS, FASLG, FOS, GTF2I, GTF2IRD1, HCFC1, HCFC2, HLA-A, HLA-B, HLA-C, HLA-DMA, HLA-DMB, HLA-DOA, HLA-DOB, HLA-DPA1, HLA-DPB1, HLA-DQA1, HLA-DQA2, HLA-DQB1, HLA-DRA, HLA-…
KEGG:05202	Transcriptional_misregulation_in_cancer	13	0.00609375	0.013457	AFF1, ARNT2, ASPSCR1, ATF1, ATM, BAIAP3, BAK1, BAX, BCL11B, BCL2A1, BCL2L1, BCL6, BIRC3, BMI1, BMP2K, CCNA1, CCND2, CCNT1, CCNT2, CD14, CD40, CD86, CDK14, CDK9, CDKN1A, CDKN1B, CDKN2C, CEBPA, CEBPB, CEBPE, COMMD3-BMI1, CSF1R, CSF2, CXCL8, DDB2, DDIT3, DDX5, DEFA3, DOT1L, DUSP6, ELANE, ELK4, ERG, ETV1, ETV4, ETV5, ETV6, ETV7, EWSR1, EYA1, FCGR1A, FEV, FLI1, FLT1, FLT3, FOXO1, FUS, FUT8, GADD45A, G…
KEGG:04621	NOD-like_receptor_signaling_pathway	12	0.00700056	0.0137418	AIM2, ANTXR1, ANTXR2, ATG12, ATG16L1, ATG5, BCL2, BCL2L1, BIRC2, BIRC3, BRCC3, CAMP, CARD16, CARD17, CARD18, CARD6, CARD8, CARD9, CASP1, CASP12, CASP4, CASP5, CASP8, CASR, CCL2, CCL5, CHUK, CTSB, CXCL1, CXCL2, CXCL3, CXCL8, CYBA, CYBB, DHX33, DNM1L, ERBIN, FADD, GABARAP, GABARAPL1, GABARAPL2, GBP1, GBP2, GBP3, GBP4, GBP5, GBP7, GPRC6A, GSDMD, HSP90AA1, HSP90AB1, IFI16, IFNA1, IFNA10, IFNA13, IFNA…
KEGG:05166	HTLV-I_infection	16	0.00696983	0.0142077	ADCY1, ADCY2, ADCY3, ADCY4, ADCY5, ADCY6, ADCY7, ADCY8, ADCY9, AKT1, AKT2, AKT3, ANAPC1, ANAPC10, ANAPC11, ANAPC2, ANAPC4, ANAPC5, ANAPC7, APC, APC2, ATF1, ATF2, ATF3, ATF4, ATM, ATR, BAX, BCL2L1, BUB1B, BUB3, CALR, CANX, CCNB2, CCND1, CCND2, CCND3, CD3D, CD3E, CD3G, CD40, CDC16, CDC20, CDC23, CDC26, CDC27, CDK4, CDKN1A, CDKN2A, CDKN2B, CDKN2C, CHEK1, CHEK2, CHUK, CREB1, CREBBP, CREM, CRTC1, CRTC…
KEGG:05224	Breast_cancer	11	0.00837737	0.0153104	AKT1, AKT2, AKT3, APC, APC2, ARAF, AXIN1, AXIN2, BAK1, BAX, BRAF, BRCA1, BRCA2, CCND1, CDK4, CDK6, CDKN1A, CSNK1A1, CSNK1A1L, CTNNB1, DDB2, DLL1, DLL3, DLL4, DVL1, DVL2, DVL3, E2F1, E2F2, E2F3, EGF, EGFR, ERBB2, ESR1, ESR2, FGF1, FGF10, FGF11, FGF12, FGF13, FGF14, FGF16, FGF17, FGF18, FGF19, FGF2, FGF20, FGF21, FGF22, FGF23, FGF3, FGF4, FGF5, FGF6, FGF7, FGF8, FGF9, FGFR1, FLT4, FOS, FRAT1, FRAT2…
KEGG:04068	FoxO_signaling_pathway	10	0.0090158	0.0159279	AGAP2, AKT1, AKT2, AKT3, ARAF, ATG12, ATM, BCL2L11, BCL6, BNIP3, BRAF, C8orf44-SGK3, CAT, CCNB1, CCNB2, CCNB3, CCND1, CCND2, CCNG2, CDK2, CDKN1A, CDKN1B, CDKN2B, CDKN2D, CHUK, CREBBP, CSNK1E, EGF, EGFR, EP300, FASLG, FBXO25, FBXO32, FOXG1, FOXO1, FOXO3, FOXO4, FOXO6, G6PC, G6PC2, G6PC3, GABARAP, GABARAPL1, GABARAPL2, GADD45A, GADD45B, GADD45G, GRB2, GRM1, HOMER1, HOMER2, HOMER3, HRAS, IGF1, IGF1R…
KEGG:04650	Natural_killer_cell_mediated_cytotoxicity	10	0.00948574	0.0162176	ARAF, BID, BRAF, CASP3, CD244, CD247, CD48, CSF2, FAS, FASLG, FCER1G, FCGR3A, FCGR3B, FYN, GRB2, GZMB, HCST, HLA-A, HLA-B, HLA-C, HLA-E, HLA-G, HRAS, ICAM1, ICAM2, IFNA1, IFNA10, IFNA13, IFNA14, IFNA16, IFNA17, IFNA2, IFNA21, IFNA4, IFNA5, IFNA6, IFNA7, IFNA8, IFNAR1, IFNAR2, IFNB1, IFNG, IFNGR1, IFNGR2, ITGAL, ITGB2, KIR2DL1, KIR2DL2, KIR2DL3, KIR2DL4, KIR2DL5A, KIR2DS1, KIR2DS2, KIR2DS3, KIR2DS…
KEGG:05169	Epstein-Barr_virus_infection	13	0.0122872	0.0191535	ADRM1, AKAP8L, AKT1, AKT2, AKT3, ATF2, BCL2, CCNA1, CCNA2, CD19, CD38, CD40, CD44, CD58, CDK1, CDK2, CDKN1A, CDKN1B, CHUK, CR2, CREBBP, CSNK2A1, CSNK2A2, CSNK2A3, CSNK2B, DDX58, EIF2AK1, EIF2AK2, EIF2AK3, EIF2AK4, ENTPD1, ENTPD3, ENTPD8, EP300, FCER2, FGR, GSK3B, GTF2B, GTF2E1, GTF2E2, HDAC1, HDAC2, HDAC4, HDAC5, HLA-A, HLA-B, HLA-C, HLA-DPA1, HLA-DPB1, HLA-DQA1, HLA-DQA2, HLA-DQB1, HLA-DRA, HLA-…
KEGG:05161	Hepatitis_B	10	0.0159778	0.0228871	AKT1, AKT2, AKT3, APAF1, ATF2, ATF4, ATF6B, ATP6AP1, BAD, BAX, BCL2, BIRC5, CASP10, CASP12, CASP3, CASP8, CASP9, CCNA1, CCNA2, CCND1, CCNE1, CCNE2, CDK2, CDK4, CDK6, CDKN1A, CDKN1B, CHUK, CREB1, CREB3, CREB3L1, CREB3L2, CREB3L3, CREB3L4, CREB5, CREBBP, CXCL8, CYCS, DDB1, DDB2, DDX3X, DDX58, E2F1, E2F2, E2F3, EGR2, EGR3, ELK1, EP300, FADD, FAS, FASLG, FOS, GRB2, HRAS, HSPG2, IFIH1, IFNA1, IFNA10, …
KEGG:04072	Phospholipase_D_signaling_pathway	10	0.0174462	0.0237089	ADCY1, ADCY2, ADCY3, ADCY4, ADCY5, ADCY6, ADCY7, ADCY8, ADCY9, AGPAT1, AGPAT2, AGPAT3, AGPAT4, AGPAT5, AGTR1, AKT1, AKT2, AKT3, ARF1, ARF6, AVP, AVPR1A, AVPR1B, AVPR2, CXCL8, CXCR1, CXCR2, CYTH1, CYTH2, CYTH3, CYTH4, DGKA, DGKB, DGKD, DGKE, DGKG, DGKH, DGKI, DGKK, DGKQ, DGKZ, DNM1, DNM2, DNM3, EGF, EGFR, F2R, FCER1A, FCER1G, FYN, GAB1, GAB2, GNA12, GNA13, GNAS, GRB2, GRM1, GRM2, GRM3, GRM4, GRM5,…
KEGG:04620	Toll-like_receptor_signaling_pathway	8	0.0171555	0.0239275	AKT1, AKT2, AKT3, CASP8, CCL3, CCL3L1, CCL3L3, CCL4, CCL4L1, CCL4L2, CCL5, CD14, CD40, CD80, CD86, CHUK, CTSK, CXCL10, CXCL11, CXCL8, CXCL9, FADD, FOS, IFNA1, IFNA10, IFNA13, IFNA14, IFNA16, IFNA17, IFNA2, IFNA21, IFNA4, IFNA5, IFNA6, IFNA7, IFNA8, IFNAR1, IFNAR2, IFNB1, IKBKB, IKBKE, IKBKG, IL12A, IL12B, IL1B, IL6, IRAK1, IRAK4, IRF3, IRF5, IRF7, JUN, LBP, LY96, MAP2K1, MAP2K2, MAP2K3, MAP2K4, M…
KEGG:05200	Pathways_in_cancer	25	0.0300745	0.0388768	ABL1, ADCY1, ADCY2, ADCY3, ADCY4, ADCY5, ADCY6, ADCY7, ADCY8, ADCY9, AGTR1, AKT1, AKT2, AKT3, ALK, APAF1, APC, APC2, APPL1, AR, ARAF, ARHGEF1, ARHGEF11, ARHGEF12, ARNT, ARNT2, AXIN1, AXIN2, BAD, BAK1, BAX, BBC3, BCL2, BCL2L1, BCL2L11, BCR, BDKRB1, BDKRB2, BID, BIRC2, BIRC3, BIRC5, BIRC7, BIRC8, BMP2, BMP4, BRAF, BRCA2, CALM1, CALM2, CALM3, CALML3, CALML4, CALML5, CALML6, CAMK2A, CAMK2B, CAMK2D, C…

## Sheet: RxCp 5Dox DOWN
KEGG pathways down-regulated in 5-Dox treated RUNX1c positive cells
Pathway_ID	Pathway	No._of_Associated_Genes	p.value	Adj._p.value	Associated_Genes
KEGG:04110	Cell_cycle	15	1.24183e-07	1.55228e-06	ABL1, ANAPC1, ANAPC10, ANAPC11, ANAPC13, ANAPC2, ANAPC4, ANAPC5, ANAPC7, ATM, ATR, BUB1, BUB1B, BUB3, CCNA1, CCNA2, CCNB1, CCNB2, CCNB3, CCND1, CCND2, CCND3, CCNE1, CCNE2, CCNH, CDC14A, CDC14B, CDC16, CDC20, CDC23, CDC25A, CDC25B, CDC25C, CDC26, CDC27, CDC45, CDC6, CDC7, CDK1, CDK2, CDK4, CDK6, CDK7, CDKN1A, CDKN1B, CDKN1C, CDKN2A, CDKN2B, CDKN2C, CDKN2D, CHEK1, CHEK2, CREBBP, CUL1, DBF4, E2F1, E…
KEGG:03030	DNA_replication	9	7.82702e-08	1.95676e-06	DNA2, FEN1, LIG1, MCM2, MCM3, MCM4, MCM5, MCM6, MCM7, PCNA, POLA1, POLA2, POLD1, POLD2, POLD3, POLD4, POLE, POLE2, POLE3, POLE4, PRIM1, PRIM2, RFC1, RFC2, RFC3, RFC4, RFC5, RNASEH1, RNASEH2A, RNASEH2B, RNASEH2C, RPA1, RPA2, RPA3, RPA4, SSBP1
KEGG:03460	Fanconi_anemia_pathway	9	3.63711e-06	3.03093e-05	ATR, ATRIP, BLM, BRCA1, BRCA2, BRIP1, CENPS, CENPS-CORT, CENPX, EME1, EME2, ERCC1, ERCC4, FAAP100, FAAP24, FAN1, FANCA, FANCB, FANCC, FANCD2, FANCE, FANCF, FANCG, FANCI, FANCL, FANCM, HES1, LOC105369236, MLH1, MUS81, PALB2, PMS2, POLH, POLI, POLK, POLN, RAD51, RAD51C, REV1, REV3L, RMI1, RMI2, RPA1, RPA2, RPA3, RPA4, SLX1A, SLX1B, SLX4, TELO2, TOP3A, TOP3B, UBE2T, USP1, WDR48
KEGG:05322	Systemic_lupus_erythematosus	12	4.93902e-05	0.000308689	ACTN1, ACTN4, C1QA, C1QB, C1QC, C1R, C1S, C2, C3, C4A, C4B, C5, C6, C7, C8A, C8B, C8G, C9, CD28, CD40, CD40LG, CD80, CD86, CTSG, ELANE, FCGR1A, FCGR2A, FCGR3A, FCGR3B, GRIN2A, GRIN2B, H2AFB1, H2AFB2, H2AFB3, H2AFJ, H2AFV, H2AFX, H2AFY, H2AFY2, H2AFZ, H2BFM, H2BFWT, H3F3A, H3F3B, H3F3C, HIST1H2AA, HIST1H2AB, HIST1H2AC, HIST1H2AD, HIST1H2AE, HIST1H2AG, HIST1H2AH, HIST1H2AI, HIST1H2AJ, HIST1H2AK, HI…
KEGG:05203	Viral_carcinogenesis	14	0.000198095	0.000825394	ACTN1, ACTN4, ATF2, ATF4, ATF6B, ATP6V0D1, ATP6V0D2, BAD, BAK1, BAX, C3, CASP3, CASP8, CCNA1, CCNA2, CCND1, CCND2, CCND3, CCNE1, CCNE2, CCR3, CCR4, CCR5, CCR8, CDC20, CDC42, CDK1, CDK2, CDK4, CDK6, CDKN1A, CDKN1B, CDKN2A, CDKN2B, CHD4, CHEK1, CREB1, CREB3, CREB3L1, CREB3L2, CREB3L3, CREB3L4, CREB5, CREBBP, DDB1, DDX3X, DLG1, DNAJA3, EGR2, EGR3, EIF2AK2, EP300, GRB2, GSN, GTF2A1, GTF2A1L, GTF2A2, …
KEGG:04640	Hematopoietic_cell_lineage	9	0.000358764	0.0012813	ANPEP, CD14, CD19, CD1A, CD1B, CD1C, CD1D, CD1E, CD2, CD22, CD24, CD33, CD34, CD36, CD37, CD38, CD3D, CD3E, CD3G, CD4, CD44, CD5, CD55, CD59, CD7, CD8A, CD8B, CD9, CR1, CR2, CSF1, CSF1R, CSF2, CSF2RA, CSF3, CSF3R, DNTT, EPO, EPOR, FCER2, FCGR1A, FLT3, FLT3LG, GP1BA, GP1BB, GP5, GP9, GYPA, HLA-DMA, HLA-DMB, HLA-DOA, HLA-DOB, HLA-DPA1, HLA-DPB1, HLA-DQA1, HLA-DQA2, HLA-DQB1, HLA-DRA, HLA-DRB1, HLA-…
KEGG:04114	Oocyte_meiosis	10	0.000528311	0.00165097	ADCY1, ADCY2, ADCY3, ADCY4, ADCY5, ADCY6, ADCY7, ADCY8, ADCY9, ANAPC1, ANAPC10, ANAPC11, ANAPC13, ANAPC2, ANAPC4, ANAPC5, ANAPC7, AR, AURKA, BTRC, BUB1, CALM1, CALM2, CALM3, CALML3, CALML4, CALML5, CALML6, CAMK2A, CAMK2B, CAMK2D, CAMK2G, CCNB1, CCNB2, CCNE1, CCNE2, CDC16, CDC20, CDC23, CDC25C, CDC26, CDC27, CDK1, CDK2, CPEB1, CPEB2, CPEB3, CPEB4, CUL1, ESPL1, FBXO43, FBXO5, FBXW11, IGF1, IGF1R, I…
KEGG:05310	Asthma	5	0.000626091	0.00173914	CCL11, CD40, CD40LG, EPX, FCER1A, FCER1G, HLA-DMA, HLA-DMB, HLA-DOA, HLA-DOB, HLA-DPA1, HLA-DPB1, HLA-DQA1, HLA-DQA2, HLA-DQB1, HLA-DRA, HLA-DRB1, HLA-DRB3, HLA-DRB4, HLA-DRB5, IL10, IL13, IL3, IL4, IL5, IL9, LOC102723407, MS4A2, PRG2, RNASE3, TNF
KEGG:05134	Legionellosis	6	0.00152076	0.00316825	APAF1, ARF1, BCL2L13, BNIP3, C3, CASP1, CASP3, CASP7, CASP8, CASP9, CD14, CLK1, CR1, CXCL1, CXCL2, CXCL3, CXCL8, CYCS, EEF1A1, EEF1A2, EEF1G, HBS1L, HSF1, HSPA1A, HSPA1B, HSPA1L, HSPA2, HSPA6, HSPA8, HSPD1, IL12A, IL12B, IL18, IL1B, IL6, ITGAM, ITGB2, MYD88, NAIP, NFKB1, NFKB2, NFKBIA, NLRC4, PYCARD, RAB1A, RAB1B, RELA, SAR1A, SAR1B, SEC22B, TLR2, TLR4, TLR5, TNF, VCP
KEGG:04914	Progesterone-mediated_oocyte_maturation	8	0.00188346	0.00362204	ADCY1, ADCY2, ADCY3, ADCY4, ADCY5, ADCY6, ADCY7, ADCY8, ADCY9, AKT1, AKT2, AKT3, ANAPC1, ANAPC10, ANAPC11, ANAPC13, ANAPC2, ANAPC4, ANAPC5, ANAPC7, ARAF, AURKA, BRAF, BUB1, CCNA1, CCNA2, CCNB1, CCNB2, CCNB3, CDC16, CDC23, CDC25A, CDC25B, CDC25C, CDC26, CDC27, CDK1, CDK2, CPEB1, CPEB2, CPEB3, CPEB4, FZR1, GNAI1, GNAI2, GNAI3, HSP90AA1, HSP90AB1, IGF1, IGF1R, INS, KIF22, KRAS, MAD1L1, MAD2L1, MAD2L…
KEGG:04664	Fc_epsilon_RI_signaling_pathway	6	0.00449704	0.00702662	AKT1, AKT2, AKT3, ALOX5, ALOX5AP, BTK, CSF2, FCER1A, FCER1G, FYN, GAB2, GRB2, HRAS, IL13, IL3, IL4, IL5, INPP5D, JMJD7-PLA2G4B, KRAS, LAT, LCP2, LOC102723407, LYN, MAP2K1, MAP2K2, MAP2K3, MAP2K4, MAP2K6, MAP2K7, MAPK1, MAPK10, MAPK11, MAPK12, MAPK13, MAPK14, MAPK3, MAPK8, MAPK9, MS4A2, NRAS, PDPK1, PIK3CA, PIK3CB, PIK3CD, PIK3R1, PIK3R2, PIK3R3, PLA2G4A, PLA2G4B, PLA2G4C, PLA2G4D, PLA2G4E, PLA2G4…
KEGG:05144	Malaria	5	0.00504339	0.00741675	ACKR1, CCL2, CD36, CD40, CD40LG, CD81, COMP, CR1, CSF3, CXCL8, GYPA, GYPB, GYPC, HBA1, HBA2, HBB, HGF, ICAM1, IFNG, IL10, IL12A, IL18, IL1B, IL6, ITGAL, ITGB2, KLRB1, KLRC4-KLRK1, KLRK1, LRP1, MET, MYD88, PECAM1, SDC1, SDC2, SELE, SELP, TGFB1, TGFB2, TGFB3, THBS1, THBS2, THBS3, THBS4, TLR2, TLR4, TLR9, TNF, VCAM1
KEGG:04115	p53_signaling_pathway	5	0.0194964	0.0270783	ADGRB1, APAF1, ATM, ATR, BAX, BBC3, BID, CASP3, CASP8, CASP9, CCNB1, CCNB2, CCND1, CCND2, CCND3, CCNE1, CCNE2, CCNG1, CCNG2, CD82, CDK1, CDK2, CDK4, CDK6, CDKN1A, CDKN2A, CHEK1, CHEK2, CYCS, DDB2, EI24, FAS, GADD45A, GADD45B, GADD45G, GORAB, GTSE1, IGF1, IGFBP3, MDM2, MDM4, PERP, PIDD1, PMAIP1, PPM1D, PTEN, RCHY1, RFWD2, RPRM, RRM2, RRM2B, SERPINB5, SERPINE1, SESN1, SESN2, SESN3, SFN, SHISA5, SIA…

## Sheet: RxCp 10Dox UP
KEGG pathways up-regulated in 10-Dox treated RUNX1c positive cells
Pathway_ID	Pathway	No._of_Associated_Genes	p.value	Adj._p.value	Associated_Genes
KEGG:04659	Th17_cell_differentiation	16	1.19343e-05	0.000115365	AHR, CD247, CD3D, CD3E, CD3G, CD4, CHUK, FOS, FOXP3, GATA3, HIF1A, HLA-DMA, HLA-DMB, HLA-DOA, HLA-DOB, HLA-DPA1, HLA-DPB1, HLA-DQA1, HLA-DQA2, HLA-DQB1, HLA-DRA, HLA-DRB1, HLA-DRB3, HLA-DRB4, HLA-DRB5, HSP90AA1, HSP90AB1, IFNG, IFNGR1, IFNGR2, IKBKB, IKBKG, IL12RB1, IL17A, IL17D, IL17F, IL1B, IL1R1, IL1RAP, IL2, IL21, IL21R, IL22, IL23A, IL23R, IL27RA, IL2RA, IL2RB, IL2RG, IL4, IL4R, IL6, IL6R, I…
KEGG:05164	Influenza_A	22	4.46399e-06	0.000129456	ACTB, ACTG1, ADAR, AGFG1, AKT1, AKT2, AKT3, ATF2, BCL2L2-PABPN1, CASP1, CASP9, CCL2, CCL5, CIITA, CPSF4, CREBBP, CXCL10, CXCL8, CYCS, DDX39B, DDX58, DNAJB1, DNAJC3, EIF2AK1, EIF2AK2, EIF2AK3, EIF2AK4, EIF2S1, EP300, FAS, FASLG, FDPS, FURIN, GSK3B, HLA-DMA, HLA-DMB, HLA-DOA, HLA-DOB, HLA-DPA1, HLA-DPB1, HLA-DQA1, HLA-DQA2, HLA-DQB1, HLA-DRA, HLA-DRB1, HLA-DRB3, HLA-DRB4, HLA-DRB5, HNRNPUL1, HSPA1A…
KEGG:04621	NOD-like_receptor_signaling_pathway	21	9.70656e-06	0.000140745	AIM2, ANTXR1, ANTXR2, ATG12, ATG16L1, ATG5, BCL2, BCL2L1, BIRC2, BIRC3, BRCC3, CAMP, CARD16, CARD17, CARD18, CARD6, CARD8, CARD9, CASP1, CASP12, CASP4, CASP5, CASP8, CASR, CCL2, CCL5, CHUK, CTSB, CXCL1, CXCL2, CXCL3, CXCL8, CYBA, CYBB, DHX33, DNM1L, ERBIN, FADD, GABARAP, GABARAPL1, GABARAPL2, GBP1, GBP2, GBP3, GBP4, GBP5, GBP7, GPRC6A, GSDMD, HSP90AA1, HSP90AB1, IFI16, IFNA1, IFNA10, IFNA13, IFNA…
KEGG:05200	Pathways_in_cancer	45	7.64398e-06	0.000147784	ABL1, ADCY1, ADCY2, ADCY3, ADCY4, ADCY5, ADCY6, ADCY7, ADCY8, ADCY9, AGTR1, AKT1, AKT2, AKT3, ALK, APAF1, APC, APC2, APPL1, AR, ARAF, ARHGEF1, ARHGEF11, ARHGEF12, ARNT, ARNT2, AXIN1, AXIN2, BAD, BAK1, BAX, BBC3, BCL2, BCL2L1, BCL2L11, BCR, BDKRB1, BDKRB2, BID, BIRC2, BIRC3, BIRC5, BIRC7, BIRC8, BMP2, BMP4, BRAF, BRCA2, CALM1, CALM2, CALM3, CALML3, CALML4, CALML5, CALML6, CAMK2A, CAMK2B, CAMK2D, C…
KEGG:04933	AGE-RAGE_signaling_pathway_in_diabetic_complications	15	1.90598e-05	0.000157924	AGER, AGTR1, AKT1, AKT2, AKT3, BAX, BCL2, CASP3, CCL2, CCND1, CDC42, CDK4, CDKN1B, COL1A1, COL1A2, COL3A1, COL4A1, COL4A2, COL4A3, COL4A4, COL4A5, COL4A6, CXCL8, CYBB, DIAPH1, EDN1, EGR1, F3, FN1, FOXO1, HRAS, ICAM1, IL1A, IL1B, IL6, JAK2, JUN, KRAS, MAPK1, MAPK10, MAPK11, MAPK12, MAPK13, MAPK14, MAPK3, MAPK8, MAPK9, MMP2, NFATC1, NFKB1, NOS3, NOX1, NOX4, NRAS, PIK3CA, PIK3CB, PIK3CD, PIK3R1, PIK…
KEGG:05133	Pertussis	12	8.65856e-05	0.000627746	C1QA, C1QB, C1QC, C1R, C1S, C2, C3, C4A, C4B, C4BPA, C4BPB, C5, CALM1, CALM2, CALM3, CALML3, CALML4, CALML5, CALML6, CASP1, CASP3, CASP7, CD14, CFL1, CFL2, CXCL5, CXCL6, CXCL8, FOS, GNAI1, GNAI2, GNAI3, IL10, IL12A, IL12B, IL1A, IL1B, IL23A, IL6, IRAK1, IRAK4, IRF1, IRF3, IRF8, ITGA5, ITGAM, ITGB1, ITGB2, JUN, LY96, MAPK1, MAPK10, MAPK11, MAPK12, MAPK13, MAPK14, MAPK3, MAPK8, MAPK9, MYD88, NFKB1,…
KEGG:05160	Hepatitis_C	16	0.000148842	0.000784802	AKT1, AKT2, AKT3, ARAF, BAD, BRAF, CD81, CDKN1A, CHUK, CLDN1, CLDN10, CLDN11, CLDN14, CLDN15, CLDN16, CLDN17, CLDN18, CLDN19, CLDN2, CLDN20, CLDN22, CLDN23, CLDN24, CLDN25, CLDN3, CLDN4, CLDN5, CLDN6, CLDN7, CLDN8, CLDN9, CXCL8, DDX58, EGF, EGFR, EIF2AK1, EIF2AK2, EIF2AK3, EIF2AK4, EIF2S1, EIF3E, GRB2, GSK3B, HRAS, IFIT1, IFIT1B, IFNA1, IFNA10, IFNA13, IFNA14, IFNA16, IFNA17, IFNA2, IFNA21, IFNA4…
KEGG:04068	FoxO_signaling_pathway	16	0.000162875	0.00078723	AGAP2, AKT1, AKT2, AKT3, ARAF, ATG12, ATM, BCL2L11, BCL6, BNIP3, BRAF, C8orf44-SGK3, CAT, CCNB1, CCNB2, CCNB3, CCND1, CCND2, CCNG2, CDK2, CDKN1A, CDKN1B, CDKN2B, CDKN2D, CHUK, CREBBP, CSNK1E, EGF, EGFR, EP300, FASLG, FBXO25, FBXO32, FOXG1, FOXO1, FOXO3, FOXO4, FOXO6, G6PC, G6PC2, G6PC3, GABARAP, GABARAPL1, GABARAPL2, GADD45A, GADD45B, GADD45G, GRB2, GRM1, HOMER1, HOMER2, HOMER3, HRAS, IGF1, IGF1R…
KEGG:04658	Th1_and_Th2_cell_differentiation	13	0.000143057	0.000829732	CD247, CD3D, CD3E, CD3G, CD4, CHUK, DLL1, DLL3, DLL4, FOS, GATA3, HLA-DMA, HLA-DMB, HLA-DOA, HLA-DOB, HLA-DPA1, HLA-DPB1, HLA-DQA1, HLA-DQA2, HLA-DQB1, HLA-DRA, HLA-DRB1, HLA-DRB3, HLA-DRB4, HLA-DRB5, IFNG, IFNGR1, IFNGR2, IKBKB, IKBKG, IL12A, IL12B, IL12RB1, IL12RB2, IL13, IL2, IL2RA, IL2RB, IL2RG, IL4, IL4R, IL5, JAG1, JAG2, JAK1, JAK2, JAK3, JUN, LAT, LCK, MAF, MAML1, MAML2, MAML3, MAPK1, MAPK…
KEGG:04620	Toll-like_receptor_signaling_pathway	14	0.000136044	0.00087673	AKT1, AKT2, AKT3, CASP8, CCL3, CCL3L1, CCL3L3, CCL4, CCL4L1, CCL4L2, CCL5, CD14, CD40, CD80, CD86, CHUK, CTSK, CXCL10, CXCL11, CXCL8, CXCL9, FADD, FOS, IFNA1, IFNA10, IFNA13, IFNA14, IFNA16, IFNA17, IFNA2, IFNA21, IFNA4, IFNA5, IFNA6, IFNA7, IFNA8, IFNAR1, IFNAR2, IFNB1, IKBKB, IKBKE, IKBKG, IL12A, IL12B, IL1B, IL6, IRAK1, IRAK4, IRF3, IRF5, IRF7, JUN, LBP, LY96, MAP2K1, MAP2K2, MAP2K3, MAP2K4, M…
KEGG:04630	Jak-STAT_signaling_pathway	18	0.000197754	0.000882289	AKT1, AKT2, AKT3, AOX1, BCL2, BCL2L1, CCND1, CCND2, CCND3, CDKN1A, CISH, CNTF, CNTFR, CREBBP, CRLF2, CSF2, CSF2RA, CSF2RB, CSF3, CSF3R, CSH1, CSH2, CTF1, EGF, EGFR, EP300, EPO, EPOR, FHL1, GFAP, GH1, GH2, GHR, GRB2, HRAS, IFNA1, IFNA10, IFNA13, IFNA14, IFNA16, IFNA17, IFNA2, IFNA21, IFNA4, IFNA5, IFNA6, IFNA7, IFNA8, IFNAR1, IFNAR2, IFNB1, IFNE, IFNG, IFNGR1, IFNGR2, IFNK, IFNL1, IFNL2, IFNL3, IF…
KEGG:05323	Rheumatoid_arthritis	12	0.000445058	0.00161333	ACP5, ANGPT1, ATP6AP1, ATP6V0A1, ATP6V0A2, ATP6V0A4, ATP6V0B, ATP6V0C, ATP6V0D1, ATP6V0D2, ATP6V0E1, ATP6V0E2, ATP6V1A, ATP6V1B1, ATP6V1B2, ATP6V1C1, ATP6V1C2, ATP6V1D, ATP6V1E1, ATP6V1E2, ATP6V1F, ATP6V1G1, ATP6V1G2, ATP6V1G3, ATP6V1H, CCL2, CCL20, CCL3, CCL3L1, CCL3L3, CCL5, CD28, CD80, CD86, CSF1, CSF2, CTLA4, CTSK, CTSL, CXCL1, CXCL12, CXCL5, CXCL6, CXCL8, FLT1, FOS, HLA-DMA, HLA-DMB, HLA-DOA…
KEGG:05161	Hepatitis_B	16	0.000445039	0.00172082	AKT1, AKT2, AKT3, APAF1, ATF2, ATF4, ATF6B, ATP6AP1, BAD, BAX, BCL2, BIRC5, CASP10, CASP12, CASP3, CASP8, CASP9, CCNA1, CCNA2, CCND1, CCNE1, CCNE2, CDK2, CDK4, CDK6, CDKN1A, CDKN1B, CHUK, CREB1, CREB3, CREB3L1, CREB3L2, CREB3L3, CREB3L4, CREB5, CREBBP, CXCL8, CYCS, DDB1, DDB2, DDX3X, DDX58, E2F1, E2F2, E2F3, EGR2, EGR3, ELK1, EP300, FADD, FAS, FASLG, FOS, GRB2, HRAS, HSPG2, IFIH1, IFNA1, IFNA10, …
KEGG:05166	HTLV-I_infection	23	0.000606377	0.00195388	ADCY1, ADCY2, ADCY3, ADCY4, ADCY5, ADCY6, ADCY7, ADCY8, ADCY9, AKT1, AKT2, AKT3, ANAPC1, ANAPC10, ANAPC11, ANAPC2, ANAPC4, ANAPC5, ANAPC7, APC, APC2, ATF1, ATF2, ATF3, ATF4, ATM, ATR, BAX, BCL2L1, BUB1B, BUB3, CALR, CANX, CCNB2, CCND1, CCND2, CCND3, CD3D, CD3E, CD3G, CD40, CDC16, CDC20, CDC23, CDC26, CDC27, CDK4, CDKN1A, CDKN2A, CDKN2B, CDKN2C, CHEK1, CHEK2, CHUK, CREB1, CREBBP, CREM, CRTC1, CRTC…
KEGG:05120	Epithelial_cell_signaling_in_Helicobacter_pylori_infection	10	0.000604112	0.00206109	ADAM10, ADAM17, ATP6AP1, ATP6V0A1, ATP6V0A2, ATP6V0A4, ATP6V0B, ATP6V0C, ATP6V0D1, ATP6V0D2, ATP6V0E1, ATP6V0E2, ATP6V1A, ATP6V1B1, ATP6V1B2, ATP6V1C1, ATP6V1C2, ATP6V1D, ATP6V1E1, ATP6V1E2, ATP6V1F, ATP6V1G1, ATP6V1G2, ATP6V1G3, ATP6V1H, CASP3, CCL5, CDC42, CHUK, CSK, CXCL1, CXCL8, CXCR1, CXCR2, EGFR, F11R, GIT1, HBEGF, IGSF5, IKBKB, IKBKG, JAM2, JAM3, JUN, LYN, MAP2K4, MAP3K14, MAPK10, MAPK11, …
KEGG:05231	Choline_metabolism_in_cancer	12	0.00106185	0.00293272	AKT1, AKT2, AKT3, CHKA, CHKB, CHPT1, DGKA, DGKB, DGKD, DGKE, DGKG, DGKH, DGKI, DGKK, DGKQ, DGKZ, EGF, EGFR, EIF4EBP1, FOS, GPCPD1, GRB2, HIF1A, HRAS, JMJD7-PLA2G4B, JUN, KRAS, LYPLA1, MAP2K1, MAP2K2, MAPK1, MAPK10, MAPK3, MAPK8, MAPK9, MTOR, NRAS, PCYT1A, PCYT1B, PDGFA, PDGFB, PDGFC, PDGFD, PDGFRA, PDGFRB, PDPK1, PIK3CA, PIK3CB, PIK3CD, PIK3R1, PIK3R2, PIK3R3, PIP5K1A, PIP5K1B, PIP5K1C, PLA2G4A, …
KEGG:04010	MAPK_signaling_pathway	24	0.0018733	0.00472398	AKT1, AKT2, AKT3, ANGPT1, ANGPT2, ANGPT4, ARAF, ARRB1, ARRB2, ATF2, ATF4, BDNF, BRAF, CACNA1A, CACNA1B, CACNA1C, CACNA1D, CACNA1E, CACNA1F, CACNA1G, CACNA1H, CACNA1I, CACNA1S, CACNA2D1, CACNA2D2, CACNA2D3, CACNA2D4, CACNB1, CACNB2, CACNB3, CACNB4, CACNG1, CACNG2, CACNG3, CACNG4, CACNG5, CACNG6, CACNG7, CACNG8, CASP3, CD14, CDC25B, CDC42, CHUK, CRK, CRKL, CSF1, CSF1R, DAXX, DDIT3, DUSP1, DUSP10, D…
KEGG:05162	Measles	14	0.00182373	0.00480802	ADAR, AKT1, AKT2, AKT3, BBC3, CBLB, CCND1, CCND2, CCND3, CCNE1, CCNE2, CD209, CD28, CD3D, CD3E, CD3G, CD46, CDK2, CDK4, CDK6, CDKN1B, CHUK, CLEC4M, CSNK2A1, CSNK2A2, CSNK2A3, CSNK2B, DDX58, DOK1, EIF2AK1, EIF2AK2, EIF2AK3, EIF2AK4, EIF2S1, EIF3H, FAS, FASLG, FCGR2B, FYN, GSK3B, HSPA1A, HSPA1B, HSPA1L, HSPA2, HSPA6, HSPA8, IFIH1, IFNA1, IFNA10, IFNA13, IFNA14, IFNA16, IFNA17, IFNA2, IFNA21, IFNA4,…
KEGG:04151	PI3K-Akt_signaling_pathway	27	0.0023544	0.00546221	AKT1, AKT2, AKT3, ANGPT1, ANGPT2, ANGPT4, ATF2, ATF4, ATF6B, BAD, BCL2, BCL2L1, BCL2L11, BDNF, BRCA1, C8orf44-SGK3, CASP9, CCND1, CCND2, CCND3, CCNE1, CCNE2, CD19, CDC37, CDK2, CDK4, CDK6, CDKN1A, CDKN1B, CHAD, CHRM1, CHRM2, CHUK, COL1A1, COL1A2, COL2A1, COL4A1, COL4A2, COL4A3, COL4A4, COL4A5, COL4A6, COL6A1, COL6A2, COL6A3, COL6A5, COL6A6, COL9A1, COL9A2, COL9A3, COMP, CREB1, CREB3, CREB3L1, CRE…
KEGG:04668	TNF_signaling_pathway	12	0.00226651	0.0054774	AKT1, AKT2, AKT3, ATF2, ATF4, ATF6B, BAG4, BCL3, BIRC2, BIRC3, CASP10, CASP3, CASP7, CASP8, CCL2, CCL20, CCL5, CEBPB, CFLAR, CHUK, CREB1, CREB3, CREB3L1, CREB3L2, CREB3L3, CREB3L4, CREB5, CSF1, CSF2, CX3CL1, CXCL1, CXCL10, CXCL2, CXCL3, CXCL5, DAB2IP, DNM1L, EDN1, FADD, FAS, FOS, ICAM1, IKBKB, IKBKG, IL15, IL18R1, IL1B, IL6, ITCH, JAG1, JUN, JUNB, LIF, LTA, MAP2K1, MAP2K3, MAP2K4, MAP2K6, MAP2K7,…
KEGG:05418	Fluid_shear_stress_and_atherosclerosis	14	0.00257651	0.00574759	ACTB, ACTG1, ACVR1, ACVR2A, ACVR2B, AKT1, AKT2, AKT3, ARHGEF2, ASS1, BCL2, BMP4, BMPR1A, BMPR1B, BMPR2, CALM1, CALM2, CALM3, CALML3, CALML4, CALML5, CALML6, CAV1, CAV2, CAV3, CCL2, CDH5, CHUK, CTNNB1, CTSL, CYBA, DUSP1, EDN1, FOS, GPC1, GSTA1, GSTA2, GSTA3, GSTA4, GSTA5, GSTM1, GSTM2, GSTM3, GSTM4, GSTM5, GSTO1, GSTO2, GSTP1, GSTT1, GSTT2, GSTT2B, HMOX1, HSP90AA1, HSP90AB1, HSP90B1, ICAM1, IFNG, …
KEGG:05202	Transcriptional_misregulation_in_cancer	17	0.00267652	0.00574956	AFF1, ARNT2, ASPSCR1, ATF1, ATM, BAIAP3, BAK1, BAX, BCL11B, BCL2A1, BCL2L1, BCL6, BIRC3, BMI1, BMP2K, CCNA1, CCND2, CCNT1, CCNT2, CD14, CD40, CD86, CDK14, CDK9, CDKN1A, CDKN1B, CDKN2C, CEBPA, CEBPB, CEBPE, COMMD3-BMI1, CSF1R, CSF2, CXCL8, DDB2, DDIT3, DDX5, DEFA3, DOT1L, DUSP6, ELANE, ELK4, ERG, ETV1, ETV4, ETV5, ETV6, ETV7, EWSR1, EYA1, FCGR1A, FEV, FLI1, FLT1, FLT3, FOXO1, FUS, FUT8, GADD45A, G…
KEGG:05205	Proteoglycans_in_cancer	18	0.0028269	0.00585572	ACTB, ACTG1, AKT1, AKT2, AKT3, ANK1, ANK2, ANK3, ARAF, ARHGEF1, ARHGEF12, BRAF, CAMK2A, CAMK2B, CAMK2D, CAMK2G, CASP3, CAV1, CAV2, CAV3, CBL, CBLB, CBLC, CCND1, CD44, CD63, CDC42, CDKN1A, COL21A1, CTNNB1, CTSL, CTTN, DCN, DDX5, DROSHA, EGFR, EIF4B, ELK1, ERBB2, ERBB3, ERBB4, ESR1, EZR, FAS, FASLG, FGF2, FGFR1, FLNA, FLNB, FLNC, FN1, FRS2, FZD1, FZD10, FZD2, FZD3, FZD4, FZD5, FZD6, FZD7, FZD8, FZD…
KEGG:04380	Osteoclast_differentiation	13	0.00337198	0.00674397	ACP5, AKT1, AKT2, AKT3, BLNK, BTK, CALCR, CAMK4, CHUK, CREB1, CSF1, CSF1R, CTSK, CYBA, CYLD, FCGR1A, FCGR2A, FCGR2B, FCGR2C, FCGR3A, FCGR3B, FHL2, FOS, FOSB, FOSL1, FOSL2, FYN, GAB2, GRB2, IFNAR1, IFNAR2, IFNB1, IFNG, IFNGR1, IFNGR2, IKBKB, IKBKG, IL1A, IL1B, IL1R1, IRF9, ITGB3, JAK1, JUN, JUNB, JUND, LCK, LCP2, LILRA1, LILRA2, LILRA3, LILRA4, LILRA5, LILRA6, LILRB1, LILRB2, LILRB3, LILRB4, LILRB…
KEGG:04514	Cell_adhesion_molecules_(CAMs)	14	0.00380038	0.00711038	ALCAM, CADM1, CADM3, CD2, CD22, CD226, CD274, CD276, CD28, CD34, CD4, CD40, CD40LG, CD58, CD6, CD80, CD86, CD8A, CD8B, CD99, CDH1, CDH15, CDH2, CDH3, CDH4, CDH5, CLDN1, CLDN10, CLDN11, CLDN14, CLDN15, CLDN16, CLDN17, CLDN18, CLDN19, CLDN2, CLDN20, CLDN22, CLDN23, CLDN24, CLDN25, CLDN3, CLDN4, CLDN5, CLDN6, CLDN7, CLDN8, CLDN9, CNTN1, CNTN2, CNTNAP1, CNTNAP2, CTLA4, ESAM, F11R, GLG1, HLA-A, HLA-B,…
KEGG:05132	Salmonella_infection	10	0.00371185	0.00717625	ACTB, ACTG1, ARPC1A, ARPC1B, ARPC2, ARPC3, ARPC4, ARPC5, ARPC5L, CASP1, CCL3, CCL3L1, CCL3L3, CCL4, CCL4L1, CCL4L2, CD14, CDC42, CSF2, CXCL1, CXCL2, CXCL3, CXCL8, DYNC1H1, DYNC1I1, DYNC1I2, DYNC1LI1, DYNC1LI2, DYNC2H1, FLNA, FLNB, FLNC, FOS, IFNG, IFNGR1, IFNGR2, IL18, IL1A, IL1B, IL6, JUN, KLC1, KLC2, KLC3, KLC4, LBP, MAPK1, MAPK10, MAPK11, MAPK12, MAPK13, MAPK14, MAPK3, MAPK8, MAPK9, MYD88, MYH…
KEGG:04919	Thyroid_hormone_signaling_pathway	12	0.00411346	0.00745564	ACTB, ACTG1, AKT1, AKT2, AKT3, ATP1A1, ATP1A2, ATP1A3, ATP1A4, ATP1B1, ATP1B2, ATP1B3, ATP1B4, ATP2A2, BAD, BMP4, CASP9, CCND1, CREBBP, CTNNB1, DIO1, DIO2, DIO3, EP300, ESR1, FOXO1, FXYD2, GATA4, GSK3B, HDAC1, HDAC2, HDAC3, HIF1A, HRAS, ITGAV, ITGB3, KAT2A, KAT2B, KRAS, MAP2K1, MAP2K2, MAPK1, MAPK3, MDM2, MED1, MED12, MED12L, MED13, MED13L, MED14, MED16, MED17, MED24, MED27, MED30, MED4, MTOR, MY…
KEGG:04727	GABAergic_synapse	10	0.00438658	0.00770974	ABAT, ADCY1, ADCY2, ADCY3, ADCY4, ADCY5, ADCY6, ADCY7, ADCY8, ADCY9, CACNA1A, CACNA1B, CACNA1C, CACNA1D, CACNA1F, CACNA1S, GABARAP, GABARAPL1, GABARAPL2, GABBR1, GABBR2, GABRA1, GABRA2, GABRA3, GABRA4, GABRA5, GABRA6, GABRB1, GABRB2, GABRB3, GABRD, GABRE, GABRG1, GABRG2, GABRG3, GABRP, GABRQ, GABRR1, GABRR2, GABRR3, GAD1, GAD2, GLS, GLS2, GLUL, GNAI1, GNAI2, GNAI3, GNAO1, GNB1, GNB2, GNB3, GNB4, …
KEGG:05168	Herpes_simplex_infection	16	0.00605184	0.0103237	ALYREF, ARNTL, C1QBP, C3, C5, CASP3, CASP8, CCL2, CCL5, CD74, CDC34, CDK1, CDK2, CFP, CHUK, CLOCK, CREBBP, CSNK2A1, CSNK2A2, CSNK2A3, CSNK2B, CUL1, CYCS, DAXX, DDX58, EEF1D, EIF2AK1, EIF2AK2, EIF2AK3, EIF2AK4, EIF2S1, EP300, FADD, FAS, FASLG, FOS, GTF2I, GTF2IRD1, HCFC1, HCFC2, HLA-A, HLA-B, HLA-C, HLA-DMA, HLA-DMB, HLA-DOA, HLA-DOB, HLA-DPA1, HLA-DPB1, HLA-DQA1, HLA-DQA2, HLA-DQB1, HLA-DRA, HLA-…
KEGG:05145	Toxoplasmosis	11	0.00924732	0.0153241	AKT1, AKT2, AKT3, ALOX5, BAD, BCL2, BCL2L1, BIRC2, BIRC3, BIRC7, BIRC8, CASP3, CASP8, CASP9, CCR5, CD40, CD40LG, CHUK, CIITA, CYCS, GNAI1, GNAI2, GNAI3, GNAO1, HLA-DMA, HLA-DMB, HLA-DOA, HLA-DOB, HLA-DPA1, HLA-DPB1, HLA-DQA1, HLA-DQA2, HLA-DQB1, HLA-DRA, HLA-DRB1, HLA-DRB3, HLA-DRB4, HLA-DRB5, HSPA1A, HSPA1B, HSPA1L, HSPA2, HSPA6, HSPA8, IFNG, IFNGR1, IFNGR2, IKBKB, IKBKG, IL10, IL10RA, IL10RB, I…
KEGG:04072	Phospholipase_D_signaling_pathway	13	0.010123	0.0163093	ADCY1, ADCY2, ADCY3, ADCY4, ADCY5, ADCY6, ADCY7, ADCY8, ADCY9, AGPAT1, AGPAT2, AGPAT3, AGPAT4, AGPAT5, AGTR1, AKT1, AKT2, AKT3, ARF1, ARF6, AVP, AVPR1A, AVPR1B, AVPR2, CXCL8, CXCR1, CXCR2, CYTH1, CYTH2, CYTH3, CYTH4, DGKA, DGKB, DGKD, DGKE, DGKG, DGKH, DGKI, DGKK, DGKQ, DGKZ, DNM1, DNM2, DNM3, EGF, EGFR, F2R, FCER1A, FCER1G, FYN, GAB1, GAB2, GNA12, GNA13, GNAS, GRB2, GRM1, GRM2, GRM3, GRM4, GRM5,…
KEGG:04060	Cytokine-cytokine_receptor_interaction	20	0.0124664	0.019542	ACKR3, ACVR1, ACVR1B, ACVR2A, ACVR2B, AMH, AMHR2, BMP2, BMP7, BMPR1A, BMPR1B, BMPR2, CCL1, CCL11, CCL13, CCL14, CCL15, CCL16, CCL17, CCL18, CCL19, CCL2, CCL20, CCL21, CCL22, CCL23, CCL24, CCL25, CCL26, CCL27, CCL28, CCL3, CCL3L1, CCL3L3, CCL4, CCL4L1, CCL4L2, CCL5, CCL7, CCL8, CCR1, CCR10, CCR2, CCR3, CCR4, CCR5, CCR6, CCR7, CCR8, CCR9, CD27, CD40, CD40LG, CD70, CLCF1, CNTF, CNTFR, CRLF2, CSF1, C…
KEGG:04660	T_cell_receptor_signaling_pathway	10	0.0130213	0.0198746	AKT1, AKT2, AKT3, BCL10, BUB1B-PAK6, CARD11, CBL, CBLB, CBLC, CD247, CD28, CD3D, CD3E, CD3G, CD4, CD40LG, CD8A, CD8B, CDC42, CDK4, CHUK, CSF2, CTLA4, DLG1, FOS, FYN, GRAP2, GRB2, GSK3B, HRAS, ICOS, IFNG, IKBKB, IKBKG, IL10, IL2, IL4, IL5, ITK, JUN, KRAS, LAT, LCK, LCP2, MALT1, MAP2K1, MAP2K2, MAP2K7, MAP3K14, MAP3K7, MAP3K8, MAPK1, MAPK11, MAPK12, MAPK13, MAPK14, MAPK3, MAPK9, NCK1, NCK2, NFATC1,…
KEGG:05169	Epstein-Barr_virus_infection	16	0.0141516	0.0200193	ADRM1, AKAP8L, AKT1, AKT2, AKT3, ATF2, BCL2, CCNA1, CCNA2, CD19, CD38, CD40, CD44, CD58, CDK1, CDK2, CDKN1A, CDKN1B, CHUK, CR2, CREBBP, CSNK2A1, CSNK2A2, CSNK2A3, CSNK2B, DDX58, EIF2AK1, EIF2AK2, EIF2AK3, EIF2AK4, ENTPD1, ENTPD3, ENTPD8, EP300, FCER2, FGR, GSK3B, GTF2B, GTF2E1, GTF2E2, HDAC1, HDAC2, HDAC4, HDAC5, HLA-A, HLA-B, HLA-C, HLA-DPA1, HLA-DPB1, HLA-DQA1, HLA-DQA2, HLA-DQB1, HLA-DRA, HLA-…
KEGG:04145	Phagosome	13	0.0138895	0.0201398	ACTB, ACTG1, ATP6AP1, ATP6V0A1, ATP6V0A2, ATP6V0A4, ATP6V0B, ATP6V0C, ATP6V0D1, ATP6V0D2, ATP6V0E1, ATP6V0E2, ATP6V1A, ATP6V1B1, ATP6V1B2, ATP6V1C1, ATP6V1C2, ATP6V1D, ATP6V1E1, ATP6V1E2, ATP6V1F, ATP6V1G1, ATP6V1G2, ATP6V1G3, ATP6V1H, C1R, C3, CALR, CANX, CD14, CD209, CD36, CLEC4M, CLEC7A, COLEC11, COLEC12, COMP, CORO1A, CTSL, CTSS, CYBA, CYBB, DYNC1H1, DYNC1I1, DYNC1I2, DYNC1LI1, DYNC1LI2, DYNC…
KEGG:04371	Apelin_signaling_pathway	12	0.0149158	0.0205981	ACTA2, ADCY1, ADCY10, ADCY2, ADCY3, ADCY4, ADCY5, ADCY6, ADCY7, ADCY8, ADCY9, AGTR1, AKT1, AKT2, AKT3, APLN, APLNR, BECN1, BECN2, BORCS8-MEF2B, CALM1, CALM2, CALM3, CALML3, CALML4, CALML5, CALML6, CAMK4, CCND1, CDH1, CTGF, EGR1, GABARAP, GABARAPL1, GABARAPL2, GNA13, GNAI1, GNAI2, GNAI3, GNAQ, GNB1, GNB2, GNB3, GNB4, GNB5, GNG10, GNG11, GNG12, GNG13, GNG2, GNG3, GNG4, GNG5, GNG7, GNG8, GNGT1, GNGT…
KEGG:04510	Focal_adhesion	15	0.0247146	0.033336	ACTB, ACTG1, ACTN1, ACTN4, AKT1, AKT2, AKT3, ARHGAP35, ARHGAP5, BAD, BCAR1, BCL2, BIRC2, BIRC3, BRAF, BUB1B-PAK6, CAPN2, CAV1, CAV2, CAV3, CCND1, CCND2, CCND3, CDC42, CHAD, COL1A1, COL1A2, COL2A1, COL4A1, COL4A2, COL4A3, COL4A4, COL4A5, COL4A6, COL6A1, COL6A2, COL6A3, COL6A5, COL6A6, COL9A1, COL9A2, COL9A3, COMP, CRK, CRKL, CTNNB1, DIAPH1, DOCK1, EGF, EGFR, ELK1, ERBB2, FLNA, FLNB, FLNC, FLT1, FL…
KEGG:04014	Ras_signaling_pathway	17	0.0259185	0.0341653	ABL1, ABL2, AFDN, AKT1, AKT2, AKT3, ANGPT1, ANGPT2, ANGPT4, ARF6, BAD, BCL2L1, BDNF, BRAP, BUB1B-PAK6, CALM1, CALM2, CALM3, CALML3, CALML4, CALML5, CALML6, CDC42, CHUK, CSF1, CSF1R, EFNA1, EFNA2, EFNA3, EFNA4, EFNA5, EGF, EGFR, ELK1, EPHA2, ETS1, ETS2, EXOC2, FASLG, FGF1, FGF10, FGF11, FGF12, FGF13, FGF14, FGF16, FGF17, FGF18, FGF19, FGF2, FGF20, FGF21, FGF22, FGF23, FGF3, FGF4, FGF5, FGF6, FGF7,…
KEGG:05203	Viral_carcinogenesis	15	0.0267403	0.0344653	ACTN1, ACTN4, ATF2, ATF4, ATF6B, ATP6V0D1, ATP6V0D2, BAD, BAK1, BAX, C3, CASP3, CASP8, CCNA1, CCNA2, CCND1, CCND2, CCND3, CCNE1, CCNE2, CCR3, CCR4, CCR5, CCR8, CDC20, CDC42, CDK1, CDK2, CDK4, CDK6, CDKN1A, CDKN1B, CDKN2A, CDKN2B, CHD4, CHEK1, CREB1, CREB3, CREB3L1, CREB3L2, CREB3L3, CREB3L4, CREB5, CREBBP, DDB1, DDX3X, DLG1, DNAJA3, EGR2, EGR3, EIF2AK2, EP300, GRB2, GSN, GTF2A1, GTF2A1L, GTF2A2, …
KEGG:04210	Apoptosis	11	0.0356303	0.0439693	ACTB, ACTG1, AIFM1, AKT1, AKT2, AKT3, APAF1, ATF4, ATM, BAD, BAK1, BAX, BBC3, BCL2, BCL2A1, BCL2L1, BCL2L11, BID, BIRC2, BIRC3, BIRC5, CAPN1, CAPN2, CASP10, CASP12, CASP2, CASP3, CASP6, CASP7, CASP8, CASP9, CFLAR, CHUK, CSF2RB, CTSB, CTSC, CTSD, CTSF, CTSH, CTSK, CTSL, CTSO, CTSS, CTSV, CTSW, CTSZ, CYCS, DAB2IP, DAXX, DDIT3, DFFA, DFFB, DIABLO, EIF2AK3, EIF2S1, ENDOG, ERN1, FADD, FAS, FASLG, FOS,…
KEGG:04550	Signaling_pathways_regulating_pluripotency_of_stem_cells	11	0.0372682	0.0450324	ACVR1, ACVR1B, ACVR1C, ACVR2A, ACVR2B, AKT1, AKT2, AKT3, APC, APC2, AXIN1, AXIN2, BMI1, BMP4, BMPR1A, BMPR1B, BMPR2, COMMD3-BMI1, CTNNB1, DLX5, DUSP9, DVL1, DVL2, DVL3, ESRRB, ESX1, FGF2, FGFR1, FGFR2, FGFR3, FGFR4, FZD1, FZD10, FZD2, FZD3, FZD4, FZD5, FZD6, FZD7, FZD8, FZD9, GRB2, GSK3B, HAND1, HESX1, HNF1A, HOXB1, HRAS, ID1, ID2, ID3, ID4, IGF1, IGF1R, IL6ST, INHBA, INHBB, INHBC, INHBE, ISL1, J…

## Sheet: RxCp 10Dox DOWN
KEGG pathways down-regulated in 10-Dox treated RUNX1c positive cells
Pathway_ID	Pathway	No._of_Associated_Genes	p.value	Adj._p.value	Associated_Genes
KEGG:04110	Cell_cycle	40	5.02843e-20	2.61478e-18	ABL1, ANAPC1, ANAPC10, ANAPC11, ANAPC13, ANAPC2, ANAPC4, ANAPC5, ANAPC7, ATM, ATR, BUB1, BUB1B, BUB3, CCNA1, CCNA2, CCNB1, CCNB2, CCNB3, CCND1, CCND2, CCND3, CCNE1, CCNE2, CCNH, CDC14A, CDC14B, CDC16, CDC20, CDC23, CDC25A, CDC25B, CDC25C, CDC26, CDC27, CDC45, CDC6, CDC7, CDK1, CDK2, CDK4, CDK6, CDK7, CDKN1A, CDKN1B, CDKN1C, CDKN2A, CDKN2B, CDKN2C, CDKN2D, CHEK1, CHEK2, CREBBP, CUL1, DBF4, E2F1, E…
KEGG:03030	DNA_replication	20	4.37912e-16	1.13857e-14	DNA2, FEN1, LIG1, MCM2, MCM3, MCM4, MCM5, MCM6, MCM7, PCNA, POLA1, POLA2, POLD1, POLD2, POLD3, POLD4, POLE, POLE2, POLE3, POLE4, PRIM1, PRIM2, RFC1, RFC2, RFC3, RFC4, RFC5, RNASEH1, RNASEH2A, RNASEH2B, RNASEH2C, RPA1, RPA2, RPA3, RPA4, SSBP1
KEGG:04640	Hematopoietic_cell_lineage	20	5.81166e-07	1.00735e-05	ANPEP, CD14, CD19, CD1A, CD1B, CD1C, CD1D, CD1E, CD2, CD22, CD24, CD33, CD34, CD36, CD37, CD38, CD3D, CD3E, CD3G, CD4, CD44, CD5, CD55, CD59, CD7, CD8A, CD8B, CD9, CR1, CR2, CSF1, CSF1R, CSF2, CSF2RA, CSF3, CSF3R, DNTT, EPO, EPOR, FCER2, FCGR1A, FLT3, FLT3LG, GP1BA, GP1BB, GP5, GP9, GYPA, HLA-DMA, HLA-DMB, HLA-DOA, HLA-DOB, HLA-DPA1, HLA-DPB1, HLA-DQA1, HLA-DQA2, HLA-DQB1, HLA-DRA, HLA-DRB1, HLA-…
KEGG:03460	Fanconi_anemia_pathway	14	2.11685e-06	2.7519e-05	ATR, ATRIP, BLM, BRCA1, BRCA2, BRIP1, CENPS, CENPS-CORT, CENPX, EME1, EME2, ERCC1, ERCC4, FAAP100, FAAP24, FAN1, FANCA, FANCB, FANCC, FANCD2, FANCE, FANCF, FANCG, FANCI, FANCL, FANCM, HES1, LOC105369236, MLH1, MUS81, PALB2, PMS2, POLH, POLI, POLK, POLN, RAD51, RAD51C, REV1, REV3L, RMI1, RMI2, RPA1, RPA2, RPA3, RPA4, SLX1A, SLX1B, SLX4, TELO2, TOP3A, TOP3B, UBE2T, USP1, WDR48
KEGG:05144	Malaria	13	2.9653e-06	3.08391e-05	ACKR1, CCL2, CD36, CD40, CD40LG, CD81, COMP, CR1, CSF3, CXCL8, GYPA, GYPB, GYPC, HBA1, HBA2, HBB, HGF, ICAM1, IFNG, IL10, IL12A, IL18, IL1B, IL6, ITGAL, ITGB2, KLRB1, KLRC4-KLRK1, KLRK1, LRP1, MET, MYD88, PECAM1, SDC1, SDC2, SELE, SELP, TGFB1, TGFB2, TGFB3, THBS1, THBS2, THBS3, THBS4, TLR2, TLR4, TLR9, TNF, VCAM1
KEGG:04914	Progesterone-mediated_oocyte_maturation	18	1.38337e-05	0.000119892	ADCY1, ADCY2, ADCY3, ADCY4, ADCY5, ADCY6, ADCY7, ADCY8, ADCY9, AKT1, AKT2, AKT3, ANAPC1, ANAPC10, ANAPC11, ANAPC13, ANAPC2, ANAPC4, ANAPC5, ANAPC7, ARAF, AURKA, BRAF, BUB1, CCNA1, CCNA2, CCNB1, CCNB2, CCNB3, CDC16, CDC23, CDC25A, CDC25B, CDC25C, CDC26, CDC27, CDK1, CDK2, CPEB1, CPEB2, CPEB3, CPEB4, FZR1, GNAI1, GNAI2, GNAI3, HSP90AA1, HSP90AB1, IGF1, IGF1R, INS, KIF22, KRAS, MAD1L1, MAD2L1, MAD2L…
KEGG:00240	Pyrimidine_metabolism	18	2.11771e-05	0.000137651	AK9, CAD, CANT1, CDA, CMPK1, CMPK2, CTPS1, CTPS2, DCK, DCTD, DCTPP1, DHODH, DPYD, DPYS, DTYMK, DUT, ENPP1, ENPP3, ENTPD1, ENTPD3, ENTPD4, ENTPD5, ENTPD6, ENTPD8, LOC101060521, NME1, NME1-NME2, NME2, NME3, NME4, NME6, NME7, NT5C, NT5C1A, NT5C1B, NT5C1B-RDH14, NT5C2, NT5C3A, NT5C3B, NT5E, NT5M, NUDT2, PNP, PNPT1, POLA1, POLA2, POLD1, POLD2, POLD3, POLD4, POLE, POLE2, POLE3, POLE4, POLR1A, POLR1B, P…
KEGG:05221	Acute_myeloid_leukemia	14	2.07965e-05	0.000154488	AKT1, AKT2, AKT3, ARAF, BAD, BCL2A1, BRAF, CCNA1, CCND1, CD14, CEBPA, CEBPE, CHUK, CSF1R, CSF2, DUSP6, EIF4EBP1, FCGR1A, FLT3, GRB2, HRAS, IKBKB, IKBKG, IL3, ITGAM, JUP, KIT, KRAS, LEF1, MAP2K1, MAP2K2, MAPK1, MAPK3, MPO, MTOR, MYC, NFKB1, NRAS, PER2, PIK3CA, PIK3CB, PIK3CD, PIK3R1, PIK3R2, PIK3R3, PIM1, PIM2, PML, PPARD, RAF1, RARA, RELA, RPS6KB1, RPS6KB2, RUNX1, RUNX1T1, SOS1, SOS2, SPI1, STAT3…
KEGG:04115	p53_signaling_pathway	14	2.97251e-05	0.000171745	ADGRB1, APAF1, ATM, ATR, BAX, BBC3, BID, CASP3, CASP8, CASP9, CCNB1, CCNB2, CCND1, CCND2, CCND3, CCNE1, CCNE2, CCNG1, CCNG2, CD82, CDK1, CDK2, CDK4, CDK6, CDKN1A, CDKN2A, CHEK1, CHEK2, CYCS, DDB2, EI24, FAS, GADD45A, GADD45B, GADD45G, GORAB, GTSE1, IGF1, IGFBP3, MDM2, MDM4, PERP, PIDD1, PMAIP1, PPM1D, PTEN, RCHY1, RFWD2, RPRM, RRM2, RRM2B, SERPINB5, SERPINE1, SESN1, SESN2, SESN3, SFN, SHISA5, SIA…
KEGG:05166	HTLV-I_infection	28	0.000890678	0.00421048	ADCY1, ADCY2, ADCY3, ADCY4, ADCY5, ADCY6, ADCY7, ADCY8, ADCY9, AKT1, AKT2, AKT3, ANAPC1, ANAPC10, ANAPC11, ANAPC2, ANAPC4, ANAPC5, ANAPC7, APC, APC2, ATF1, ATF2, ATF3, ATF4, ATM, ATR, BAX, BCL2L1, BUB1B, BUB3, CALR, CANX, CCNB2, CCND1, CCND2, CCND3, CD3D, CD3E, CD3G, CD40, CDC16, CDC20, CDC23, CDC26, CDC27, CDK4, CDKN1A, CDKN2A, CDKN2B, CDKN2C, CHEK1, CHEK2, CHUK, CREB1, CREBBP, CREM, CRTC1, CRTC…
KEGG:04114	Oocyte_meiosis	17	0.000833207	0.00433268	ADCY1, ADCY2, ADCY3, ADCY4, ADCY5, ADCY6, ADCY7, ADCY8, ADCY9, ANAPC1, ANAPC10, ANAPC11, ANAPC13, ANAPC2, ANAPC4, ANAPC5, ANAPC7, AR, AURKA, BTRC, BUB1, CALM1, CALM2, CALM3, CALML3, CALML4, CALML5, CALML6, CAMK2A, CAMK2B, CAMK2D, CAMK2G, CCNB1, CCNB2, CCNE1, CCNE2, CDC16, CDC20, CDC23, CDC25C, CDC26, CDC27, CDK1, CDK2, CPEB1, CPEB2, CPEB3, CPEB4, CUL1, ESPL1, FBXO43, FBXO5, FBXW11, IGF1, IGF1R, I…
KEGG:05134	Legionellosis	10	0.00114724	0.00458895	APAF1, ARF1, BCL2L13, BNIP3, C3, CASP1, CASP3, CASP7, CASP8, CASP9, CD14, CLK1, CR1, CXCL1, CXCL2, CXCL3, CXCL8, CYCS, EEF1A1, EEF1A2, EEF1G, HBS1L, HSF1, HSPA1A, HSPA1B, HSPA1L, HSPA2, HSPA6, HSPA8, HSPD1, IL12A, IL12B, IL18, IL1B, IL6, ITGAM, ITGB2, MYD88, NAIP, NFKB1, NFKB2, NFKBIA, NLRC4, PYCARD, RAB1A, RAB1B, RELA, SAR1A, SAR1B, SEC22B, TLR2, TLR4, TLR5, TNF, VCP
KEGG:00230	Purine_metabolism	21	0.00127534	0.00473699	ADA, ADA2, ADCY1, ADCY10, ADCY2, ADCY3, ADCY4, ADCY5, ADCY6, ADCY7, ADCY8, ADCY9, ADK, ADPRM, ADSL, ADSS, ADSSL1, AK1, AK2, AK3, AK4, AK5, AK6, AK7, AK8, AK9, ALLC, AMPD1, AMPD2, AMPD3, APRT, ATIC, CANT1, DCK, DGUOK, ENPP1, ENPP3, ENPP4, ENTPD1, ENTPD2, ENTPD3, ENTPD4, ENTPD5, ENTPD6, ENTPD8, FHIT, GART, GDA, GMPR, GMPR2, GMPS, GUCY1A2, GUCY1A3, GUCY1B3, GUCY2C, GUCY2D, GUCY2F, GUK1, HDDC3, HPRT1…
KEGG:05140	Leishmaniasis	11	0.00356291	0.0123514	C3, CR1, CYBA, CYBB, ELK1, FCGR1A, FCGR2A, FCGR2C, FCGR3A, FCGR3B, FOS, HLA-DMA, HLA-DMB, HLA-DOA, HLA-DOB, HLA-DPA1, HLA-DPB1, HLA-DQA1, HLA-DQA2, HLA-DQB1, HLA-DRA, HLA-DRB1, HLA-DRB3, HLA-DRB4, HLA-DRB5, IFNG, IFNGR1, IFNGR2, IL10, IL12A, IL12B, IL1A, IL1B, IL4, IRAK1, IRAK4, ITGA4, ITGAM, ITGB1, ITGB2, JAK1, JAK2, JUN, LOC102723407, MAP3K7, MAPK1, MAPK11, MAPK12, MAPK13, MAPK14, MAPK3, MARCKS…
KEGG:04664	Fc_epsilon_RI_signaling_pathway	10	0.00578807	0.0188112	AKT1, AKT2, AKT3, ALOX5, ALOX5AP, BTK, CSF2, FCER1A, FCER1G, FYN, GAB2, GRB2, HRAS, IL13, IL3, IL4, IL5, INPP5D, JMJD7-PLA2G4B, KRAS, LAT, LCP2, LOC102723407, LYN, MAP2K1, MAP2K2, MAP2K3, MAP2K4, MAP2K6, MAP2K7, MAPK1, MAPK10, MAPK11, MAPK12, MAPK13, MAPK14, MAPK3, MAPK8, MAPK9, MS4A2, NRAS, PDPK1, PIK3CA, PIK3CB, PIK3CD, PIK3R1, PIK3R2, PIK3R3, PLA2G4A, PLA2G4B, PLA2G4C, PLA2G4D, PLA2G4E, PLA2G4…
KEGG:05222	Small_cell_lung_cancer	12	0.00765586	0.0234179	AKT1, AKT2, AKT3, APAF1, BAK1, BAX, BCL2, BCL2L1, BIRC2, BIRC3, BIRC7, BIRC8, CASP3, CASP9, CCND1, CCNE1, CCNE2, CDK2, CDK4, CDK6, CDKN1A, CDKN1B, CDKN2B, CHUK, CKS1B, CKS2, COL4A1, COL4A2, COL4A3, COL4A4, COL4A5, COL4A6, CYCS, DDB2, E2F1, E2F2, E2F3, FHIT, FN1, GADD45A, GADD45B, GADD45G, IKBKB, IKBKG, ITGA2, ITGA2B, ITGA3, ITGA6, ITGAV, ITGB1, LAMA1, LAMA2, LAMA3, LAMA4, LAMA5, LAMB1, LAMB2, LAM…
KEGG:04015	Rap1_signaling_pathway	21	0.0109513	0.029972	ACTB, ACTG1, ADCY1, ADCY2, ADCY3, ADCY4, ADCY5, ADCY6, ADCY7, ADCY8, ADCY9, ADORA2A, ADORA2B, AFDN, AKT1, AKT2, AKT3, ANGPT1, ANGPT2, ANGPT4, APBB1IP, ARAP3, BCAR1, BRAF, CALM1, CALM2, CALM3, CALML3, CALML4, CALML5, CALML6, CDC42, CDH1, CNR1, CRK, CRKL, CSF1, CSF1R, CTNNB1, CTNND1, DOCK4, DRD2, EFNA1, EFNA2, EFNA3, EFNA4, EFNA5, EGF, EGFR, EPHA2, F2R, F2RL3, FARP2, FGF1, FGF10, FGF11, FGF12, FGF1…
KEGG:04650	Natural_killer_cell_mediated_cytotoxicity	15	0.010608	0.0306452	ARAF, BID, BRAF, CASP3, CD244, CD247, CD48, CSF2, FAS, FASLG, FCER1G, FCGR3A, FCGR3B, FYN, GRB2, GZMB, HCST, HLA-A, HLA-B, HLA-C, HLA-E, HLA-G, HRAS, ICAM1, ICAM2, IFNA1, IFNA10, IFNA13, IFNA14, IFNA16, IFNA17, IFNA2, IFNA21, IFNA4, IFNA5, IFNA6, IFNA7, IFNA8, IFNAR1, IFNAR2, IFNB1, IFNG, IFNGR1, IFNGR2, ITGAL, ITGB2, KIR2DL1, KIR2DL2, KIR2DL3, KIR2DL4, KIR2DL5A, KIR2DS1, KIR2DS2, KIR2DS3, KIR2DS…
