# Supplementary material for: Expression of RUNX1-ETO Rapidly Alters the Chromatin Landscape and Growth of Early Human Myeloid Precursor Cells
Source: Cell Rep. 2020 May 26;31(8):107691. doi: 10.1016/j.celrep.2020.107691 (PMC7262600; doi:10.1016/j.celrep.2020.107691)
Supplement: Data S5. List of Up- and Downregulated RUNX1-ETO and RUNX1 Target Genes, Related to Figures 4B, S3E, and S3F [file mmc6.xlsx]

## Sheet: Target genes
	RUNX1-ETO targets							RUNX1 - 0 Dox targets							RUNX1 - 5 Dox targets							Genes that have lost RUNX1 binding and gained RUNX1-ETO binding
	RUNX1-ETO targets - upRegulated			RUNX1-ETO targets downRegulated				RUNX1 - 0 Dox targets - upRegulated			RUNX1 - 0 Dox targets downRegulated				RUNX1 - 5 Dox targets - upRegulated			RUNX1 - 5 Dox targets downRegulated				Up Regulated			Down Regulated
	GeneID	logFC		GeneID	logFC			GeneID	logFC		GeneID	logFC			GeneID	logFC		GeneID	logFC			GeneID	logFC		GeneID	logFC
	CYP1A1	5.95173		FST	-2.08635			RRAS	2.66557		FST	-2.08635			RRAS	2.66557		IDI1	-1.8526			CDKN1A	2.55676		FST	-2.08635
	RUNX1T1	5.55579		DNAH14	-2.0733			CDKN1A	2.55676		DNAH14	-2.0733			CTTN	2.12415		PTPN22	-1.84516			HELZ2	2.06689		DNAH14	-2.0733
	MX1	2.86278		IDI1	-1.8526			RELB	2.18449		IDI1	-1.8526			SASH1	1.59765		MSMO1	-1.6108			PPDPF	2.06608		SULF2	-1.83088
	CDKN1A	2.55676		SULF2	-1.83088			CTTN	2.12415		PTPN22	-1.84516			ICAM1	1.5921		TNFSF10	-1.59239			SPTAN1	2.02862		PLAC8	-1.76796
	BAIAP3	2.49912		PLAC8	-1.76796			HELZ2	2.06689		SULF2	-1.83088			SNAPC2	1.51529		AP1S2	-1.52977			SGSH	2.00698		CYP1B1	-1.75578
	CTTN	2.12415		OSM	-1.76319			PPDPF	2.06608		PLAC8	-1.76796			AP2A2	1.4795		HMGCS1	-1.43325			COL9A2	1.97627		SUGT1	-1.63467
	HELZ2	2.06689		CYP1B1	-1.75578			SPTAN1	2.02862		CYP1B1	-1.75578			NPTX1	1.42441		CLEC11A	-1.41545			FCGR1A	1.88028		ITGA4	-1.51786
	PPDPF	2.06608		SUGT1	-1.63467			SGSH	2.00698		GYPB	-1.701			GUK1	1.4208		TFRC	-1.32374			SOX7	1.74553		HMGB3	-1.51314
	NPDC1	2.03308		LIF	-1.61892			COL9A2	1.97627		FAM72C	-1.68226			NFKB2	1.35315		MRPS18C	-1.29368			HSPB1	1.727		PARPBP	-1.48325
	SPTAN1	2.02862		MSMO1	-1.6108			FCGR1A	1.88028		FAM72A	-1.67277			PLCD1	1.23976		GGH	-1.19354			YPEL3	1.66385		SNRPG	-1.46646
	SGSH	2.00698		TNFSF10	-1.59239			TYMP	1.85657		ITGB3BP	-1.65584			TNFAIP8L3	1.21734		FAM200B	-1.17464			JUP	1.61459		UGGT2	-1.45743
	SPTBN1	1.99625		AP1S2	-1.52977			SOX7	1.74553		FAM72B	-1.64432			GNB2	1.17519		RGS5	-1.11335			ALKBH7	1.55914		RNASE2	-1.44774
	COL9A2	1.97627		ITGA4	-1.51786			HSPB1	1.727		SUGT1	-1.63467			BMF	1.16909		CKAP2	-1.0997			SHF	1.55391		C8orf59	-1.4395
	NR4A1	1.94806		HMGB3	-1.51314			YPEL3	1.66385		GAR1	-1.62025			IGF2R	1.07257		MPHOSPH6	-1.09526			MAP1LC3A	1.53689		ESCO2	-1.43435
	TUBB3	1.91803		PARPBP	-1.48325			GAA	1.65416		MSMO1	-1.6108			EPS8	1.06325		HCST	-1.09379			GPX1	1.49824		HIST1H4E	-1.40609
	KIAA0040	1.88896		SNRPG	-1.46646			FKBP8	1.64292		TNFSF10	-1.59239			MAP2K2	1.06026		ADCY7	-1.08843			SHISA5	1.48648		SGO2	-1.39252
	FCGR1A	1.88028		UGGT2	-1.45743			SERPINB9	1.6407		AP1S2	-1.52977			TMEM115	1.05338		BNIP3	-1.08142			SFN	1.47582		C5orf34	-1.39114
	COL6A1	1.86004		RNASE2	-1.44774			JUP	1.61459		MAD2L1	-1.52219						CNIH1	-1.02936			GLDC	1.4754		FAM102B	-1.38421
	MFAP2	1.84268		C8orf59	-1.4395			SASH1	1.59765		ITGA4	-1.51786						ZNF302	-1.02927			TMEM8A	1.47491		RFESD	-1.37613
	KLHL23	1.81067		DSCC1	-1.43905			ICAM1	1.5921		HMGB3	-1.51314						TIMM17A	-1.02377			CORO1B	1.46391		PSAT1	-1.35875
	SMARCA1	1.79081		ESCO2	-1.43435			VPS9D1	1.56592		NKG7	-1.48332						RBPJ	-1.0052			TMEM134	1.45861		SLCO4C1	-1.33979
	CES4A	1.75987		CLEC11A	-1.41545			ALKBH7	1.55914		PARPBP	-1.48325										GPX4	1.42931		SPIN4	-1.32384
	SOX7	1.74553		CDC7	-1.41083			SHF	1.55391		MAGOHB	-1.48039										EGR1	1.42836		PSMG1	-1.32299
	HSPB1	1.727		HIST1H4E	-1.40609			MAP1LC3A	1.53689		SNRPG	-1.46646										NATD1	1.4069		CRLS1	-1.31624
	IGSF8	1.72412		CKLF	-1.39863			SNAPC2	1.51529		UGGT2	-1.45743										DBN1	1.38443		ID2	-1.30174
	JUN	1.71034		SGO2	-1.39252			GPX1	1.49824		RNASE2	-1.44774										TESK2	1.37997		FANCB	-1.29736
	RASSF8	1.70665		C5orf34	-1.39114			AHR	1.49408		C8orf59	-1.4395										BCL6	1.3489		KIT	-1.28472
	YPEL3	1.66385		FAM102B	-1.38421			SHISA5	1.48648		ESCO2	-1.43435										PLEKHB1	1.34887		PTX3	-1.28384
	JUP	1.61459		POLE2	-1.38297			AP2A2	1.4795		HMGCS1	-1.43325										BCL6B	1.34436		ZFP36L2	-1.28051
	FAM69B	1.60513		RFESD	-1.37613			SFN	1.47582		CLEC11A	-1.41545										SERTAD1	1.34117		RPL22L1	-1.24745
	CREB3L1	1.59554		PRIM1	-1.36876			GLDC	1.4754		HIST1H4E	-1.40609										ARHGDIA	1.32711		NEIL3	-1.23331
	ICAM1	1.5921		PSAT1	-1.35875			TMEM8A	1.47491		IGFBP7	-1.40545										CTSC	1.32666		CYCS	-1.23136
	PITPNM1	1.58775		SLCO4C1	-1.33979			CORO1B	1.46391		SNRPE	-1.39424										SGK1	1.3237		G2E3	-1.22009
	ALKBH7	1.55914		SPIN4	-1.32384			TMEM134	1.45861		SGO2	-1.39252										ID3	1.32353		KIF14	-1.21877
	SHF	1.55391		TFRC	-1.32374			GPX4	1.42931		HIST1H4C	-1.3916										CIC	1.31221		SGO1	-1.21607
	MAP1LC3A	1.53689		PSMG1	-1.32299			EGR1	1.42836		C5orf34	-1.39114										FLT1	1.31109		HELLS	-1.20667
	GPX1	1.49824		CRLS1	-1.31624			FCGRT	1.42708		FAM102B	-1.38421										ULK1	1.30705		BUB1	-1.20333
	SHISA5	1.48648		TGDS	-1.31138			NPTX1	1.42441		RFESD	-1.37613										NECTIN2	1.30609		GPAT3	-1.19982
	AP2A2	1.4795		ZWINT	-1.30283			GUK1	1.4208		KIF20B	-1.3658										FAM222B	1.29793		CEP70	-1.19915
	AGPAT2	1.47712		ID2	-1.30174			NATD1	1.4069		PSAT1	-1.35875										ATP6V0C	1.29756		CXCL2	-1.18894
	SFN	1.47582		FANCB	-1.29736			DBN1	1.38443		SLCO4C1	-1.33979										MVB12A	1.29507		ITGAM	-1.18731
	GLDC	1.4754		MRPS18C	-1.29368			TESK2	1.37997		LMO4	-1.3324										CACFD1	1.29316		HSPB11	-1.18683
	TMEM8A	1.47491		KIT	-1.28472			SPATA2L	1.36509		EXOSC8	-1.33183										RASIP1	1.29111		LSM5	-1.17304
	FMNL2	1.46493		PTX3	-1.28384			NFKB2	1.35315		SPIN4	-1.32384										ZFP36	1.28625		EFHC2	-1.17284
	CORO1B	1.46391		ZFP36L2	-1.28051			BCL6	1.3489		TFRC	-1.32374										NRN1	1.28169		ECT2	-1.16699
	TMEM134	1.45861		PIGW	-1.25983			PLEKHB1	1.34887		PSMG1	-1.32299										SLC7A10	1.27959		OMA1	-1.16608
	HSPG2	1.45191		RPL22L1	-1.24745			BCL6B	1.34436		CRLS1	-1.31624										RGS12	1.26174		MNS1	-1.16044
	TMEM45B	1.43621		CKS2	-1.24541			SERTAD1	1.34117		RIDA	-1.31387										CLSTN1	1.25293		OPN3	-1.15523
	GPX4	1.42931		NFYB	-1.23488			EEF2	1.32874		CENPI	-1.31382										KCTD17	1.23822		HPF1	-1.15013
	EGR1	1.42836		ASNS	-1.2336			ARHGDIA	1.32711		HIST1H4B	-1.30604										BSG	1.22833		PRF1	-1.14538
	NPTX1	1.42441		NEIL3	-1.23331			CTSC	1.32666		NCAPG	-1.30176										ATG2A	1.22608		MED31	-1.14043
	UBALD1	1.42421		RNASEH2B	-1.2317			SGK1	1.3237		ID2	-1.30174										LRRC8A	1.21571		GDPD1	-1.12761
	CAPN12	1.42362		AQP3	-1.23136			ID3	1.32353		FANCB	-1.29736										P2RX4	1.21509		DHFR	-1.12612
	ICAM2	1.42299		CYCS	-1.23136			CIC	1.31221		MRPS18C	-1.29368										NDRG1	1.21264		DUSP10	-1.12482
	GUK1	1.4208		G2E3	-1.22009			FLT1	1.31109		PBK	-1.28856										LRP10	1.2056		ZNF239	-1.12121
	AEBP1	1.41105		KIF14	-1.21877			ULK1	1.30705		KIT	-1.28472										CDC34	1.1858		GINS4	-1.11952
	NATD1	1.4069		SGO1	-1.21607			NECTIN2	1.30609		PTX3	-1.28384										PIM3	1.185		SASS6	-1.11414
	SMARCD3	1.40439		HELLS	-1.20667			SOCS2	1.30081		ZFP36L2	-1.28051										TNRC18	1.17553		HMGB1	-1.10758
	SLC5A10	1.40388		BUB1	-1.20333			FAM222B	1.29793		TPRKB	-1.2788										CD83	1.16742		INSIG2	-1.10271
	PKN1	1.39589		GPAT3	-1.19982			ATP6V0C	1.29756		RAD51AP1	-1.27839										KDM6B	1.15781		ACTR6	-1.10248
	TMEM120A	1.39095		CEP70	-1.19915			MVB12A	1.29507		HEMGN	-1.25398										SLC9A1	1.15684		FBXO43	-1.10183
	DBN1	1.38443		GGH	-1.19354			CACFD1	1.29316		RPL22L1	-1.24745										NUMA1	1.15646		HSPA4L	-1.09882
	TESK2	1.37997		CXCL2	-1.18894			HYAL2	1.29269		ZNF695	-1.2407										LMF1	1.14765		KIF11	-1.07921
	SIDT2	1.3776		ITGAM	-1.18731			RASIP1	1.29111		CENPE	-1.2399										FAM89B	1.1384		DEPDC1B	-1.07485
	VAT1	1.36244		HSPB11	-1.18683			ZFP36	1.28625		ATAD5	-1.23715										RGL1	1.13584		CEP55	-1.06885
	NFKB2	1.35315		PFDN4	-1.18652			NRN1	1.28169		NEIL3	-1.23331										CTSB	1.12955		ATP10D	-1.06748
	MAP3K11	1.35216		WT1	-1.17663			SLC7A10	1.27959		CYCS	-1.23136										MXD4	1.12887		PPM1K	-1.06614
	TUBB6	1.3505		LSM5	-1.17304			ZNF219	1.26853		ATP5G1	-1.22664										MAPK8IP3	1.12261		PPIH	-1.06545
	BCL6	1.3489		EFHC2	-1.17284			HSF1	1.2654		BLM	-1.22518										SLC25A23	1.1208		OTULIN	-1.06524
	PLEKHB1	1.34887		NDC1	-1.17196			RGS12	1.26174		G2E3	-1.22009										PHLDA1	1.11998		CENPU	-1.06443
	FCGR1B	1.34844		TUBA4A	-1.16996			CLSTN1	1.25293		HIST1H2BO	-1.21878										SLC27A1	1.11838		ZDHHC13	-1.06365
	BCL6B	1.34436		ECT2	-1.16699			HIST1H1C	1.24628		KIF14	-1.21877										FOSL2	1.11638		SLC31A2	-1.06229
	SERTAD1	1.34117		FRA10AC1	-1.16681			PLCD1	1.23976		SGO1	-1.21607										NUCB1	1.11595		ALOX5AP	-1.05666
	CCDC85A	1.33858		OMA1	-1.16608			KCTD17	1.23822		HELLS	-1.20667										ACADVL	1.11088		NAE1	-1.05433
	SYS1-DBNDD2	1.33603		MNS1	-1.16044			BSG	1.22833		BUB1	-1.20333										MAP4	1.10708		FANCI	-1.05391
	ARHGDIA	1.32711		OPN3	-1.15523			PAFAH1B3	1.22651		GPAT3	-1.19982										MGRN1	1.09971		B3GNT5	-1.04416
	CTSC	1.32666		HPF1	-1.15013			ATG2A	1.22608		CEP70	-1.19915										TIMP2	1.09618		ANKRD18B	-1.04282
	SGK1	1.3237		PRF1	-1.14538			TNFAIP8L3	1.21734		GGH	-1.19354										GSN	1.09545		SKA3	-1.0398
	ID3	1.32353		MED31	-1.14043			LRRC8A	1.21571		CXCL2	-1.18894										NUDT16L1	1.09027		SFR1	-1.03587
	CPTP	1.32293		RFXAP	-1.13255			P2RX4	1.21509		ITGAM	-1.18731										CDC42BPB	1.07685		E2F8	-1.03354
	MAPK3	1.31536		GDPD1	-1.12761			NDRG1	1.21264		HSPB11	-1.18683										DLGAP4	1.07558		CD300A	-1.03311
	CIC	1.31221		DHFR	-1.12612			LRP10	1.2056		SKA2	-1.18118										RAB35	1.05376		SLA	-1.03255
	FLT1	1.31109		DUSP10	-1.12482			AP2A1	1.20382		CAMK1	-1.17514										MEGF8	1.04753		HIST1H4A	-1.0271
	ULK1	1.30705		AP5M1	-1.12267			CLPP	1.1929		FAM200B	-1.17464										MINK1	1.04285		LMNB1	-1.02539
	NECTIN2	1.30609		ZNF239	-1.12121			CDC34	1.1858		LSM5	-1.17304										ITGAV	1.01774		FBXO4	-1.02412
	FAM222B	1.29793		GINS4	-1.11952			PIM3	1.185		EFHC2	-1.17284										HMG20B	1.01699		CKAP2L	-1.02373
	ATP6V0C	1.29756		SASS6	-1.11414			TNRC18	1.17553		TOP2A	-1.17086										STRN4	1.01482		PTTG1	-1.02334
	RCAN2	1.29661		RGS5	-1.11335			GNB2	1.17519		ECT2	-1.16699										ACTG1	1.01218		TTC32	-1.01989
	MVB12A	1.29507		HMGB1	-1.10758			BMF	1.16909		OMA1	-1.16608										PLTP	1.01028		METTL21A	-1.01645
	CACFD1	1.29316		INSIG2	-1.10271			CD83	1.16742		MNS1	-1.16044										MED25	1.00725		GCSAML	-1.01622
	RASIP1	1.29111		ACTR6	-1.10248			PLEKHG2	1.15842		PLK4	-1.15818										REXO1	1.0031		DEK	-1.0162
	ZFP36	1.28625		FBXO43	-1.10183			KDM6B	1.15781		C3orf58	-1.15654										SOD2	1.00057		XRCC2	-1.01138
	NLRP1	1.28182		CKAP2	-1.0997			SLC9A1	1.15684		OPN3	-1.15523													RMI2	-1.0064
	NRN1	1.28169		HSPA4L	-1.09882			NUMA1	1.15646		GLMN	-1.15182													LSM3	-1.00561
	MAP4K2	1.28106		MPHOSPH6	-1.09526			LMF1	1.14765		HPF1	-1.15013													TPM1	-1.00501
	ZNF580	1.28101		HCST	-1.09379			PML	1.14103		PRF1	-1.14538													CCDC15	-1.00436
	SLC7A10	1.27959		CCNE2	-1.09167			FAM89B	1.1384		C4orf46	-1.14455
	P2RX7	1.27667		CATSPER1	-1.09144			RGL1	1.13584		NDUFA5	-1.14356
	RGS12	1.26174		ADCY7	-1.08843			CTSB	1.12955		MED31	-1.14043
	PDGFRA	1.25574		BNIP3	-1.08142			MXD4	1.12887		GDPD1	-1.12761
	CLSTN1	1.25293		KIF11	-1.07921			MAPK8IP3	1.12261		DHFR	-1.12612
	ANXA2	1.2485		SKA1	-1.07805			SLC25A23	1.1208		DUSP10	-1.12482
	ASAP3	1.24412		DEPDC1B	-1.07485			PHLDA1	1.11998		ZNF239	-1.12121
	PLCD1	1.23976		CCDC169	-1.07199			SLC27A1	1.11838		PCNA	-1.12063
	KCTD17	1.23822		CEP55	-1.06885			FOSL2	1.11638		GINS4	-1.11952
	BCL7C	1.23096		ATP10D	-1.06748			NUCB1	1.11595		SASS6	-1.11414
	MYOF	1.23069		PPM1K	-1.06614			ACADVL	1.11088		RGS5	-1.11335
	BSG	1.22833		PPIH	-1.06545			SNX15	1.10919		HMGB1	-1.10758
	ATG2A	1.22608		OTULIN	-1.06524			MAP4	1.10708		EMB	-1.1055
	FAM171A2	1.22232		CENPU	-1.06443			RAB5C	1.10265		INSIG2	-1.10271
	TNFAIP8L3	1.21734		ZDHHC13	-1.06365			MGRN1	1.09971		ACTR6	-1.10248
	LRRC8A	1.21571		OIP5	-1.06321			TIMP2	1.09618		FBXO43	-1.10183
	P2RX4	1.21509		SLC31A2	-1.06229			GSN	1.09545		SLC48A1	-1.10157
	NDRG1	1.21264		ALOX5AP	-1.05666			NUDT16L1	1.09027		CKAP2	-1.0997
	NCK2	1.20943		NAE1	-1.05433			CDC42BPB	1.07685		CENPF	-1.09931
	EGR2	1.20917		EXO1	-1.05424			DLGAP4	1.07558		HSPA4L	-1.09882
	LRP10	1.2056		FANCI	-1.05391			SH3D21	1.06809		MPHOSPH6	-1.09526
	DAPK1	1.19162		METTL5	-1.0512			EPS8	1.06325		HCST	-1.09379
	CDC34	1.1858		B3GNT5	-1.04416			RPS2	1.06261		ADCY7	-1.08843
	PIM3	1.185		ANKRD18B	-1.04282			RAVER1	1.06247		BNIP3	-1.08142
	LIN7B	1.18447		SKA3	-1.0398			MAP2K2	1.06026		BORA	-1.08139
	TNRC18	1.17553		ZBED8	-1.03883			MSRA	1.05814		KIF11	-1.07921
	GNB2	1.17519		SFR1	-1.03587			RAB35	1.05376		DEPDC1B	-1.07485
	KLC2	1.17399		E2F8	-1.03354			TMEM115	1.05338		RHEBL1	-1.07071
	PIP5K1C	1.17029		CMC1	-1.03345			MEGF8	1.04753		CEP55	-1.06885
	MARCKSL1	1.16966		CD300A	-1.03311			ECHDC3	1.04636		ATP10D	-1.06748
	BMF	1.16909		SLA	-1.03255			MINK1	1.04285		HAT1	-1.06669
	GNG11	1.16833		CNIH1	-1.02936			ITGAV	1.01774		PPM1K	-1.06614
	CD83	1.16742		ZNF302	-1.02927			HMG20B	1.01699		PPIH	-1.06545
	PLD3	1.1602		CNRIP1	-1.02722			STRN4	1.01482		OTULIN	-1.06524
	KDM6B	1.15781		HIST1H4A	-1.0271			ACTG1	1.01218		SMC2	-1.06493
	SLC9A1	1.15684		FABP5	-1.02548			PLTP	1.01028		CENPU	-1.06443
	NUMA1	1.15646		LMNB1	-1.02539			MED25	1.00725		ZDHHC13	-1.06365
	TGFBR2	1.15165		FBXO4	-1.02412			REXO1	1.0031		SLC31A2	-1.06229
	LMF1	1.14765		TIMM17A	-1.02377			SOD2	1.00057		ALOX5AP	-1.05666
	ITGA9	1.14633		CKAP2L	-1.02373						NAE1	-1.05433
	FAM89B	1.1384		PTTG1	-1.02334						FANCI	-1.05391
	RGL1	1.13584		RRM2	-1.022						LGALS12	-1.05109
	PHLDB1	1.13525		TTC32	-1.01989						B3GNT5	-1.04416
	C10orf10	1.13422		METTL21A	-1.01645						ZNF563	-1.0439
	FZD7	1.13343		GCSAML	-1.01622						ANKRD18B	-1.04282
	FLNB	1.13087		DEK	-1.0162						SKA3	-1.0398
	CTSB	1.12955		XRCC2	-1.01138						RACGAP1	-1.03863
	MXD4	1.12887		CLECL1	-1.01116						SFR1	-1.03587
	PLCG1	1.12753		CXCL3	-1.00838						ZGRF1	-1.03542
	IRF2BP1	1.12639		MYB	-1.00743						RAD54L	-1.03518
	MAPK8IP3	1.12261		S100A4	-1.00687						E2F8	-1.03354
	UCKL1	1.12153		HIST1H2BI	-1.00676						CD300A	-1.03311
	CSTB	1.12103		RMI2	-1.0064						SLA	-1.03255
	SLC25A23	1.1208		LSM3	-1.00561						CDC25C	-1.03046
	FAM131A	1.12065		RBPJ	-1.0052						CNIH1	-1.02936
	PHLDA1	1.11998		TPM1	-1.00501						ZNF302	-1.02927
	SEMA4B	1.11962		CCDC15	-1.00436						HIST1H4A	-1.0271
	SLC27A1	1.11838		GATM	-1.00402						HIST1H2AH	-1.02686
	AP1B1	1.1182									LMNB1	-1.02539
	FOSL2	1.11638									FBXO4	-1.02412
	NUCB1	1.11595									TIMM17A	-1.02377
	STUB1	1.11214									CKAP2L	-1.02373
	ACADVL	1.11088									PTTG1	-1.02334
	MFGE8	1.10894									TTC32	-1.01989
	MAP4	1.10708									POC1B-GALNT4	-1.01972
	MGRN1	1.09971									METTL21A	-1.01645
	GADD45G	1.09885									GCSAML	-1.01622
	TIMP2	1.09618									DEK	-1.0162
	GSN	1.09545									BUB1B	-1.01335
	C8orf58	1.093									XRCC2	-1.01138
	NUDT16L1	1.09027									RMI2	-1.0064
	MDK	1.08252									LSM3	-1.00561
	TBC1D16	1.08106									RBPJ	-1.0052
	KDELR1	1.07994									TPM1	-1.00501
	HLX	1.07895									CARHSP1	-1.00471
	PXDN	1.07841									CCDC15	-1.00436
	CDC42BPB	1.07685
	DLGAP4	1.07558
	GRINA	1.07504
	FOXP4	1.073
	EPS8	1.06325
	MYO1C	1.0619
	MAP2K2	1.06026
	ACVR1B	1.05941
	MXRA8	1.05517
	SEMA6C	1.05444
	RAB35	1.05376
	MEGF8	1.04753
	AHRR	1.04538
	TRIOBP	1.04346
	SERPING1	1.04344
	MINK1	1.04285
	RNF213	1.03918
	GNG12	1.0383
	PLOD1	1.03481
	NEO1	1.02858
	EPHX1	1.02777
	PGLS	1.02572
	NECAP2	1.02127
	RHOC	1.01821
	ITGAV	1.01774
	NCKAP5L	1.01762
	HMG20B	1.01699
	LTBR	1.01609
	STRN4	1.01482
	ACTG1	1.01218
	EVC	1.011
	PLTP	1.01028
	GIPC1	1.00801
	MED25	1.00725
	C3orf18	1.00592
	REXO1	1.0031
	SOD2	1.00057
