# Supplementary material for: Expression of RUNX1-ETO Rapidly Alters the Chromatin Landscape and Growth of Early Human Myeloid Precursor Cells
Source: Cell Rep. 2020 May 26;31(8):107691. doi: 10.1016/j.celrep.2020.107691 (PMC7262600; doi:10.1016/j.celrep.2020.107691)
Supplement: Data S6. List of Marker Genes Used to Classify Single-Cell Populations, Related to Figures 6B and S4B [file mmc7.xlsx]

## Sheet: Early Erythroid
Early Erythroid
GeneID	avg logFC	Prop. of cells in cluster expressing gene	Prop. of cells outside cluster expressing gene	p val	p val adj
HBE1	0.753953	0.803	0.653	2.95387e-12	4.60036e-08
ISG15	0.658793	0.998	0.984	1.56491e-54	2.43718e-50
IFI6	0.633126	0.982	0.902	9.74735e-47	1.51805e-42
IFI27	0.459746	0.351	0.094	4.75015e-37	7.39788e-33
PPBP	0.441775	0.996	0.997	1.67902e-16	2.6149e-12
GNG11	0.437044	0.973	0.907	1.0263e-28	1.59835e-24
PF4	0.427685	1	1	6.16068e-19	9.59464e-15
IFITM1	0.403953	0.966	0.957	1.46155e-16	2.27622e-12
ITM2B	0.338568	0.992	0.954	5.14095e-20	8.00651e-16
IFITM3	0.337034	0.996	0.99	1.3566e-21	2.11277e-17
B2M	0.309883	1	0.999	3.49527e-44	5.44353e-40
GP9	0.301895	0.989	0.973	3.58156e-16	5.57792e-12
PF4V1	0.290846	0.53	0.39	1.14948e-09	1.79019e-05
TXNIP	0.290287	0.896	0.785	6.69867e-12	1.04325e-07
FERMT3	0.278405	0.986	0.956	5.23366e-27	8.15089e-23
TREML1	0.273314	0.556	0.372	3.50135e-14	5.453e-10
ICAM2	0.266527	0.915	0.803	4.35295e-21	6.77929e-17
RAP1B	0.265067	0.998	0.995	1.06515e-13	1.65886e-09
MYL12A	0.260706	0.999	0.997	1.64518e-18	2.5622e-14
ENO1	0.252446	0.996	0.994	8.23918e-17	1.28317e-12
DLK1	0.251866	0.986	0.945	1.89643e-09	2.95351e-05
CLC	-0.305573	0.496	0.793	5.17529e-71	8.06e-67
S100A8	-0.313883	0.79	0.89	5.47112e-41	8.52072e-37
PRG2	-0.6523	0.953	0.985	7.23286e-52	1.12645e-47

## Sheet: Erythroid
Erythroid
GeneID	avg logFC	Prop. of cells in cluster expressing gene	Prop. of cells outside cluster expressing gene	p val	p val adj
ISG15	0.82252	0.904	0.785	1.08772e-29	1.69402e-25
IFI27	0.625031	0.269	0.119	1.04207e-13	1.62291e-09
IFIT1	0.548281	0.311	0.112	1.28807e-22	2.00605e-18
IFIT3	0.496035	0.4	0.215	1.23917e-16	1.92989e-12
IFI6	0.454779	0.864	0.765	1.03564e-16	1.6129e-12
VIM	0.368341	0.508	0.395	1.00542e-06	0.0156584
SAMSN1	0.353686	0.484	0.353	7.22976e-09	0.000112596
IRF7	0.318483	0.429	0.255	1.84602e-16	2.87498e-12
CMPK2	0.293118	0.4	0.284	7.26787e-08	0.0011319
UBE2L6	0.292562	0.577	0.409	1.48431e-14	2.31167e-10
IFITM3	0.282033	0.887	0.857	6.5177e-07	0.0101507
PLSCR1	0.278955	0.575	0.407	3.07832e-13	4.79418e-09
EPSTI1	0.273638	0.545	0.422	4.93184e-11	7.68084e-07
IFI16	0.266269	0.399	0.228	1.87872e-14	2.92592e-10
B2M	0.259343	1	0.999	7.4442e-14	1.15936e-09
BST2	0.253555	0.252	0.115	1.20405e-12	1.87519e-08
LAPTM5	-0.254388	0.803	0.904	1.4116e-10	2.19842e-06
USF2	-0.291804	0.469	0.632	3.49054e-17	5.43616e-13
HBG2	-0.32148	0.914	0.926	7.26517e-07	0.0113148
S100A9	-0.329167	0.415	0.545	8.62573e-12	1.34337e-07
CD52	-0.340326	0.347	0.446	1.66757e-07	0.00259707
PRG2	-0.417067	0.786	0.881	8.51463e-29	1.32607e-24
S100A8	-0.419315	0.555	0.713	2.68711e-25	4.18491e-21
CLC	-0.599597	0.265	0.519	3.71991e-35	5.79339e-31

## Sheet: Eosinophil progenitor
Eosinophil progenitor
GeneID	avg logFC	Prop. of cells in cluster expressing gene	Prop. of cells outside cluster expressing gene	p val	p val adj
IFI6	1.32819	0.949	0.745	3.54747e-67	5.52483e-63
CTSC	0.929347	0.973	0.92	2.19399e-45	3.41692e-41
ISG15	0.846948	0.998	0.973	1.98826e-39	3.09651e-35
CMPK2	0.708905	0.694	0.39	1.1387e-33	1.77341e-29
SAMSN1	0.706465	0.996	0.986	7.80922e-53	1.21621e-48
C1orf186	0.706084	0.791	0.608	2.40711e-22	3.74883e-18
EGFL7	0.694904	0.924	0.757	1.45842e-42	2.27134e-38
BEX3	0.662628	0.751	0.546	2.22535e-26	3.46576e-22
HLA-B	0.634934	0.365	0.104	3.37726e-25	5.25974e-21
B2M	0.617082	1	1	7.15827e-41	1.11483e-36
HLA-C	0.605052	0.926	0.848	3.40918e-24	5.30945e-20
STMN1	0.595617	0.975	0.896	2.33911e-27	3.64293e-23
IFITM3	0.595397	0.895	0.789	3.36754e-28	5.2446e-24
BNIP3L	0.58568	0.92	0.728	5.62162e-40	8.75512e-36
PDCD4	0.585093	0.821	0.568	5.50954e-32	8.58056e-28
SOX4	0.578257	0.713	0.616	6.72662e-10	1.0476e-05
TUBA1A	0.552559	0.873	0.854	1.08926e-11	1.69641e-07
BST2	0.533081	0.899	0.793	2.30101e-26	3.58359e-22
MAGED2	0.521458	0.814	0.599	5.514e-29	8.58751e-25
TSPO	0.504789	0.985	0.926	3.07025e-36	4.7816e-32
IFI16	0.501959	0.62	0.313	1.9121e-27	2.97791e-23
PLIN2	0.493721	0.827	0.664	2.12558e-15	3.31038e-11
VAMP5	0.477738	0.449	0.185	4.58879e-24	7.14658e-20
GSTM3	0.466657	0.681	0.394	1.14566e-31	1.78425e-27
SPINK4	0.463518	0.342	0.058	2.04127e-32	3.17907e-28
GPX4	0.458493	0.979	0.957	5.68453e-36	8.85309e-32
QPRT	0.457499	0.895	0.841	3.78907e-26	5.9011e-22
TMEM176B	0.443978	0.643	0.426	3.09091e-16	4.81378e-12
HBD	0.440465	0.907	0.901	1.01287e-06	0.0157745
EIF4A2	0.428186	0.96	0.86	6.05238e-30	9.42598e-26
CD99	0.422089	0.764	0.632	3.4669e-17	5.39934e-13
HLA-A	0.414965	0.886	0.784	2.34494e-15	3.65201e-11
PEBP1	0.411887	0.73	0.551	2.62574e-18	4.08933e-14
TXNIP	0.404498	0.958	0.908	2.24708e-15	3.49961e-11
CEBPE	0.387912	0.297	0.108	1.78295e-15	2.77676e-11
CKB	0.384579	0.662	0.529	1.95287e-11	3.0414e-07
UBE2L6	0.375853	0.743	0.568	5.21453e-16	8.12111e-12
C3AR1	0.368302	0.58	0.353	3.23118e-16	5.03224e-12
EVI2A	0.363385	0.407	0.202	2.75206e-14	4.28606e-10
MIF	0.359849	0.998	0.985	7.62097e-19	1.18689e-14
ENO1	0.353571	0.975	0.937	1.54644e-14	2.40842e-10
LOC105372738	0.344737	0.578	0.401	6.16703e-14	9.60453e-10
ITM2A	0.336569	0.652	0.502	1.09345e-09	1.70294e-05
MALAT1	0.332733	1	1	5.44796e-18	8.48466e-14
TMEM176A	0.33259	0.519	0.327	8.24041e-12	1.28336e-07
LY6E	0.330665	0.977	0.962	3.54811e-16	5.52583e-12
GNG11	0.326677	0.627	0.478	1.0998e-10	1.71283e-06
PLSCR1	0.325857	0.823	0.705	2.01405e-12	3.13668e-08
HNRNPDL	0.325396	0.871	0.747	1.13809e-19	1.77247e-15
TNFAIP8	0.325243	0.848	0.688	5.13117e-14	7.99129e-10
RBX1	0.320387	0.979	0.945	2.23487e-25	3.48058e-21
LTA4H	0.318063	0.422	0.197	1.70507e-19	2.65548e-15
CCDC85B	0.317848	0.812	0.723	1.43478e-13	2.23452e-09
FSCN1	0.316695	0.584	0.413	1.22255e-11	1.90401e-07
HSPB1	0.3146	0.939	0.925	4.48112e-11	6.9789e-07
EID1	0.314075	0.951	0.875	3.30194e-20	5.14244e-16
ATP1B3	0.311493	0.722	0.584	2.09656e-14	3.26518e-10
OAS1	0.310377	0.276	0.068	8.4918e-20	1.32251e-15
PHLDA1	0.310015	0.39	0.269	2.83332e-06	0.0441261
TPI1	0.308245	0.994	0.991	1.56704e-14	2.44051e-10
IFIT3	0.304059	0.27	0.104	1.48193e-12	2.30795e-08
IRF7	0.302486	0.658	0.51	2.70065e-08	0.0004206
HIST1H2BK	0.300731	0.776	0.608	1.32947e-12	2.07052e-08
HSD17B12	0.298576	0.707	0.568	1.05037e-12	1.63584e-08
STXBP2	0.296931	0.924	0.805	1.3861e-15	2.15871e-11
PSME1	0.296627	0.88	0.75	5.85815e-18	9.12349e-14
C4orf3	0.296422	0.97	0.954	3.99064e-17	6.21503e-13
LDHA	0.29535	0.989	0.981	4.71755e-08	0.000734712
HCFC1R1	0.292696	0.589	0.401	4.34405e-12	6.76542e-08
ATP6V1G1	0.291506	0.998	0.959	5.62529e-21	8.76083e-17
SUPT4H1	0.29117	0.821	0.714	4.57349e-16	7.12275e-12
PHPT1	0.290848	0.795	0.632	1.09732e-14	1.70897e-10
PNRC1	0.288325	0.816	0.707	2.80389e-10	4.36677e-06
PPP1R14A	0.286953	0.403	0.156	7.61755e-21	1.18636e-16
CTTNBP2	0.286556	0.639	0.485	5.3232e-09	8.29035e-05
REEP5	0.28525	0.783	0.682	3.03835e-11	4.73193e-07
SEPT6	0.28246	0.762	0.661	1.16206e-11	1.80978e-07
CHMP5	0.281899	0.842	0.692	3.77009e-16	5.87153e-12
RAB33A	0.281036	0.833	0.723	2.15937e-11	3.363e-07
PAFAH1B3	0.279206	0.755	0.637	8.28167e-12	1.28979e-07
ARL6IP5	0.272834	0.935	0.83	6.92608e-16	1.07867e-11
CORO1B	0.272123	0.833	0.687	8.4659e-15	1.31848e-10
RHOC	0.271359	0.812	0.724	1.26988e-10	1.97771e-06
EIF2AK2	0.271264	0.641	0.507	1.02952e-09	1.60338e-05
PTGS1	0.269971	0.838	0.769	3.76338e-11	5.86109e-07
FAM212A	0.268474	0.778	0.649	6.41715e-12	9.99407e-08
ZNF580	0.26771	0.734	0.592	6.71327e-13	1.04552e-08
HHEX	0.26722	0.553	0.454	9.05946e-07	0.0141092
RTN4	0.26669	0.954	0.908	8.73343e-13	1.36014e-08
PPDPF	0.264945	0.84	0.75	4.60304e-12	7.16877e-08
APEX1	0.263528	0.622	0.473	4.71957e-10	7.35026e-06
CSTB	0.26318	0.987	0.971	4.80559e-13	7.48422e-09
PTTG1IP	0.262455	0.667	0.51	1.79026e-11	2.78815e-07
STXBP5	0.259846	0.928	0.841	3.44968e-12	5.37253e-08
SHISA5	0.259807	0.81	0.704	6.80728e-13	1.06017e-08
DDX5	0.259266	0.973	0.949	7.23884e-13	1.12738e-08
ERCC1	0.258451	0.77	0.613	2.75908e-14	4.297e-10
NME4	0.256957	0.825	0.685	4.47283e-11	6.96598e-07
SPTBN1	0.254843	0.352	0.154	9.17489e-16	1.4289e-11
PIH1D1	0.254304	0.835	0.731	2.73264e-09	4.25581e-05
PAPSS1	0.253606	0.816	0.663	2.27002e-10	3.53533e-06
BSG	0.251856	0.949	0.908	8.39973e-16	1.30817e-11
PRDX4	0.250743	0.823	0.693	6.14993e-13	9.57791e-09
APOE	0.25043	0.34	0.211	7.53953e-07	0.0117421
PTP4A2	-0.252992	0.677	0.83	1.60005e-14	2.49192e-10
SVIP	-0.254377	0.473	0.591	6.4732e-08	0.00100814
ABHD5	-0.254546	0.331	0.503	8.40041e-10	1.30828e-05
PARVG	-0.254554	0.331	0.529	4.91395e-13	7.65299e-09
PGD	-0.255232	0.918	0.952	1.79942e-10	2.80241e-06
ND1	-0.256107	0.989	0.99	1.67353e-13	2.60635e-09
EBP	-0.257073	0.774	0.887	3.27694e-13	5.10351e-09
PFN1	-0.259359	1	1	7.92751e-21	1.23463e-16
SLC16A3	-0.259573	0.762	0.897	1.43984e-13	2.24241e-09
GRK6	-0.261725	0.266	0.497	7.86486e-16	1.22487e-11
GPR65	-0.265773	0.525	0.666	6.45812e-09	0.000100579
MGST1	-0.266117	0.475	0.639	1.38153e-11	2.1516e-07
SLC50A1	-0.266858	0.392	0.618	3.75342e-16	5.84558e-12
NFATC3	-0.26955	0.428	0.67	4.0874e-17	6.36572e-13
SELPLG	-0.27169	0.367	0.635	2.77524e-17	4.32215e-13
RPL36A	-0.272066	0.983	0.99	1.74308e-17	2.71468e-13
RHOXF1P1	-0.27651	0.124	0.307	4.20279e-13	6.54543e-09
RAB27A	-0.279403	0.386	0.586	5.36136e-12	8.34978e-08
CENPF	-0.287016	0.165	0.284	1.89448e-06	0.0295047
G6PD	-0.289417	0.673	0.812	1.54252e-11	2.40233e-07
GLIPR2	-0.290044	0.329	0.498	3.28688e-09	5.11899e-05
LTB	-0.292773	0.395	0.558	1.64067e-09	2.55517e-05
FHL2	-0.293463	0.314	0.514	3.67588e-13	5.72482e-09
PTPRE	-0.294703	0.224	0.428	3.83142e-14	5.96706e-10
LGALS1	-0.296187	0.989	1	6.21816e-12	9.68417e-08
AIF1	-0.297428	0.783	0.858	1.00722e-11	1.56865e-07
ITGA2B	-0.297712	0.395	0.618	1.00698e-15	1.56827e-11
H2AFZ	-0.299828	0.958	0.983	1.22554e-09	1.90866e-05
TYMS	-0.306288	0.272	0.442	1.3373e-09	2.08271e-05
TESC	-0.306524	0.369	0.611	1.80139e-16	2.80548e-12
LSM4	-0.309123	0.715	0.83	1.53187e-15	2.38573e-11
AKAP12	-0.309834	0.515	0.634	3.79475e-08	0.000590995
LIF	-0.31089	0.169	0.372	2.37829e-13	3.70395e-09
C5AR1	-0.312074	0.272	0.411	5.6594e-08	0.000881394
CST7	-0.313769	0.127	0.358	1.11938e-18	1.74333e-14
ARRB2	-0.314982	0.728	0.882	2.89141e-15	4.50308e-11
MKI67	-0.318811	0.158	0.307	8.44337e-09	0.000131497
GPX3	-0.320556	0.249	0.363	2.31869e-06	0.0361112
PILRA	-0.321323	0.266	0.485	7.04601e-14	1.09735e-09
CD300A	-0.323744	0.428	0.711	1.20033e-21	1.86939e-17
TYROBP	-0.328476	0.962	0.998	1.96299e-15	3.05716e-11
SYTL1	-0.330585	0.143	0.409	7.45204e-23	1.16058e-18
RASSF2	-0.335178	0.416	0.625	1.25538e-14	1.95513e-10
EEF1B2	-0.335303	0.903	0.913	1.16155e-11	1.809e-07
LINC01140	-0.343798	0.175	0.408	2.97022e-17	4.62582e-13
SOCS1	-0.347156	0.814	0.887	1.71879e-10	2.67685e-06
ITGB2	-0.34779	0.367	0.639	2.86878e-21	4.46783e-17
SRGN	-0.348271	0.992	0.993	1.6953e-09	2.64026e-05
CR1	-0.354585	0.16	0.384	1.14051e-17	1.77624e-13
NDFIP2	-0.356169	0.414	0.67	2.92469e-16	4.55491e-12
LOC100506844	-0.360235	0.473	0.659	1.49688e-16	2.33123e-12
ST3GAL4	-0.362103	0.7	0.877	4.62829e-19	7.2081e-15
RAC2	-0.362804	0.93	0.991	2.78905e-24	4.34367e-20
HMGB2	-0.365583	0.766	0.81	1.35712e-06	0.0211358
KIAA0101	-0.366765	0.439	0.574	2.27424e-09	3.5419e-05
IGFBP7	-0.368781	0.143	0.464	3.22919e-30	5.02914e-26
EXD3	-0.369595	0.283	0.459	2.43819e-12	3.79723e-08
TPM4	-0.369651	0.949	0.988	7.44269e-19	1.15912e-14
CKAP4	-0.372061	0.348	0.568	2.41153e-14	3.75572e-10
C1orf162	-0.376279	0.435	0.603	4.32883e-10	6.74172e-06
CD63	-0.378765	0.989	1	1.72168e-28	2.68135e-24
SFXN1	-0.382145	0.407	0.615	2.35491e-15	3.66753e-11
CPA3	-0.383133	0.519	0.774	6.34633e-18	9.88378e-14
PTTG1	-0.386733	0.407	0.565	1.45159e-10	2.26071e-06
TPM1	-0.386744	0.316	0.575	2.76229e-20	4.30198e-16
ALOX5AP	-0.392936	0.884	0.961	5.53419e-17	8.61894e-13
DDIT4	-0.393012	0.485	0.668	9.80789e-12	1.52748e-07
HVCN1	-0.396378	0.392	0.604	3.12776e-15	4.87118e-11
CD52	-0.402005	0.943	0.976	1.34821e-14	2.0997e-10
CNN2	-0.404362	0.717	0.885	1.70135e-22	2.64968e-18
AP1S2	-0.409542	0.449	0.716	1.04216e-24	1.62306e-20
IFITM2	-0.418215	0.979	1	1.68823e-22	2.62925e-18
S100A11	-0.435207	0.977	0.998	9.69043e-19	1.50919e-14
TNFRSF18	-0.4387	0.234	0.531	2.26055e-23	3.52057e-19
C10orf54	-0.452996	0.456	0.849	1.40321e-35	2.18536e-31
PRNP	-0.459009	0.66	0.776	5.82953e-09	9.07891e-05
METTL9	-0.464207	0.89	0.955	1.56727e-17	2.44086e-13
PRSS57	-0.467448	0.643	0.83	9.40186e-22	1.46425e-17
TAGLN2	-0.468436	0.707	0.94	2.17625e-37	3.3893e-33
ID2	-0.471166	0.519	0.759	1.4475e-14	2.25434e-10
FAM101B	-0.484097	0.462	0.702	2.96512e-23	4.61789e-19
HMGB3	-0.488937	0.399	0.625	6.39438e-17	9.95861e-13
LSP1	-0.48941	0.241	0.557	5.91517e-26	9.21229e-22
TNFRSF4	-0.491769	0.217	0.574	2.37461e-32	3.69821e-28
CAMK1	-0.492012	0.346	0.741	4.72183e-37	7.35378e-33
NKG7	-0.498632	0.181	0.462	1.32319e-24	2.06073e-20
LMO4	-0.501967	0.69	0.786	2.66934e-09	4.15723e-05
HPGD	-0.503969	0.295	0.466	5.34382e-09	8.32246e-05
CYP11A1	-0.507099	0.11	0.255	1.94906e-09	3.03547e-05
GATA2	-0.511823	0.911	0.973	2.88688e-23	4.49603e-19
PRMT7	-0.511844	0.175	0.45	3.923e-23	6.10967e-19
CKLF	-0.519419	0.698	0.885	1.44672e-33	2.25313e-29
OSM	-0.529344	0.095	0.339	1.3152e-22	2.04829e-18
CCND3	-0.529402	0.696	0.943	5.42238e-42	8.44481e-38
PLP2	-0.539567	0.831	0.961	7.18008e-28	1.11823e-23
MS4A3	-0.541723	0.616	0.815	3.51655e-19	5.47667e-15
LCP1	-0.543063	0.776	0.966	4.58279e-41	7.13724e-37
FST	-0.545613	0.369	0.582	2.55559e-12	3.98007e-08
CEBPB	-0.552425	0.728	0.887	3.06675e-31	4.77616e-27
HDC	-0.565982	0.546	0.889	3.18933e-35	4.96706e-31
CSF2RB	-0.570237	0.741	0.875	1.00124e-20	1.55934e-16
LAPTM5	-0.586204	0.935	0.998	7.38342e-38	1.14989e-33
VPS53	-0.588377	0.2	0.378	5.16104e-13	8.03781e-09
CRIP1	-0.597456	0.367	0.618	2.94496e-19	4.58648e-15
FCER1G	-0.604425	0.829	0.937	3.60986e-24	5.622e-20
S100A6	-0.657123	0.998	1	3.521e-40	5.4836e-36
HIST1H4C	-0.700577	0.652	0.724	3.17936e-07	0.00495154
LST1	-0.719796	0.715	0.974	6.97374e-62	1.08609e-57
CAPG	-0.768521	0.43	0.818	1.9919e-48	3.10218e-44
PRG2	-0.794997	0.914	0.976	5.22252e-27	8.13355e-23
LTC4S	-0.83931	0.329	0.767	3.44487e-46	5.36504e-42
OPN3	-0.839655	0.35	0.663	2.48053e-34	3.86318e-30
CLC	-1.28155	0.703	0.89	1.68046e-27	2.61714e-23

## Sheet: 5-Dox enriched
5-Dox enriched
GeneID	avg logFC	Prop. of cells in cluster expressing gene	Prop. of cells outside cluster expressing gene	p val	p val adj
CTSC	1.80348	0.971	0.906	1.33498e-61	2.07909e-57
IFI27	1.79801	0.461	0.147	2.71232e-18	4.22417e-14
IFI6	1.30429	0.994	0.853	6.88441e-59	1.07218e-54
ANXA2	1.28535	0.779	0.344	2.58533e-47	4.0264e-43
VIM	1.14689	0.975	0.902	6.3807e-48	9.9373e-44
ISG15	1.0348	0.997	0.96	6.73454e-46	1.04884e-41
BST2	1.02847	0.933	0.688	7.74414e-54	1.20607e-49
HLA-C	0.999272	0.971	0.799	7.63701e-48	1.18939e-43
SAMSN1	0.993827	0.966	0.911	9.65908e-49	1.50431e-44
HLA-B	0.991856	0.59	0.196	8.07561e-25	1.2577e-20
TUBA1A	0.973463	0.874	0.692	6.13506e-26	9.55475e-22
B2M	0.969731	1	1	2.05816e-67	3.20538e-63
TM4SF1	0.964469	0.526	0.112	1.37619e-28	2.14327e-24
PLIN2	0.950925	0.884	0.683	2.74468e-32	4.27457e-28
APOE	0.901754	0.549	0.17	8.82701e-25	1.37472e-20
MAGED2	0.895147	0.95	0.696	5.17082e-60	8.05303e-56
CYP1A1	0.888728	0.397	0	3.04326e-28	4.73958e-24
CD99	0.877511	0.893	0.607	1.3576e-49	2.11432e-45
VAMP5	0.867419	0.808	0.33	2.24478e-45	3.49602e-41
MIIP	0.8485	0.657	0.366	8.14239e-26	1.2681e-21
BEX3	0.843316	0.99	0.942	4.08899e-53	6.36819e-49
CSTB	0.791629	0.994	0.924	7.44097e-55	1.15886e-50
IFI16	0.784884	0.914	0.446	1.04557e-48	1.62838e-44
PHLDA1	0.782139	0.496	0.129	3.08435e-22	4.80356e-18
LGALS3	0.762491	0.426	0.067	1.60537e-23	2.50021e-19
WFDC1	0.762303	0.341	0.071	8.48549e-17	1.32153e-12
ANXA1	0.723466	0.518	0.241	3.04238e-15	4.7382e-11
KLF6	0.718327	0.713	0.281	7.45094e-34	1.16041e-29
SOX4	0.713851	0.859	0.701	3.53347e-14	5.50303e-10
TXNIP	0.701759	0.972	0.857	5.01822e-28	7.81537e-24
GNG11	0.700357	0.918	0.799	7.28006e-23	1.1338e-18
CD37	0.69694	0.876	0.674	9.50054e-29	1.47961e-24
STMN1	0.681003	0.965	0.884	4.50916e-27	7.02257e-23
IRF7	0.641732	0.832	0.451	1.83928e-34	2.8645e-30
HSPB1	0.629255	0.997	0.964	5.83899e-36	9.09365e-32
ICAM2	0.625004	0.849	0.71	8.47237e-20	1.31949e-15
RALA	0.623701	0.835	0.746	3.91505e-19	6.09729e-15
HLA-A	0.618317	0.931	0.821	7.98285e-25	1.24325e-20
GSTM3	0.61189	0.839	0.594	5.23398e-33	8.1514e-29
BTG1	0.610555	0.839	0.585	1.07757e-27	1.67821e-23
FKBP1A	0.607041	0.993	0.973	1.06046e-49	1.65156e-45
ACTG1	0.603932	0.999	0.996	2.82926e-30	4.4063e-26
IFI44L	0.602204	0.37	0.058	5.73619e-19	8.93353e-15
EIF1	0.596309	0.999	1	8.34148e-49	1.2991e-44
CD53	0.59614	0.757	0.353	4.41495e-33	6.87584e-29
IFIT3	0.595923	0.583	0.241	2.21529e-18	3.45009e-14
PLSCR1	0.589877	0.889	0.674	1.43841e-31	2.24018e-27
RAB13	0.586681	0.958	0.906	2.01622e-35	3.14007e-31
UCHL1	0.581442	0.438	0.134	1.46645e-19	2.28384e-15
OAS1	0.579137	0.659	0.174	6.54752e-32	1.01971e-27
MX1	0.573544	0.578	0.17	7.35808e-25	1.14595e-20
TUSC3	0.572709	0.652	0.304	5.55178e-29	8.64635e-25
CDKN1A	0.569426	0.627	0.339	5.33892e-16	8.31484e-12
HHEX	0.566741	0.722	0.665	5.91198e-11	9.20732e-07
TYMP	0.566187	0.766	0.473	5.40526e-25	8.41815e-21
IFI27L2	0.563845	0.813	0.522	2.08859e-29	3.25277e-25
MGST3	0.555539	0.959	0.808	1.05984e-37	1.6506e-33
PNRC1	0.547253	0.868	0.665	5.83798e-25	9.09206e-21
EIF4A2	0.546495	0.974	0.924	1.22014e-30	1.90024e-26
SOCS2	0.541066	0.773	0.54	1.02688e-23	1.59926e-19
AKAP12	0.536556	0.483	0.174	3.96183e-17	6.17016e-13
TFPI	0.535182	0.69	0.424	2.61829e-21	4.07773e-17
IFITM3	0.53137	0.981	0.978	1.48386e-17	2.31097e-13
GDF3	0.528019	0.408	0.036	4.03224e-25	6.27981e-21
SAT2	0.520293	0.78	0.446	3.14084e-31	4.89154e-27
TNNT1	0.519836	0.748	0.545	2.29415e-15	3.57291e-11
SHISA5	0.51824	0.921	0.763	5.34169e-33	8.31915e-29
MARCKSL1	0.517364	0.855	0.728	7.26932e-15	1.13212e-10
NDUFV2	0.515165	0.977	0.964	1.03742e-27	1.61567e-23
SEPP1	0.510238	0.495	0.161	4.44257e-20	6.91887e-16
PDCD4	0.509933	0.773	0.5	4.61776e-21	7.1917e-17
PROCR	0.507623	0.486	0.205	4.68752e-16	7.30034e-12
IFIT1	0.50339	0.606	0.228	4.95795e-20	7.72151e-16
HLA-E	0.500951	0.96	0.844	2.73103e-29	4.2533e-25
RAMP2	0.496025	0.268	0	8.44599e-18	1.31538e-13
EGFL7	0.494663	0.864	0.897	4.2985e-07	0.00669449
MYL6	0.49244	1	0.996	3.63919e-35	5.66768e-31
ZNF581	0.487115	0.776	0.594	7.59129e-24	1.18227e-19
ATP6V1G1	0.486281	0.999	0.978	7.67558e-41	1.19539e-36
ZG16B	0.484509	0.48	0.183	8.56326e-18	1.33364e-13
AES	0.480746	0.902	0.772	1.12952e-28	1.75911e-24
DDX5	0.477451	0.974	0.906	2.70204e-32	4.20816e-28
AP1S1	0.471278	0.773	0.54	2.36676e-24	3.68598e-20
QPRT	0.471029	0.984	0.946	3.12604e-31	4.8685e-27
SPTBN1	0.469916	0.679	0.357	2.45823e-22	3.82844e-18
SLC2A3	0.465618	0.839	0.665	3.39583e-15	5.28867e-11
GPX4	0.461568	0.999	0.996	6.8777e-33	1.07113e-28
MYL12B	0.460387	0.993	0.991	5.17462e-26	8.05895e-22
PPDPF	0.458698	0.915	0.759	3.31951e-23	5.16981e-19
C4orf48	0.457143	0.88	0.795	8.13533e-20	1.267e-15
TMSB10	0.451135	0.999	1	3.96885e-24	6.18108e-20
LY6H	0.449876	0.256	0	6.05987e-17	9.43764e-13
LOC105372738	0.449681	0.534	0.201	1.03028e-21	1.60457e-17
TCEAL8	0.44837	0.927	0.812	4.55167e-27	7.08876e-23
SERPINH1	0.44778	0.64	0.357	2.41306e-21	3.75809e-17
WSB1	0.443505	0.911	0.83	1.72128e-18	2.68072e-14
PPP1R14A	0.442618	0.744	0.567	2.61824e-13	4.07765e-09
ZNF580	0.441447	0.839	0.665	6.75172e-24	1.05151e-19
CLDND1	0.440701	0.723	0.509	1.82878e-18	2.84815e-14
RABAC1	0.440191	0.843	0.728	2.85005e-20	4.43866e-16
LPAR6	0.438234	0.526	0.134	4.78891e-25	7.45824e-21
RRAS	0.437365	0.551	0.219	1.70559e-22	2.65628e-18
PAFAH1B3	0.437102	0.799	0.634	7.94172e-17	1.23684e-12
FSCN1	0.43526	0.802	0.585	2.6787e-19	4.17181e-15
HIST1H1C	0.433458	0.744	0.54	1.20397e-13	1.87507e-09
TCEAL9	0.43128	0.903	0.79	8.01611e-19	1.24843e-14
TSPO	0.428108	0.931	0.875	8.36251e-16	1.30238e-11
IFI35	0.426368	0.63	0.241	9.51427e-26	1.48175e-21
TSTD1	0.421541	0.823	0.688	3.68113e-19	5.73298e-15
NABP1	0.420543	0.691	0.473	5.66375e-15	8.82073e-11
CCNG1	0.419016	0.968	0.964	3.88474e-24	6.05009e-20
CD79B	0.416768	0.514	0.085	8.49391e-31	1.32284e-26
BNIP3L	0.416032	0.955	0.844	2.29001e-20	3.56646e-16
SELM	0.414346	0.35	0.103	3.40106e-13	5.2968e-09
GABARAP	0.414314	1	1	1.14217e-30	1.77882e-26
ESD	0.406435	0.892	0.768	1.64103e-21	2.55574e-17
H3F3B	0.402921	1	1	4.56814e-27	7.11443e-23
BPTF	0.402	0.811	0.674	1.60771e-17	2.50384e-13
RBM3	0.401928	0.896	0.759	6.38063e-19	9.9372e-15
KDELR1	0.401809	0.896	0.79	5.08666e-21	7.92197e-17
HLA-DRB1	0.400053	0.618	0.348	5.09103e-18	7.92877e-14
UBE2L6	0.39985	0.881	0.692	3.36611e-18	5.24237e-14
NQO1	0.394365	0.553	0.237	1.54467e-20	2.40566e-16
GBP2	0.392724	0.397	0.049	9.85229e-22	1.5344e-17
EVI2B	0.391644	0.406	0.125	1.06782e-15	1.66303e-11
AHR	0.390566	0.526	0.165	3.89858e-23	6.07165e-19
SSBP2	0.390157	0.669	0.339	9.55324e-22	1.48782e-17
TMEM98	0.38975	0.701	0.451	4.23776e-19	6.59989e-15
RBMS1	0.389392	0.712	0.513	5.74089e-15	8.94087e-11
GABARAPL2	0.387452	0.987	0.96	9.25791e-24	1.44183e-19
TMBIM6	0.383328	0.991	0.938	7.9734e-24	1.24178e-19
TMEM59	0.382592	0.953	0.875	7.44754e-23	1.15988e-18
TM7SF2	0.381678	0.726	0.607	1.22071e-11	1.90114e-07
LDHA	0.381225	0.962	0.924	1.48577e-08	0.000231393
CORO1B	0.38001	0.892	0.737	1.39088e-20	2.16616e-16
CMTM3	0.378749	0.852	0.723	1.66516e-17	2.59332e-13
UBC	0.378691	0.94	0.871	1.90706e-13	2.97006e-09
ABI2	0.378012	0.69	0.455	5.92502e-20	9.22763e-16
FTL	0.377138	1	1	1.25895e-21	1.96069e-17
C4orf3	0.376607	0.991	0.973	1.00874e-15	1.57101e-11
CYTH2	0.375904	0.744	0.491	3.20433e-20	4.99042e-16
KRT18	0.375408	0.703	0.589	3.0137e-09	4.69353e-05
CTNNA1	0.372479	0.723	0.446	1.46608e-21	2.28327e-17
HBD	0.372357	0.944	0.906	6.43028e-19	1.00145e-14
ATP6V1B2	0.371377	0.728	0.522	2.24745e-16	3.50018e-12
AAMDC	0.364355	0.654	0.388	1.89498e-20	2.95125e-16
ARMCX6	0.364214	0.754	0.58	2.66352e-16	4.14817e-12
IGFBP4	0.36226	0.435	0.246	4.71974e-09	7.35052e-05
CREM	0.357935	0.548	0.321	4.22174e-13	6.57493e-09
YPEL5	0.356761	0.786	0.545	8.55549e-19	1.33243e-14
MCRIP1	0.356722	0.884	0.79	1.08091e-17	1.68341e-13
EMC10	0.356484	0.698	0.473	6.19697e-17	9.65117e-13
MYCT1	0.355532	0.35	0.192	2.34064e-07	0.00364531
HNRNPDL	0.354752	0.937	0.879	3.42702e-14	5.33724e-10
ARPC5L	0.354367	0.804	0.661	1.77539e-16	2.765e-12
DYNC1I2	0.354213	0.832	0.638	8.82905e-18	1.37504e-13
IRF9	0.353456	0.646	0.339	1.45581e-17	2.26728e-13
RAC1	0.351986	0.996	0.996	1.65433e-25	2.57645e-21
LAPTM4A	0.351836	0.798	0.607	5.53988e-15	8.62781e-11
ATP1B3	0.349313	0.864	0.759	1.70181e-14	2.65039e-10
IFITM1	0.349006	0.931	0.902	5.99434e-08	0.000933558
SRP14	0.348837	1	1	1.53732e-34	2.39422e-30
MAP1LC3A	0.348519	0.682	0.402	9.10498e-17	1.41801e-12
PRDX1	0.348483	0.962	0.933	6.48282e-09	0.000100963
ISG20	0.347448	0.378	0.067	1.06636e-18	1.66075e-14
LOC100506114	0.346067	0.365	0.08	6.3446e-16	9.88107e-12
SUMO2	0.34374	1	1	2.13412e-36	3.32368e-32
SERPINB1	0.342653	0.936	0.848	6.68295e-15	1.0408e-10
MRAP2	0.341687	0.455	0.121	4.97783e-18	7.75248e-14
LDOC1	0.340152	0.429	0.205	5.38237e-12	8.3825e-08
HOXB2	0.338739	0.63	0.384	1.24173e-15	1.93388e-11
C19orf66	0.337727	0.637	0.411	1.60249e-13	2.49571e-09
GUK1	0.337362	0.975	0.942	1.17101e-22	1.82372e-18
SERPINB9	0.335577	0.571	0.353	7.72466e-11	1.20304e-06
MRPS6	0.333799	0.958	0.929	1.45527e-17	2.26644e-13
ZNF428	0.333549	0.839	0.754	9.1454e-16	1.4243e-11
ARHGDIA	0.33352	0.931	0.817	1.00098e-13	1.55892e-09
FAM127A	0.332828	0.679	0.491	2.53197e-14	3.9433e-10
ARPC3	0.33248	1	0.982	5.00649e-25	7.79712e-21
TMIGD2	0.332388	0.394	0.138	1.12177e-14	1.74705e-10
C10orf128	0.332166	0.539	0.232	7.16679e-18	1.11616e-13
GRN	0.328876	0.776	0.594	1.73593e-15	2.70354e-11
CYSTM1	0.328657	0.539	0.281	1.91728e-14	2.98598e-10
RAB33A	0.327913	0.789	0.71	2.99341e-07	0.00466193
ARL6IP5	0.32786	0.898	0.808	2.06545e-15	3.21673e-11
IL2RG	0.326942	0.624	0.429	3.9662e-12	6.17696e-08
ANXA6	0.325715	0.408	0.103	1.55274e-18	2.41824e-14
JAK1	0.325699	0.818	0.643	5.93709e-14	9.24642e-10
TUBB6	0.324259	0.48	0.299	5.87983e-10	9.15724e-06
OAZ2	0.323743	0.917	0.812	4.17614e-13	6.50393e-09
SYNGR1	0.323014	0.548	0.366	1.0838e-10	1.68791e-06
MTCH1	0.320248	0.895	0.821	2.15294e-16	3.35299e-12
NDUFS4	0.319478	0.946	0.862	1.03432e-18	1.61084e-14
CARD8	0.319273	0.678	0.527	7.95695e-12	1.23922e-07
LAPTM4B	0.318931	0.871	0.808	1.32561e-09	2.06451e-05
TGFBR2	0.316672	0.624	0.371	6.97122e-14	1.0857e-09
ISCU	0.315452	0.836	0.723	4.83449e-13	7.52924e-09
DECR1	0.314416	0.829	0.737	3.50947e-13	5.46565e-09
NONO	0.313969	0.94	0.866	4.60136e-15	7.16616e-11
BEX4	0.31392	0.917	0.812	6.68591e-15	1.04126e-10
NECTIN2	0.313881	0.732	0.545	5.51019e-14	8.58157e-10
ARF5	0.313874	0.917	0.875	5.08485e-17	7.91914e-13
ANKRD12	0.313182	0.763	0.638	1.32843e-10	2.0689e-06
C19orf53	0.312922	0.98	0.951	1.07436e-16	1.67321e-12
ACADVL	0.312328	0.776	0.647	9.3749e-13	1.46005e-08
EVI2A	0.312146	0.343	0.071	2.50173e-15	3.8962e-11
EID1	0.311698	0.977	0.938	1.59933e-18	2.4908e-14
RELB	0.311452	0.466	0.183	3.13201e-15	4.87779e-11
SDCCAG8	0.311421	0.706	0.518	2.59325e-15	4.03872e-11
VAT1	0.311349	0.725	0.5	1.45689e-14	2.26896e-10
RNF181	0.307979	0.946	0.875	1.31681e-15	2.05081e-11
S100P	0.307918	0.341	0.129	2.92759e-11	4.55943e-07
EIF2AK2	0.307159	0.839	0.674	1.35712e-15	2.11357e-11
MYL6B	0.307096	0.887	0.826	1.70743e-16	2.65916e-12
C4orf32	0.305977	0.523	0.33	1.9519e-11	3.0399e-07
PLD3	0.305062	0.835	0.705	1.24392e-14	1.93728e-10
RHBDD2	0.304397	0.543	0.326	1.46321e-10	2.2788e-06
H2AFJ	0.303412	0.877	0.808	1.23063e-11	1.91658e-07
CAST	0.303343	0.605	0.384	8.86762e-13	1.38104e-08
HDAC1	0.303286	0.709	0.549	1.14273e-12	1.77969e-08
KHDRBS1	0.303143	0.924	0.853	6.93749e-13	1.08044e-08
CFL1	0.302764	1	1	1.68236e-26	2.6201e-22
TGIF1	0.302272	0.531	0.268	1.90026e-14	2.95947e-10
HIST1H2BK	0.300067	0.906	0.719	2.45707e-16	3.82664e-12
SELT	0.299656	0.965	0.897	5.08419e-13	7.91811e-09
ERCC1	0.299589	0.849	0.79	4.05933e-11	6.322e-07
ARMCX3	0.299292	0.65	0.411	8.07311e-14	1.25731e-09
PIK3IP1	0.296906	0.307	0.071	1.91715e-12	2.98577e-08
SP110	0.295225	0.679	0.438	9.78468e-14	1.52387e-09
SDCBP	0.295059	0.915	0.844	6.25584e-15	9.74285e-11
SOD1	0.294955	0.991	0.964	1.12067e-15	1.74533e-11
PLEKHA4	0.294568	0.414	0.094	1.02937e-18	1.60315e-14
UBE2L3	0.29378	0.966	0.938	9.16568e-17	1.42746e-12
HSD17B11	0.293185	0.753	0.629	1.02082e-10	1.58982e-06
TAP1	0.292733	0.353	0.138	3.03102e-10	4.72051e-06
EDF1	0.289743	0.99	0.924	3.93709e-16	6.13162e-12
C5orf15	0.289308	0.512	0.268	8.90365e-15	1.38665e-10
TMEM198B	0.288908	0.436	0.179	1.85645e-14	2.89123e-10
GIMAP2	0.288215	0.411	0.156	2.89024e-14	4.50126e-10
ECSCR	0.288117	0.269	0.085	2.26244e-09	3.52353e-05
PAFAH1B2	0.287813	0.776	0.674	4.34413e-10	6.76554e-06
HIST1H2BD	0.287391	0.452	0.241	6.25487e-10	9.74133e-06
MAPK13	0.287306	0.34	0.031	1.94882e-19	3.03509e-15
MFSD10	0.286926	0.717	0.589	1.28346e-10	1.99886e-06
HCFC1R1	0.28684	0.581	0.433	2.59814e-08	0.000404634
YTHDF2	0.286431	0.796	0.638	6.46719e-13	1.0072e-08
NECAP2	0.285811	0.731	0.531	5.81192e-13	9.05149e-09
CDKAL1	0.285806	0.41	0.21	9.74303e-10	1.51738e-05
PRDX6	0.285123	0.977	0.964	9.0189e-16	1.4046e-11
PIM3	0.28407	0.621	0.509	3.77838e-07	0.00588445
ADD3	0.283006	0.679	0.504	7.4906e-10	1.16659e-05
LMBR1L	0.281633	0.46	0.21	8.81362e-14	1.37263e-09
RNF213	0.280949	0.641	0.482	5.15758e-11	8.03241e-07
RNF7	0.280896	0.921	0.888	6.46166e-13	1.00634e-08
NPDC1	0.280316	0.378	0.174	7.60388e-11	1.18423e-06
BSG	0.280183	0.95	0.92	6.38424e-14	9.94282e-10
ZFP36	0.280159	0.507	0.326	9.91382e-08	0.00154398
TRIM24	0.279062	0.635	0.531	1.99947e-07	0.00311397
MYL9	0.277909	0.725	0.491	8.74321e-15	1.36167e-10
TRAPPC1	0.27774	0.944	0.866	5.47888e-16	8.53282e-12
CFH	0.276972	0.486	0.205	1.30118e-14	2.02646e-10
PAPSS1	0.276702	0.612	0.438	2.1416e-10	3.33533e-06
CTSS	0.276303	0.378	0.121	1.46686e-14	2.28449e-10
PPFIBP1	0.276067	0.511	0.33	7.81158e-10	1.21658e-05
PRKAR1A	0.275226	0.843	0.741	1.71069e-13	2.66422e-09
CALM2	0.27512	0.991	0.978	9.89748e-11	1.54143e-06
PGRMC1	0.273249	0.789	0.701	1.25278e-09	1.95108e-05
CASP4	0.27213	0.561	0.415	1.36776e-08	0.000213014
HACD3	0.271222	0.568	0.446	6.72592e-08	0.00104749
YIPF3	0.268919	0.732	0.522	4.40159e-14	6.85504e-10
SNHG7	0.268694	0.865	0.826	1.297e-08	0.000201995
EIF5	0.266827	0.88	0.862	1.31269e-09	2.04438e-05
LEPROTL1	0.266825	0.772	0.679	1.90873e-10	2.97265e-06
MAP4K4	0.266046	0.622	0.513	1.46266e-07	0.00227795
TEAD2	0.265987	0.433	0.246	2.38068e-10	3.70767e-06
TAOK3	0.265019	0.846	0.763	1.17431e-08	0.000182886
TAPBP	0.265004	0.694	0.554	1.77567e-10	2.76543e-06
FAM45A	0.264766	0.57	0.406	1.61981e-09	2.52269e-05
ST13	0.264575	0.968	0.946	3.93746e-13	6.1322e-09
SPTAN1	0.264447	0.401	0.129	2.8864e-15	4.49527e-11
TMED4	0.263772	0.69	0.549	5.25727e-12	8.18768e-08
NFE2L2	0.263763	0.644	0.496	7.75918e-09	0.000120841
AIP	0.262615	0.729	0.603	1.00157e-10	1.55984e-06
OPTN	0.262377	0.433	0.143	1.22799e-14	1.91247e-10
NTAN1	0.260989	0.717	0.554	1.00586e-11	1.56653e-07
HIGD2A	0.260864	0.931	0.857	6.62626e-12	1.03197e-07
SEC62	0.260209	0.898	0.853	9.20601e-12	1.43374e-07
TRIB3	0.260162	0.464	0.272	2.81737e-09	4.38777e-05
LOC100506990	0.260097	0.565	0.42	7.96877e-08	0.00124106
SNX6	0.259676	0.723	0.585	1.26234e-09	1.96596e-05
BCL6B	0.259169	0.348	0.196	2.93237e-07	0.00456688
PTOV1	0.259036	0.791	0.71	6.85876e-09	0.000106818
MRPL28	0.258888	0.835	0.719	1.91956e-12	2.98952e-08
FKBP8	0.258583	0.971	0.951	1.46296e-14	2.27842e-10
TMEM2	0.258514	0.4	0.188	2.59888e-10	4.04749e-06
ARG2	0.258257	0.57	0.415	4.61266e-09	7.18376e-05
NDFIP1	0.257802	0.603	0.411	9.09653e-11	1.41669e-06
CALCRL	0.257743	0.313	0.147	2.98489e-08	0.000464867
BBX	0.25733	0.717	0.612	7.45811e-10	1.16153e-05
HYAL2	0.257061	0.53	0.339	2.27002e-10	3.53533e-06
WDR13	0.257034	0.685	0.558	1.34066e-11	2.08794e-07
LAMTOR5	0.256956	0.985	0.929	4.55699e-13	7.09705e-09
PFDN5	0.25686	0.993	0.982	7.07967e-16	1.10259e-11
YWHAQ	0.256573	0.952	0.875	5.60151e-10	8.72379e-06
GNG2	0.256422	0.334	0.045	1.87221e-17	2.91578e-13
MRPL9	0.255903	0.789	0.674	8.26315e-12	1.2869e-07
NKIRAS2	0.25497	0.663	0.464	3.12451e-12	4.86612e-08
CCDC173	0.254631	0.616	0.46	2.5914e-07	0.00403584
C12orf57	0.254548	0.919	0.915	3.25295e-09	5.06615e-05
RAB2A	0.25275	0.859	0.79	5.1857e-10	8.07621e-06
ARHGDIB	0.252642	0.996	0.991	7.43614e-10	1.1581e-05
SIL1	0.252627	0.556	0.335	1.536e-11	2.39217e-07
AP2S1	0.251856	0.98	0.969	3.38255e-10	5.26799e-06
SOX7	0.251342	0.275	0.04	3.78966e-13	5.90202e-09
BAZ2B	0.25131	0.504	0.281	2.04457e-12	3.18421e-08
MFGE8	0.251255	0.436	0.25	1.82293e-09	2.83903e-05
DDAH2	0.251008	0.934	0.911	9.91516e-07	0.0154419
UBE2R2	0.250364	0.799	0.674	1.35086e-10	2.10384e-06
COX5A	-0.250522	0.946	0.955	5.94577e-13	9.25995e-09
RNF167	-0.251084	0.425	0.634	8.74183e-10	1.36145e-05
CLSPN	-0.251206	0.116	0.366	1.93335e-18	3.011e-14
MAD2L1	-0.251981	0.211	0.473	1.63018e-14	2.53884e-10
PRKCQ-AS1	-0.252066	0.234	0.554	4.01494e-20	6.25287e-16
RPS16	-0.252646	0.994	0.991	3.67e-12	5.71566e-08
RPL4	-0.25268	0.991	0.996	6.2705e-12	9.76568e-08
DTYMK	-0.254531	0.414	0.621	1.78409e-10	2.77855e-06
MYH9	-0.254762	0.59	0.763	9.11924e-09	0.000142023
NUCKS1	-0.254803	0.861	0.879	4.15221e-07	0.00646666
C17orf89	-0.255284	0.529	0.719	5.98745e-10	9.32485e-06
TK1	-0.255478	0.234	0.513	4.23017e-14	6.58806e-10
BZRAP1-AS1	-0.255836	0.094	0.442	7.58349e-32	1.18105e-27
HNRNPD	-0.256215	0.594	0.732	5.95524e-10	9.2747e-06
RPL35	-0.257042	0.999	0.996	2.88286e-17	4.48977e-13
RPL5	-0.257334	0.993	0.991	3.51581e-08	0.000547553
DRAP1	-0.257491	0.713	0.871	2.07854e-09	3.23712e-05
HDDC2	-0.258393	0.464	0.679	3.5729e-12	5.56443e-08
DIAPH1	-0.258647	0.266	0.522	5.66034e-13	8.81541e-09
ID2	-0.258863	0.312	0.527	1.708e-08	0.000266004
TRIM58	-0.259266	0.142	0.397	8.55659e-16	1.3326e-11
RPL21P28	-0.259477	0.867	0.911	1.1238e-12	1.75021e-08
RAC3	-0.259658	0.163	0.491	2.27205e-23	3.53848e-19
NDUFS6	-0.259842	0.878	0.933	1.25751e-11	1.95845e-07
HMGN2	-0.259849	0.9	0.902	9.75238e-07	0.0151884
C2orf88	-0.259925	0.476	0.746	1.11348e-09	1.73413e-05
KCNK17	-0.260686	0.061	0.281	1.93561e-19	3.01452e-15
PARP1	-0.261006	0.649	0.741	9.56324e-08	0.00148938
MYBL2	-0.261013	0.111	0.388	5.8715e-22	9.14428e-18
SNRNP25	-0.261436	0.449	0.701	1.03469e-13	1.61143e-09
RAB24	-0.262099	0.281	0.612	5.02703e-18	7.8291e-14
INSIG1	-0.262282	0.75	0.924	4.86841e-13	7.58206e-09
TFRC	-0.262554	0.085	0.371	4.31461e-25	6.71958e-21
OR1J2	-0.262748	0.233	0.424	8.68462e-09	0.000135254
RPL37A	-0.262914	0.999	1	2.4941e-13	3.88431e-09
RPSAP58	-0.263679	0.627	0.79	1.61518e-11	2.51548e-07
AURKB	-0.263725	0.168	0.446	3.19195e-17	4.97115e-13
LOC105369767	-0.263987	0.135	0.451	3.0592e-23	4.7644e-19
PIM2	-0.265084	0.205	0.451	2.34198e-14	3.64741e-10
MYCBP2	-0.2655	0.318	0.634	6.51752e-18	1.01504e-13
UBE2T	-0.265662	0.259	0.527	3.71699e-14	5.78884e-10
MYC	-0.266495	0.316	0.549	1.59864e-09	2.48972e-05
SLC48A1	-0.269789	0.157	0.482	1.2791e-22	1.99207e-18
SLC43A3	-0.270584	0.167	0.504	2.65074e-24	4.12826e-20
SNRPE	-0.27156	0.949	0.911	2.18742e-12	3.40669e-08
MRPS26	-0.271714	0.389	0.598	4.50833e-11	7.02127e-07
HPCAL1	-0.271917	0.534	0.723	1.35058e-08	0.00021034
CLU	-0.27235	0.327	0.589	7.47835e-13	1.16468e-08
NFKBIA	-0.273327	0.385	0.647	1.90703e-11	2.97e-07
ICAM4	-0.27389	0.243	0.549	2.0095e-18	3.1296e-14
CYCS	-0.274185	0.865	0.906	8.4938e-10	1.32282e-05
DCXR	-0.275172	0.517	0.759	1.20705e-13	1.87986e-09
MZT2B	-0.27526	0.919	0.911	1.9827e-13	3.08785e-09
SNRPG	-0.276381	0.962	0.973	1.37993e-10	2.14911e-06
TUBA1C	-0.276746	0.82	0.911	2.04434e-10	3.18386e-06
BIN2	-0.277671	0.411	0.67	3.34662e-11	5.21203e-07
PCNA	-0.277811	0.302	0.571	3.52777e-13	5.49414e-09
RPSA	-0.277867	0.991	0.987	1.59747e-10	2.4879e-06
EVA1B	-0.278069	0.315	0.656	6.18293e-19	9.62929e-15
RAN	-0.278184	0.958	0.955	2.10628e-11	3.28033e-07
RPS6	-0.278357	1	1	3.41179e-12	5.31352e-08
FASN	-0.280062	0.287	0.585	1.63184e-18	2.54142e-14
SELPLG	-0.281091	0.124	0.438	5.56894e-24	8.67307e-20
IGFBP7	-0.281563	0.057	0.375	1.71074e-34	2.6643e-30
NDUFV3	-0.281738	0.4	0.696	1.46554e-18	2.28243e-14
LSM3	-0.281861	0.796	0.902	1.15521e-12	1.79913e-08
SNRPD1	-0.282458	0.89	0.906	6.10038e-10	9.50074e-06
DCTPP1	-0.282645	0.549	0.688	1.55757e-08	0.000242577
LAT2	-0.283488	0.097	0.397	2.98613e-25	4.6506e-21
C11orf31	-0.2843	0.925	0.969	8.76128e-18	1.36448e-13
CARD19	-0.284442	0.408	0.692	1.05835e-15	1.64827e-11
SLIRP	-0.284563	0.914	0.924	1.73622e-09	2.70398e-05
GPR85	-0.285445	0.045	0.304	1.39082e-27	2.16606e-23
YDJC	-0.28552	0.334	0.647	1.24854e-18	1.94448e-14
PPIH	-0.285617	0.3	0.647	3.9356e-22	6.12931e-18
DMTN	-0.285851	0.1	0.344	6.14134e-19	9.56452e-15
PLP2	-0.285939	0.493	0.701	8.50757e-10	1.32497e-05
F13A1	-0.290471	0.12	0.272	1.69107e-08	0.000263367
STRA13	-0.290595	0.346	0.656	1.01868e-16	1.58649e-12
ABCC4	-0.291086	0.518	0.772	2.94725e-11	4.59005e-07
ACAT2	-0.294037	0.671	0.826	2.95223e-10	4.5978e-06
MYLK	-0.294115	0.225	0.411	4.31619e-09	6.72204e-05
RUFY1	-0.294118	0.341	0.518	9.98159e-08	0.00155453
TPX2	-0.294319	0.184	0.455	1.29258e-16	2.01307e-12
PSTPIP2	-0.295229	0.447	0.701	3.76831e-12	5.86876e-08
SLC7A5	-0.29565	0.107	0.487	5.66641e-36	8.82487e-32
RPS8	-0.29623	0.999	1	1.50047e-14	2.33684e-10
CYC1	-0.297368	0.722	0.83	5.87732e-14	9.15334e-10
PA2G4	-0.297416	0.634	0.799	3.23667e-11	5.0408e-07
ITGA4	-0.301104	0.104	0.402	5.24429e-26	8.16745e-22
THOC7	-0.301553	0.65	0.857	3.96759e-17	6.17912e-13
YBX3	-0.3022	0.46	0.674	8.10034e-13	1.26155e-08
ZWINT	-0.302311	0.255	0.531	8.3075e-15	1.29381e-10
FKBP1B	-0.302724	0.152	0.46	1.89457e-22	2.9506e-18
NDUFS5	-0.30345	0.955	0.96	1.26304e-19	1.96706e-15
CDK1	-0.304134	0.13	0.344	3.04956e-13	4.74939e-09
GGCT	-0.304229	0.502	0.71	4.19906e-13	6.53961e-09
LCP1	-0.305757	0.37	0.629	1.52182e-13	2.37008e-09
DNAJC9	-0.306791	0.583	0.777	2.21368e-09	3.44759e-05
NHP2	-0.309126	0.738	0.839	1.52759e-13	2.37907e-09
KCNH2	-0.309191	0.073	0.33	6.76448e-23	1.0535e-18
NUSAP1	-0.311091	0.167	0.411	6.19643e-14	9.65032e-10
S100A8	-0.311365	0.649	0.821	1.15045e-10	1.79171e-06
LMNA	-0.312	0.561	0.75	1.63557e-07	0.00254723
CNN2	-0.312897	0.526	0.768	4.63374e-14	7.21659e-10
PPA1	-0.312961	0.584	0.71	1.42188e-08	0.000221443
CCNA2	-0.313289	0.145	0.411	1.61081e-18	2.50867e-14
LAGE3	-0.313396	0.452	0.786	2.35926e-19	3.6743e-15
OAZ1	-0.313871	0.999	1	4.00998e-14	6.24515e-10
TXNL4A	-0.316955	0.599	0.848	3.68967e-18	5.74629e-14
NUDT1	-0.317249	0.341	0.679	4.50967e-22	7.02336e-18
CPA3	-0.317876	0.081	0.272	4.68404e-14	7.29492e-10
ARRB2	-0.318045	0.432	0.746	1.90649e-17	2.96917e-13
EIF4EBP1	-0.318397	0.701	0.763	6.36512e-08	0.000991304
FERMT3	-0.321159	0.517	0.857	3.22707e-16	5.02584e-12
APRT	-0.32145	0.874	0.915	8.46611e-17	1.31851e-12
LSM7	-0.322964	0.808	0.875	6.76035e-15	1.05286e-10
GRK6	-0.323141	0.218	0.545	1.1028e-23	1.71751e-19
PLAC8	-0.324091	0.041	0.348	1.94795e-36	3.03374e-32
SVIP	-0.325064	0.486	0.728	1.81529e-14	2.82713e-10
ARPC1B	-0.327074	0.947	0.978	4.26219e-12	6.63794e-08
C6orf223	-0.327557	0.25	0.545	5.60878e-18	8.73512e-14
CSF2RB	-0.327854	0.351	0.545	7.13635e-09	0.000111141
CENPV	-0.328822	0.179	0.54	5.51566e-27	8.59008e-23
FBL	-0.329456	0.593	0.746	1.02732e-12	1.59995e-08
GCSAML	-0.329757	0.466	0.799	2.71143e-18	4.22278e-14
CLEC11A	-0.330539	0.574	0.795	2.39758e-15	3.734e-11
LOC105373444	-0.332202	0.044	0.357	1.24073e-36	1.93231e-32
SNHG8	-0.335033	0.731	0.821	2.28958e-12	3.5658e-08
CNRIP1	-0.33521	0.18	0.487	5.66645e-21	8.82492e-17
AP1S2	-0.337411	0.367	0.701	1.42903e-19	2.22557e-15
PHF19	-0.339321	0.36	0.625	6.18701e-15	9.63565e-11
RPS17	-0.339339	0.999	0.996	2.39368e-16	3.72791e-12
SNRPB	-0.340096	0.941	0.955	6.0934e-18	9.48986e-14
KLF1	-0.340783	0.083	0.33	3.37351e-21	5.2539e-17
HSP90AA1	-0.343423	0.934	0.978	9.88061e-13	1.53881e-08
SPATC1L	-0.3438	0.517	0.719	1.15218e-15	1.7944e-11
TNFRSF4	-0.344243	0.042	0.384	8.16188e-41	1.27113e-36
PTPN6	-0.344627	0.287	0.58	7.70308e-17	1.19968e-12
NCL	-0.345202	0.878	0.911	1.82429e-10	2.84115e-06
ATP5E	-0.34561	0.969	0.991	2.87591e-22	4.47894e-18
C1QBP	-0.346852	0.845	0.888	3.77369e-12	5.87715e-08
ABCC3	-0.347207	0.111	0.326	2.14966e-14	3.34788e-10
DHFR	-0.347695	0.192	0.549	6.40256e-26	9.97135e-22
DOK2	-0.348914	0.266	0.629	3.95725e-24	6.16302e-20
RPS21	-0.34914	0.997	0.996	3.43662e-18	5.35219e-14
LTBP1	-0.350765	0.187	0.402	1.79885e-12	2.80153e-08
PFN1	-0.35374	0.999	1	4.68664e-23	7.29898e-19
ODC1	-0.354087	0.176	0.464	4.15789e-20	6.4755e-16
GLRX5	-0.354546	0.514	0.786	2.03384e-20	3.1675e-16
SPN	-0.354772	0.432	0.741	2.24216e-20	3.49193e-16
TUBB1	-0.358746	0.161	0.326	4.72001e-08	0.000735095
SDF2L1	-0.361451	0.359	0.638	2.26768e-15	3.53169e-11
BIRC5	-0.364433	0.205	0.513	7.29585e-19	1.13626e-14
TOMM5	-0.365874	0.839	0.897	1.56781e-12	2.44171e-08
WDR1	-0.365898	0.7	0.906	1.17984e-16	1.83748e-12
GYPC	-0.368243	0.618	0.75	8.53482e-11	1.32921e-06
SLC16A3	-0.368433	0.48	0.817	2.70057e-21	4.20586e-17
NAA38	-0.368545	0.823	0.924	1.21422e-15	1.89103e-11
ZBTB16	-0.370377	0.269	0.661	1.17357e-25	1.82771e-21
RAB27B	-0.37541	0.564	0.759	7.27774e-11	1.13344e-06
CXXC5	-0.377098	0.204	0.634	1.60334e-33	2.49704e-29
TALDO1	-0.377372	0.902	0.946	8.93601e-13	1.39169e-08
TUBA1B	-0.381676	0.962	0.964	1.0162e-08	0.000158263
HES6	-0.382333	0.148	0.518	2.59392e-31	4.03978e-27
ITGA2B	-0.383171	0.515	0.768	3.79509e-14	5.91048e-10
LSM5	-0.384025	0.758	0.893	2.26104e-20	3.52134e-16
HDC	-0.38645	0.045	0.33	5.42049e-32	8.44187e-28
PTMA	-0.386588	0.997	1	8.39368e-25	1.30723e-20
GMPR	-0.386883	0.618	0.884	2.09138e-17	3.25712e-13
FYB	-0.386992	0.499	0.786	3.26662e-19	5.08744e-15
GATA1	-0.388052	0.567	0.83	1.24047e-17	1.93191e-13
C10orf54	-0.393749	0.135	0.545	8.09846e-37	1.26125e-32
RANBP1	-0.398881	0.82	0.866	4.82371e-14	7.51244e-10
OPN3	-0.399611	0.217	0.451	9.51372e-14	1.48167e-09
SERPINE2	-0.40162	0.42	0.585	5.58533e-07	0.00869859
LOC107985449	-0.405907	0.102	0.317	3.97234e-15	6.18651e-11
TPM1	-0.407296	0.16	0.54	7.41204e-32	1.15435e-27
HSPD1	-0.408276	0.754	0.839	9.42523e-14	1.46789e-09
SELP	-0.408624	0.202	0.482	6.30185e-17	9.81451e-13
HMGA1	-0.413681	0.969	0.964	2.56431e-19	3.99366e-15
RGS10	-0.414972	0.93	0.955	8.08626e-13	1.25935e-08
NME1	-0.416134	0.622	0.817	2.49093e-18	3.87937e-14
CMIP	-0.41744	0.428	0.746	5.45953e-20	8.50267e-16
CDKN3	-0.418166	0.18	0.478	2.74027e-19	4.2677e-15
BLVRB	-0.418183	0.438	0.652	1.44905e-13	2.25676e-09
SLC39A3	-0.419627	0.531	0.799	3.35666e-23	5.22766e-19
SNRPF	-0.42012	0.824	0.866	6.236e-21	9.71195e-17
UQCRH	-0.423817	0.993	0.987	8.49522e-37	1.32305e-32
DEK	-0.424378	0.701	0.812	4.0568e-14	6.31805e-10
CKS1B	-0.424563	0.587	0.786	3.75252e-14	5.84417e-10
KIAA0101	-0.425568	0.606	0.79	1.17731e-13	1.83355e-09
RPL22L1	-0.425932	0.87	0.866	1.3599e-11	2.11791e-07
TOP2A	-0.42683	0.164	0.411	6.04395e-15	9.41285e-11
PTTG1	-0.427167	0.428	0.705	5.80763e-17	9.0448e-13
CENPW	-0.427708	0.266	0.598	2.85353e-22	4.44409e-18
HMGB1	-0.427981	0.962	0.991	2.20311e-16	3.43113e-12
DHRS9	-0.428129	0.124	0.29	1.86685e-09	2.90743e-05
SOCS1	-0.428338	0.189	0.482	2.07764e-18	3.23571e-14
LYL1	-0.432121	0.69	0.951	1.01158e-20	1.57544e-16
ACTN1	-0.436688	0.357	0.705	2.34596e-18	3.6536e-14
SRM	-0.438445	0.401	0.656	4.56311e-17	7.10659e-13
PRSS57	-0.441108	0.31	0.5	1.11234e-10	1.73235e-06
SLC50A1	-0.441594	0.47	0.786	2.30857e-24	3.59537e-20
FADS2	-0.442752	0.63	0.911	4.48477e-30	6.98458e-26
DDIT4	-0.444285	0.255	0.5	9.04762e-13	1.40908e-08
SDPR	-0.4458	0.46	0.638	9.4639e-07	0.0147391
TMEM40	-0.44591	0.212	0.375	5.37448e-08	0.000837022
MAX	-0.447992	0.719	0.929	9.19593e-23	1.43217e-18
GYPB	-0.448439	0.129	0.335	1.67508e-12	2.60877e-08
CD300A	-0.45178	0.208	0.634	3.75998e-34	5.85579e-30
CD52	-0.453436	0.616	0.763	4.03536e-07	0.00628467
LAMTOR1	-0.455208	0.955	0.973	6.07383e-31	9.45938e-27
PTGS1	-0.455307	0.624	0.866	4.75722e-13	7.4089e-09
MKI67	-0.464621	0.154	0.429	6.08395e-19	9.47514e-15
FHL2	-0.465129	0.452	0.683	5.82597e-11	9.07336e-07
ATP5G1	-0.466716	0.644	0.817	1.91445e-19	2.98157e-15
UBE2S	-0.468472	0.502	0.692	4.4945e-12	6.99973e-08
TUBA4A	-0.468697	0.158	0.388	9.45651e-14	1.47276e-09
NPM3	-0.469325	0.353	0.688	1.45261e-26	2.26229e-22
CDKN2D	-0.469813	0.243	0.509	3.30107e-16	5.14109e-12
EEF1B2	-0.470003	0.95	0.951	6.97392e-20	1.08612e-15
MTURN	-0.470851	0.24	0.558	1.14235e-20	1.7791e-16
SUSD3	-0.471107	0.215	0.656	1.54826e-38	2.41126e-34
CKS2	-0.471759	0.723	0.821	1.11949e-11	1.7435e-07
PPIF	-0.473392	0.284	0.67	1.07414e-29	1.67286e-25
CD82	-0.47398	0.196	0.589	3.78955e-28	5.90184e-24
LIMD2	-0.481647	0.531	0.871	9.20179e-28	1.43309e-23
PRG2	-0.489097	0.914	0.969	1.70315e-10	2.65249e-06
ZFP36L2	-0.49188	0.23	0.567	1.4827e-22	2.30915e-18
MYL4	-0.493339	0.338	0.585	1.70607e-15	2.65704e-11
PKM	-0.494902	0.83	0.991	2.4211e-17	3.77062e-13
GTF3A	-0.498719	0.678	0.888	4.33213e-29	6.74686e-25
FTH1	-0.500727	1	1	1.48691e-33	2.31571e-29
NCF4	-0.502344	0.65	0.924	1.08811e-25	1.69462e-21
NDRG2	-0.502858	0.283	0.464	1.89832e-08	0.000295645
FAM101B	-0.503391	0.161	0.464	5.56874e-23	8.67276e-19
PRELID1	-0.505177	0.728	0.893	6.70903e-27	1.04486e-22
TLN1	-0.50652	0.605	0.893	1.92641e-23	3.0002e-19
DANCR	-0.509352	0.652	0.723	2.72995e-10	4.25162e-06
CORO1A	-0.518803	0.31	0.71	1.40782e-30	2.19254e-26
HSPE1	-0.5262	0.857	0.888	3.90248e-18	6.07772e-14
CAMK1	-0.528914	0.16	0.634	1.01551e-45	1.58155e-41
TYMS	-0.530409	0.321	0.679	1.87258e-26	2.91636e-22
SMIM1	-0.531393	0.22	0.656	1.97824e-40	3.08091e-36
CENPF	-0.534227	0.179	0.513	1.7769e-23	2.76735e-19
GFI1B	-0.537578	0.261	0.723	7.55762e-35	1.17702e-30
ANP32B	-0.5397	0.792	0.938	1.68193e-28	2.61944e-24
LOC100506844	-0.551146	0.42	0.665	5.12998e-19	7.98943e-15
SPI1	-0.551592	0.348	0.795	5.24643e-39	8.1708e-35
CD63	-0.555308	0.958	0.991	2.82677e-24	4.40241e-20
H2AFZ	-0.55568	0.965	0.987	1.5977e-21	2.48826e-17
IFITM2	-0.558112	0.892	0.973	9.89733e-33	1.54141e-28
NRGN	-0.561529	0.266	0.612	1.32817e-21	2.06849e-17
TIMP3	-0.579163	0.698	0.875	3.1854e-20	4.96094e-16
FCER1G	-0.580902	0.6	0.848	1.35164e-21	2.10505e-17
HCST	-0.58344	0.738	0.938	1.24127e-21	1.93315e-17
GNA15	-0.586943	0.319	0.71	2.93947e-32	4.57793e-28
CCND3	-0.606667	0.654	0.92	1.12066e-30	1.74532e-26
CD84	-0.608558	0.307	0.772	1.89737e-39	2.95496e-35
DUT	-0.619276	0.709	0.808	2.2635e-20	3.52517e-16
HMGB3	-0.61996	0.398	0.741	1.53624e-27	2.39254e-23
TESC	-0.621562	0.265	0.772	2.39469e-50	3.72949e-46
NFE2	-0.624982	0.268	0.777	3.98415e-48	6.20491e-44
LSM4	-0.642702	0.673	0.92	8.42715e-41	1.31244e-36
LTC4S	-0.6535	0.143	0.558	1.79562e-37	2.79651e-33
FADS1	-0.653877	0.514	0.857	1.0255e-40	1.59711e-36
TYROBP	-0.668323	0.796	0.96	1.02672e-30	1.59902e-26
PIM1	-0.669113	0.54	0.857	2.53165e-29	3.94279e-25
CLC	-0.669951	0.483	0.723	4.29971e-08	0.000669637
FABP5	-0.688405	0.391	0.714	4.41931e-28	6.88263e-24
TGFB1	-0.692079	0.587	0.933	1.74335e-36	2.7151e-32
PDLIM1	-0.698659	0.701	0.933	4.88041e-30	7.60075e-26
HMGB2	-0.720002	0.735	0.844	6.11816e-13	9.52843e-09
SLC40A1	-0.720609	0.36	0.692	4.38259e-21	6.82545e-17
UBE2C	-0.748443	0.387	0.616	6.68889e-14	1.04173e-09
GP9	-0.764512	0.549	0.79	2.91727e-14	4.54335e-10
LAPTM5	-0.801608	0.769	0.933	1.35122e-34	2.10439e-30
LST1	-0.822115	0.458	0.862	8.7176e-51	1.35768e-46
GATA2	-0.822929	0.633	0.817	2.99938e-20	4.67123e-16
SH3BGRL3	-0.859187	0.965	1	4.08409e-55	6.36056e-51
TSC22D1	-0.864025	0.635	0.848	8.18774e-11	1.27516e-06
S100A4	-0.86844	0.925	0.991	6.81806e-45	1.06185e-40
AIF1	-0.877318	0.814	0.951	3.45501e-49	5.38084e-45
RAC2	-0.887981	0.593	0.964	4.75547e-56	7.40616e-52
S100A6	-0.893954	0.887	0.978	4.44185e-43	6.91773e-39
TAGLN2	-0.909884	0.565	0.973	1.09116e-63	1.69937e-59
PLEK	-0.927082	0.41	0.665	2.38385e-17	3.71261e-13
CMTM5	-0.939514	0.436	0.768	5.3333e-27	8.30607e-23
LAT	-0.980553	0.486	0.897	1.07552e-44	1.67501e-40
HIST1H4C	-1.05785	0.687	0.844	1.97964e-15	3.08309e-11

## Sheet: CD34+
CD34+ Myeloid
GeneID	avg logFC	Prop. of cells in cluster expressing gene	Prop. of cells outside cluster expressing gene	p val	p val adj
ISG15	0.578317	1	0.976	2.53316e-18	3.94514e-14
IFI6	0.427186	0.993	0.887	6.85888e-12	1.0682e-07
GNG11	0.409478	0.923	0.761	5.06295e-10	7.88504e-06
HSPB1	0.361196	0.993	0.976	2.5057e-08	0.000390238
IFI27	0.302492	0.346	0.075	4.66002e-15	7.25752e-11
B3GNT5	-0.26743	0.49	0.642	2.22006e-07	0.00345752
CEBPD	-0.328044	0.643	0.744	5.90842e-08	0.000920178
LST1	-0.331575	0.937	0.983	8.33353e-12	1.29786e-07
CLC	-0.358652	0.545	0.812	1.1396e-29	1.77481e-25
PRG2	-0.369584	0.962	0.993	4.73289e-29	7.371e-25
S100A8	-0.492733	0.85	0.945	3.05691e-19	4.76083e-15
S100A9	-0.54832	0.811	0.884	1.09388e-07	0.00170361

## Sheet: GMP-like
GMP-like
GeneID	avg logFC	Prop. of cells in cluster expressing gene	Prop. of cells outside cluster expressing gene	p val	p val adj
CTSC	1.31569	0.969	0.931	6.04373e-19	9.4125e-15
PLIN2	1.03702	0.681	0.378	1.52335e-13	2.37247e-09
HBD	1.01629	0.874	0.809	2.98389e-09	4.6471e-05
ISG15	0.819042	0.969	0.867	1.65279e-16	2.57406e-12
ALOX5AP	0.797265	0.801	0.559	5.50612e-13	8.57524e-09
IFI6	0.766495	0.932	0.798	5.14914e-13	8.01927e-09
MALAT1	0.763011	1	1	7.7174e-13	1.20191e-08
SLPI	0.705303	0.613	0.452	2.1861e-06	0.0340463
FTL	0.601431	1	1	1.1103e-14	1.72919e-10
LGALS3	0.593498	0.262	0.059	4.79649e-08	0.000747006
B2M	0.591337	1	1	3.30052e-19	5.14023e-15
MRPS6	0.590797	0.874	0.777	3.61556e-11	5.63087e-07
ATP6V1G1	0.568057	0.969	0.904	3.58994e-18	5.59098e-14
ANXA1	0.526579	0.932	0.819	6.12047e-08	0.000953202
TSTD1	0.517626	0.702	0.335	1.07863e-16	1.67986e-12
SLC5A3	0.492278	0.508	0.293	7.90354e-07	0.012309
ANXA2	0.490992	0.602	0.271	1.07398e-11	1.67261e-07
TPI1	0.472359	0.995	0.952	1.49125e-13	2.32248e-09
EIF1	0.451054	1	1	6.52347e-14	1.01597e-09
IFI27L2	0.445039	0.691	0.441	1.4531e-08	0.000226305
HLA-C	0.442669	0.916	0.824	1.40954e-08	0.000219521
C4orf3	0.436666	1	0.963	6.1408e-09	9.56369e-05
NDUFV2	0.431531	0.895	0.814	7.31961e-08	0.00113996
CD53	0.42887	0.681	0.372	5.54363e-11	8.63365e-07
LDHA	0.425086	0.921	0.84	1.63694e-06	0.0254937
APOE	0.42314	0.319	0.117	8.99744e-07	0.0140126
ENO1	0.419739	0.99	0.941	8.23816e-10	1.28301e-05
TMEM45B	0.417244	0.304	0.037	9.87342e-12	1.53769e-07
IL1RAP	0.416548	0.518	0.255	1.19231e-08	0.000185691
HLA-B	0.40948	0.33	0.128	1.89534e-06	0.0295181
GABARAPL2	0.407347	0.937	0.819	7.31396e-13	1.13908e-08
H3F3B	0.406684	1	1	6.9074e-14	1.07576e-09
GSTM3	0.397608	0.634	0.367	2.34365e-10	3.65e-06
BST2	0.396281	0.885	0.787	1.19592e-09	1.86252e-05
TMSB10	0.393793	1	1	1.16624e-09	1.81631e-05
CSTB	0.393226	0.99	0.952	1.21443e-09	1.89136e-05
TXN	0.383388	1	0.968	8.24506e-07	0.0128409
TSPO	0.38077	1	0.995	3.82598e-08	0.000595858
MCL1	0.377318	0.764	0.532	7.59094e-07	0.0118221
HIST1H2BK	0.371715	0.754	0.59	3.20577e-08	0.000499266
RAC1	0.359728	0.995	0.941	3.7402e-10	5.82498e-06
EMP3	0.358544	0.958	0.894	2.48244e-06	0.0386616
C9orf16	0.355275	0.895	0.803	1.43078e-09	2.22829e-05
GPX4	0.353642	0.979	0.915	2.81152e-09	4.37865e-05
TMEM91	0.353167	0.424	0.202	2.64548e-07	0.00412008
ARPC5L	0.348767	0.66	0.468	1.24108e-07	0.00193286
RAB7A	0.342444	0.88	0.739	4.17331e-10	6.49952e-06
FCGRT	0.334415	0.853	0.713	6.82076e-07	0.0106226
NDUFA13	0.325536	0.974	0.952	2.46855e-09	3.84452e-05
MYL6	0.317148	1	1	1.66541e-08	0.000259371
ACTG1	0.31341	1	1	2.89489e-06	0.045085
ERCC1	0.312456	0.675	0.463	1.38604e-07	0.00215862
GTF3C6	0.31235	0.806	0.654	2.31324e-06	0.0360264
MIEN1	0.31053	0.759	0.543	2.97272e-07	0.00462971
HCFC1R1	0.309355	0.665	0.457	6.96047e-07	0.0108402
ATP6V0E1	0.308367	0.984	0.973	3.90278e-10	6.07818e-06
WDR83OS	0.306556	0.869	0.782	7.49132e-07	0.011667
TUSC3	0.289558	0.366	0.149	1.5159e-07	0.00236086
FKBP1A	0.288177	0.984	0.963	2.02257e-07	0.00314995
RBM3	0.287068	0.791	0.665	2.45786e-06	0.0382787
AP2S1	0.281786	0.953	0.883	1.75589e-07	0.00273462
RAB13	0.279159	0.974	0.915	2.07504e-07	0.00323167
SKP1	0.265289	0.843	0.755	3.17057e-06	0.0493785
COX7A2	0.261793	1	0.989	1.39768e-09	2.17674e-05
UQCR11	0.261425	0.99	0.979	1.00791e-06	0.0156971
BSG	0.260941	0.885	0.782	1.09834e-06	0.0171056
SRP14	0.259869	0.984	0.973	8.77419e-09	0.000136649
NDUFB7	0.256901	0.937	0.872	3.79679e-07	0.00591313
C19orf53	0.256445	0.906	0.872	1.97077e-06	0.0306928
PHF19	-0.25471	0.377	0.622	1.8873e-07	0.00293927
CDA	-0.257582	0.424	0.681	5.44634e-07	0.00848213
CDT1	-0.2591	0.267	0.479	1.6673e-06	0.0259665
CDK1	-0.259781	0.188	0.431	2.97737e-07	0.00463695
SELPLG	-0.260502	0.309	0.553	1.49669e-07	0.00233095
NCAPD2	-0.26493	0.194	0.452	4.02022e-09	6.26109e-05
RRM2	-0.275491	0.257	0.543	9.2435e-09	0.000143958
LAPTM5	-0.282797	0.812	0.91	7.23304e-07	0.0112647
FADS1	-0.284971	0.738	0.936	6.58202e-08	0.00102508
FLNA	-0.285884	0.508	0.745	1.16705e-06	0.0181756
HRH2	-0.289276	0.277	0.574	7.00183e-10	1.09046e-05
H2AFV	-0.291827	0.932	0.926	1.10361e-06	0.0171876
RPL5	-0.292881	0.974	0.984	1.34878e-06	0.0210059
RASGRP2	-0.29326	0.351	0.585	9.14084e-08	0.00142359
TAGLN2	-0.297605	0.539	0.793	9.15517e-09	0.000142583
RPS2	-0.30631	1	1	4.77976e-08	0.0007444
PRR11	-0.308046	0.241	0.5	5.12638e-08	0.000798383
CENPW	-0.310808	0.419	0.67	1.28742e-07	0.00200503
NFE2	-0.31173	0.497	0.766	1.52014e-07	0.00236746
RPSA	-0.312203	0.958	0.973	1.18191e-08	0.000184071
ARHGDIB	-0.312442	0.99	1	1.2379e-10	1.9279e-06
KIAA0101	-0.321059	0.691	0.947	1.34444e-07	0.00209383
TKT	-0.321172	0.869	1	2.30158e-08	0.000358448
IGFBP7	-0.32175	0.314	0.548	3.61273e-07	0.00562647
NKG7	-0.32343	0.796	0.931	1.63828e-06	0.0255146
LYST	-0.324074	0.565	0.803	4.75084e-08	0.000739896
RAB32	-0.324895	0.639	0.819	2.46931e-06	0.0384571
CEBPB	-0.326707	0.524	0.729	2.23306e-08	0.000347777
EEF1B2	-0.327273	0.916	0.968	3.01601e-08	0.000469713
RPS21	-0.327962	0.99	0.995	6.41279e-13	9.98727e-09
MANF	-0.329564	0.476	0.718	2.72072e-08	0.000423725
NUSAP1	-0.329796	0.23	0.447	9.57149e-07	0.0149066
LSM4	-0.335093	0.681	0.835	3.33517e-08	0.00051942
CKLF	-0.337945	0.67	0.92	5.5942e-10	8.7124e-06
MZT2B	-0.342162	0.901	0.941	4.05006e-11	6.30756e-07
PTTG1	-0.342833	0.429	0.67	3.69242e-07	0.00575058
CTSG	-0.354393	0.304	0.5	3.05932e-06	0.0476458
ANP32B	-0.362535	0.796	0.941	8.87524e-12	1.38223e-07
BRI3	-0.366298	0.654	0.867	2.20538e-07	0.00343465
TMEM173	-0.366519	0.304	0.644	1.70529e-12	2.65582e-08
MSRB1	-0.367725	0.733	0.968	2.16099e-07	0.00336553
LST1	-0.367931	0.702	0.931	4.75737e-07	0.00740912
C10orf54	-0.373276	0.455	0.75	1.45535e-08	0.000226656
CCND3	-0.3734	0.597	0.84	3.69761e-08	0.000575866
DHFR	-0.375824	0.393	0.729	4.43885e-11	6.91307e-07
TYMS	-0.379685	0.387	0.713	7.36506e-11	1.14703e-06
DEK	-0.385968	0.628	0.824	1.9585e-08	0.000305017
FAM101B	-0.387178	0.518	0.856	9.8916e-12	1.54052e-07
DUT	-0.388285	0.696	0.846	2.90025e-08	0.000451685
HSP90B1	-0.407627	0.712	0.83	2.11629e-07	0.00329592
CNN2	-0.415201	0.571	0.894	2.4433e-17	3.80519e-13
LOC100506844	-0.416078	0.602	0.782	8.92986e-09	0.000139074
PLP2	-0.416229	0.487	0.793	3.88227e-11	6.04624e-07
ZFP36L2	-0.42327	0.576	0.867	1.76476e-10	2.74844e-06
CENPF	-0.450369	0.225	0.479	4.21151e-08	0.000655901
UBE2C	-0.458209	0.361	0.585	4.06078e-07	0.00632426
CYBB	-0.45978	0.34	0.574	2.14159e-06	0.0333532
RNASE2	-0.485884	0.592	0.851	5.54649e-11	8.63811e-07
MKI67	-0.495429	0.288	0.574	2.0913e-09	3.25698e-05
TOP2A	-0.498794	0.272	0.548	7.68277e-09	0.000119651
FCN1	-0.537438	0.34	0.553	2.29923e-07	0.00358082
SDF2L1	-0.560269	0.513	0.713	5.23631e-09	8.15503e-05
MS4A3	-0.570776	0.534	0.793	5.75848e-12	8.96826e-08
HMGB2	-0.58073	0.738	0.952	1.22062e-13	1.90099e-09
CLC	-0.65826	0.387	0.681	9.25538e-10	1.44143e-05
SRGN	-0.670142	0.995	1	1.85183e-08	0.000288404
CST7	-0.681378	0.618	0.846	1.86682e-11	2.90739e-07
HMGB3	-0.683496	0.524	0.851	5.19241e-15	8.08666e-11
CALR	-0.724072	0.691	0.803	1.31648e-09	2.05029e-05
HIST1H4C	-0.765677	0.565	0.83	1.09722e-09	1.70881e-05
LYZ	-0.796366	0.948	0.995	2.87406e-08	0.000447606
MPO	-0.837722	0.895	0.931	1.88829e-11	2.94083e-07
PLAC8	-0.873335	0.487	0.984	2.49137e-29	3.88005e-25

## Sheet: Monocytes
Monocytes
GeneID	avg logFC	Prop. of cells in cluster expressing gene	Prop. of cells outside cluster expressing gene	p val	p val adj
WFDC21P	1.76704	0.497	0.125	1.03651e-13	1.61426e-09
ANXA1	1.08659	0.735	0.375	1.01803e-14	1.58547e-10
HSPB1	0.923939	0.961	0.875	1.92747e-15	3.00185e-11
SLC5A3	0.815838	0.69	0.494	4.07305e-07	0.00634337
HLA-B	0.764344	0.884	0.681	1.00516e-09	1.56543e-05
HLA-C	0.744035	0.948	0.856	4.18171e-16	6.5126e-12
MIF	0.686856	0.974	0.912	2.73123e-12	4.25362e-08
HLA-A	0.686262	0.897	0.738	1.89839e-11	2.95655e-07
CD52	0.652271	0.884	0.725	7.39468e-09	0.000115165
LDHA	0.640509	0.916	0.838	1.26114e-09	1.96409e-05
ENO1	0.622109	0.961	0.9	1.08751e-09	1.69368e-05
CDKN1A	0.595229	0.755	0.612	2.57676e-06	0.0401304
MALAT1	0.572932	1	1	1.65109e-10	2.57141e-06
ISG15	0.568279	0.987	0.944	2.70891e-08	0.000421885
HNRNPDL	0.564894	0.755	0.481	1.16693e-10	1.81738e-06
PPDPF	0.551992	0.606	0.419	2.38275e-06	0.037109
TSTD1	0.523575	0.665	0.319	9.41514e-10	1.46631e-05
TXN	0.51728	0.987	0.969	1.75639e-06	0.0273541
LY6E	0.507052	0.981	0.881	9.313e-10	1.45041e-05
B2M	0.49873	1	1	2.64442e-13	4.11841e-09
EEF1A1	0.484623	1	1	2.62814e-09	4.09306e-05
PHPT1	0.483502	0.806	0.562	8.04869e-08	0.0012535
COX20	0.443574	0.561	0.294	1.20191e-07	0.00187185
PTMA	0.428558	0.987	0.994	3.49541e-08	0.000544376
FIS1	0.419407	0.819	0.569	4.17785e-09	6.50659e-05
TSPO	0.410007	0.981	0.95	2.24817e-09	3.50131e-05
C19orf53	0.407386	0.935	0.8	2.92385e-08	0.000455361
NDUFA7	0.393054	0.723	0.506	4.09725e-07	0.00638106
BDH1	0.392076	0.277	0.062	1.06991e-07	0.00166627
TIMM8B	0.389958	0.852	0.65	1.53722e-07	0.00239407
TPI1	0.383051	0.987	0.969	1.41381e-07	0.00220187
QPRT	0.382898	0.845	0.719	2.57293e-06	0.0400708
HNRNPA1	0.372294	0.948	0.919	7.79396e-09	0.000121383
C1orf228	0.370355	0.368	0.15	9.29447e-07	0.0144752
COX17	0.359943	0.961	0.806	9.41042e-07	0.0146558
EDF1	0.359363	0.955	0.819	7.33272e-09	0.0001142
ACADVL	0.359166	0.71	0.462	8.93293e-07	0.0139122
UQCR11	0.357151	0.994	0.975	1.103e-09	1.71781e-05
IFI6	0.351354	1	0.962	2.81814e-08	0.000438897
NDUFB9	0.333938	0.839	0.65	2.38446e-06	0.0371356
NDUFA13	0.323692	0.961	0.9	5.55293e-08	0.000864813
EMC4	0.32095	0.626	0.362	2.48723e-06	0.0387362
ADD3	0.317744	0.426	0.169	6.33411e-07	0.00986474
RNASET2	0.311504	0.806	0.562	2.50599e-07	0.00390283
EIF1	0.292403	1	0.994	9.24631e-07	0.0144002
COX8A	0.291994	0.987	0.969	1.25212e-07	0.00195006
COX5B	0.283447	0.994	0.981	1.19032e-07	0.0018538
RPL23A	0.27524	1	0.994	5.41557e-09	8.43421e-05
RPL36	0.273818	0.994	1	1.59191e-08	0.000247925
TCEB2	0.269033	1	0.975	8.93065e-07	0.0139086
RPS12	0.260668	1	1	2.10532e-07	0.00327882
RPLP2	0.255796	1	1	3.03574e-08	0.000472786
COX7B	0.252493	0.981	0.944	9.3278e-07	0.0145271
RPL35	0.252032	0.994	1	2.70915e-06	0.0421922
RGL1	-0.258112	0.168	0.412	2.47477e-06	0.038542
LILRB2	-0.306395	0.161	0.419	1.24182e-06	0.01934
PTAFR	-0.317826	0.452	0.712	1.78499e-06	0.0277995
ASGR2	-0.321357	0.077	0.325	1.1259e-07	0.00175347
GRN	-0.330356	0.897	0.95	5.18028e-07	0.00806776
ARHGDIB	-0.33631	0.981	1	4.69092e-08	0.000730564
MOB3B	-0.348296	0.161	0.425	3.87215e-07	0.00603049
NFKBIA	-0.358957	0.626	0.869	7.59201e-07	0.0118238
GPR85	-0.361743	0.123	0.369	2.12875e-07	0.00331532
FTL	-0.368418	1	1	6.77316e-11	1.05485e-06
NPC2	-0.368992	0.961	1	1.40298e-08	0.0002185
SELPLG	-0.36951	0.194	0.438	7.65919e-07	0.0119284
TNFRSF1B	-0.372186	0.316	0.6	1.29883e-07	0.00202279
MMP14	-0.381186	0.181	0.419	2.64271e-06	0.0411576
GNA15	-0.393912	0.323	0.581	6.34024e-08	0.000987429
CEBPB	-0.402645	0.542	0.75	5.43035e-07	0.00845722
CD63	-0.408139	0.981	0.988	1.29528e-07	0.00201727
LGALS1	-0.415038	0.974	1	7.44672e-11	1.15975e-06
LCP1	-0.418219	0.748	0.869	8.08924e-09	0.000125982
S100A6	-0.42107	1	1	3.56587e-09	5.55348e-05
TESC	-0.422071	0.374	0.65	8.5268e-08	0.00132796
BRI3	-0.427343	0.877	0.956	3.02564e-09	4.71213e-05
CSF1R	-0.430393	0.368	0.681	2.85105e-07	0.00444022
IL7R	-0.430967	0.213	0.475	7.28633e-07	0.0113477
PDXK	-0.44819	0.284	0.581	8.82885e-09	0.000137501
NINJ1	-0.456344	0.574	0.912	7.54387e-10	1.17488e-05
PARVG	-0.456571	0.213	0.525	2.68702e-09	4.18476e-05
ITGB2	-0.456741	0.665	0.894	1.40333e-09	2.18555e-05
CST3	-0.463693	0.865	0.981	3.46498e-10	5.39636e-06
SOD2	-0.472131	0.89	0.981	1.96279e-07	0.00305685
C10orf54	-0.472539	0.419	0.769	2.62784e-11	4.09259e-07
PTPRE	-0.475238	0.497	0.744	7.00867e-08	0.00109153
NUP214	-0.477861	0.452	0.719	1.57312e-07	0.00244998
CTSD	-0.497588	0.852	0.962	7.96489e-10	1.24045e-05
ARRB2	-0.50705	0.503	0.812	1.68954e-10	2.63129e-06
PRKCD	-0.507268	0.226	0.55	1.63262e-10	2.54264e-06
MAF	-0.509352	0.394	0.775	1.69412e-09	2.63842e-05
S100A11	-0.514889	0.968	1	5.85965e-16	9.12582e-12
CTSZ	-0.524955	0.613	0.825	3.92649e-09	6.11511e-05
CTSB	-0.528707	0.877	0.969	5.19726e-09	8.09422e-05
CYBB	-0.533456	0.594	0.944	3.59973e-11	5.60623e-07
MAFB	-0.53474	0.252	0.588	2.87589e-09	4.4789e-05
SLCO2B1	-0.536113	0.213	0.531	5.05958e-09	7.8798e-05
BLVRB	-0.538501	0.658	0.906	6.66629e-13	1.03821e-08
PLAUR	-0.54047	0.355	0.531	2.7213e-06	0.0423815
IER3	-0.548484	0.458	0.688	7.45456e-07	0.0116097
JAML	-0.550633	0.374	0.706	1.28054e-09	1.99431e-05
AP1S2	-0.559618	0.245	0.638	6.63419e-13	1.03321e-08
S100A9	-0.562386	0.871	0.994	1.05751e-10	1.64697e-06
FUCA1	-0.56239	0.665	0.85	1.28283e-08	0.000199787
LACC1	-0.565045	0.123	0.475	2.3421e-12	3.64758e-08
C1orf162	-0.572106	0.471	0.775	8.33314e-10	1.2978e-05
PILRA	-0.581388	0.419	0.862	4.2918e-15	6.68405e-11
AIF1	-0.584864	0.806	0.994	1.16456e-15	1.81368e-11
PRG2	-0.58532	0.768	0.912	5.09007e-10	7.92727e-06
CD48	-0.597549	0.381	0.7	1.10599e-10	1.72247e-06
TYROBP	-0.598327	0.974	1	1.04184e-17	1.62257e-13
MRC1	-0.611392	0.516	0.819	8.55586e-09	0.000133249
NKG7	-0.628159	0.213	0.45	2.01339e-06	0.0313566
CD68	-0.631384	0.832	0.988	4.77893e-15	7.4427e-11
LAPTM5	-0.655262	0.587	0.9	1.34423e-17	2.09351e-13
MS4A6A	-0.675239	0.271	0.631	6.14315e-11	9.56735e-07
LY86	-0.688289	0.206	0.556	4.8243e-11	7.51337e-07
AKR1B1	-0.699018	0.387	0.594	2.011e-06	0.0313194
MS4A7	-0.713969	0.168	0.456	1.18317e-07	0.00184268
ACP5	-0.72896	0.213	0.494	2.73541e-08	0.000426013
FCGR2A	-0.752085	0.445	0.85	7.88741e-15	1.22839e-10
C1QB	-0.759263	0.161	0.388	2.08147e-06	0.0324168
HMGB3	-0.762636	0.213	0.438	2.7035e-06	0.0421043
TMIGD3	-0.769026	0.277	0.575	8.36731e-10	1.30312e-05
PLA2G7	-0.788111	0.503	0.9	5.82145e-19	9.06632e-15
CYP1B1	-0.793086	0.181	0.531	9.59349e-12	1.49409e-07
LST1	-0.813592	0.671	1	1.13244e-19	1.76366e-15
C15orf48	-0.846485	0	0.344	1.56339e-15	2.43483e-11
CHI3L1	-0.856604	0.484	0.75	8.01016e-10	1.2475e-05
CCL13	-0.871756	0.394	0.781	1.19218e-11	1.8567e-07
S100A8	-0.892469	0.703	0.9	2.51747e-11	3.92071e-07
MMP9	-0.982704	0.181	0.512	1.92205e-10	2.99341e-06
C1QC	-0.985326	0.335	0.769	1.61288e-16	2.51189e-12
C1QA	-0.999075	0.187	0.538	2.84806e-11	4.43557e-07
CAPG	-1.07756	0.265	0.775	7.96367e-23	1.24026e-18
FCN1	-1.10849	0.31	0.681	1.05125e-13	1.63722e-09
FCER1G	-1.11323	0.735	0.994	6.9815e-32	1.0873e-27
FTH1	-1.17227	1	1	1.7649e-28	2.74865e-24
S100B	-1.24719	0.297	0.681	1.81017e-14	2.81916e-10

## Sheet: Eosinophil
Eosinophil
GeneID	avg logFC	Prop. of cells in cluster expressing gene	Prop. of cells outside cluster expressing gene	p val	p val adj
ISG15	1.46736	0.977	0.823	8.57718e-15	1.33581e-10
IFI6	1.46211	1	0.633	1.14782e-17	1.78762e-13
HBD	1.21306	0.907	0.797	1.64826e-09	2.56699e-05
PLIN2	1.19288	0.872	0.658	1.37308e-09	2.13843e-05
SAMSN1	0.93769	0.93	0.684	1.13223e-12	1.76334e-08
B2M	0.887688	1	1	3.94851e-16	6.14941e-12
CTSC	0.863155	0.965	0.886	8.65792e-07	0.0134838
CD37	0.753914	0.93	0.633	6.02421e-09	9.3821e-05
NDUFV2	0.734274	0.977	0.949	1.28532e-11	2.00176e-07
S100P	0.722141	0.907	0.57	2.52637e-07	0.00393456
HSPB1	0.701995	0.953	0.924	9.35006e-07	0.0145618
ACTG1	0.697586	1	1	2.323e-08	0.000361784
MALAT1	0.671831	1	1	3.80016e-09	5.91836e-05
MYL9	0.658318	0.605	0.253	6.20656e-08	0.00096661
EVI2B	0.65758	0.826	0.456	5.07727e-10	7.90735e-06
MYL6	0.649397	1	1	7.00664e-14	1.09121e-09
EIF1	0.613975	1	1	3.83069e-07	0.00596592
MRPS6	0.584289	0.942	0.772	1.22429e-09	1.90671e-05
TNNT1	0.581997	0.756	0.468	4.99248e-07	0.00777528
SLC2A3	0.571709	0.663	0.342	3.25072e-07	0.00506268
ACTB	0.563739	1	1	1.0666e-08	0.000166112
SHISA5	0.556511	0.86	0.557	8.77413e-10	1.36648e-05
CSTB	0.556108	0.965	0.975	1.98538e-10	3.09204e-06
IFI27L2	0.54184	0.756	0.468	8.84062e-07	0.0137684
ATP6V1G1	0.538978	1	0.962	2.06093e-11	3.20969e-07
EIF4A2	0.528511	0.895	0.861	2.57869e-07	0.00401605
TSPO	0.500519	1	0.987	1.13938e-10	1.77447e-06
BNIP3L	0.493638	0.895	0.722	2.6546e-07	0.00413427
PIH1D1	0.493024	0.802	0.633	9.50753e-08	0.0014807
ANXA2	0.488344	0.651	0.304	2.39184e-07	0.00372506
GSTM3	0.488072	0.744	0.43	4.18604e-07	0.00651935
GABARAPL2	0.487169	0.988	0.899	1.11415e-09	1.73517e-05
HIST1H2BK	0.482357	0.837	0.506	3.57198e-07	0.005563
PF4	0.474193	1	1	1.56163e-06	0.0243209
PDCD4	0.474089	0.651	0.38	1.53103e-06	0.0238442
TCEB2	0.47152	1	1	5.11303e-10	7.96303e-06
ITM2B	0.457932	0.988	0.911	5.8064e-07	0.00904289
C4orf3	0.457913	1	0.949	1.99149e-06	0.0310155
GPX4	0.453508	0.988	0.987	4.10847e-10	6.39853e-06
TPI1	0.451887	1	1	2.48627e-07	0.00387212
DYNLRB1	0.430963	0.942	0.886	1.14392e-07	0.00178154
RAC1	0.421507	0.965	0.962	2.13298e-08	0.000332191
ARPC3	0.413376	0.988	0.975	3.576e-07	0.00556926
CAP1	0.40445	1	0.987	1.46751e-07	0.0022855
TMSB4X	0.393862	1	1	2.19568e-08	0.000341956
GPX1	0.367095	1	0.987	6.94065e-07	0.0108094
SMS	0.362311	0.953	0.911	2.48595e-06	0.0387161
REEP5	0.360548	0.802	0.557	2.28951e-06	0.0356568
ATP6V0C	0.342827	1	0.924	5.57059e-07	0.00867564
IFI16	0.340116	0.419	0.025	2.533e-09	3.94489e-05
SUMO2	0.336192	1	1	1.16266e-06	0.0181073
VAMP5	0.325635	0.477	0.101	3.16395e-08	0.000492754
HYAL2	0.259275	0.512	0.165	1.27779e-06	0.0199004
EEF1G	-0.283047	1	1	5.48035e-07	0.00853509
ITGB2	-0.283111	0.419	0.772	9.51348e-08	0.00148163
RPL5	-0.297197	1	0.987	7.93653e-07	0.0123604
RPS17	-0.30827	1	1	2.2213e-09	3.45945e-05
RPS21	-0.31239	0.988	1	1.01149e-12	1.57529e-08
RPS29	-0.316135	1	1	4.83338e-12	7.52751e-08
RPSAP58	-0.322868	0.756	0.962	3.40188e-07	0.00529808
P4HB	-0.334912	0.953	0.975	1.56076e-06	0.0243072
CRELD2	-0.334934	0.395	0.823	1.21192e-07	0.00188744
HMGA1	-0.337425	0.977	0.987	1.39282e-06	0.0216918
RPL7A	-0.347053	1	1	9.68747e-10	1.50873e-05
RPSA	-0.35825	1	1	2.25355e-11	3.50967e-07
RPS2	-0.365143	1	1	6.83207e-10	1.06403e-05
ITGA4	-0.380468	0.477	0.81	1.80038e-07	0.00280391
MZT2B	-0.383252	0.942	1	1.42544e-09	2.21998e-05
C10orf54	-0.386266	0.314	0.797	6.98236e-10	1.08743e-05
CANX	-0.392755	0.733	0.924	2.09226e-06	0.0325849
NUCB2	-0.398508	0.826	0.962	2.21385e-06	0.0344786
NKG7	-0.429055	0.349	0.709	7.46397e-07	0.0116244
CAPG	-0.433011	0.163	0.646	1.02072e-09	1.58968e-05
EEF1B2	-0.433433	0.953	0.975	6.54962e-10	1.02004e-05
CD63	-0.444046	0.988	1	4.86613e-07	0.00757851
LOC100506844	-0.450931	0.884	0.987	1.4183e-09	2.20886e-05
GNA15	-0.456759	0.581	0.886	6.43536e-09	0.000100224
AIF1	-0.466391	0.814	0.937	2.76216e-08	0.000430179
PPIB	-0.483994	0.802	0.975	7.94724e-08	0.0012377
KCNH2	-0.494241	0.616	0.949	2.62327e-07	0.00408547
IGFBP7	-0.509375	0.302	0.848	9.4556e-14	1.47262e-09
FAM101B	-0.512092	0.5	0.911	6.27328e-09	9.77e-05
TARP	-0.523535	0.698	0.924	2.18484e-08	0.000340266
LST1	-0.536736	0.558	0.949	5.43417e-09	8.46318e-05
ZFP36L2	-0.559549	0.535	0.861	3.11928e-08	0.000485796
ALAS1	-0.590382	0.756	0.924	1.20055e-08	0.000186974
HSP90B1	-0.598869	0.802	0.962	1.14493e-07	0.00178312
PRSS57	-0.622694	0.779	0.924	9.2493e-10	1.44049e-05
RNASE2	-0.657585	0.279	0.696	1.42789e-07	0.0022238
LTC4S	-0.665113	0.442	0.924	5.50305e-12	8.57045e-08
SRGN	-0.666323	1	1	3.24377e-09	5.05184e-05
SDF2L1	-0.703681	0.57	0.937	4.97396e-11	7.74644e-07
PLAC8	-0.724775	0.302	0.848	6.58032e-14	1.02482e-09
CST7	-0.865264	0.616	0.937	4.23326e-09	6.59288e-05
CALR	-1.13506	0.814	0.975	9.15636e-15	1.42601e-10
MS4A3	-1.26979	0.395	0.747	1.06519e-09	1.65893e-05
MPO	-1.58955	0.279	0.671	1.70092e-08	0.000264901
