# Supplementary material for: Expression of RUNX1-ETO Rapidly Alters the Chromatin Landscape and Growth of Early Human Myeloid Precursor Cells
Source: Cell Rep. 2020 May 26;31(8):107691. doi: 10.1016/j.celrep.2020.107691 (PMC7262600; doi:10.1016/j.celrep.2020.107691)
Supplement: Data S7. List of Genes Associated with KEGG Pathways for Up- and Downregulated Genes in the 5-Dox-Enriched scRNA-Seq Cell Cluster, Related to Figures 6 and S6B [file mmc8.xlsx]

## Sheet: KEGG_upRegulated
KEGG pathways up-regulated in the 5-Dox enriched cell population
Pathway ID	Pathway	No. of Associated Genes	p-value	Adj. p-value	Associated Genes
KEGG:05167	Kaposi's sarcoma-associated herpesvirus infection	17	6.23199e-07	2.43048e-05	AKT1, AKT2, AKT3, ANGPT2, ATG14, ATG3, BAK1, BAX, BECN1, BECN2, BID, C3, CALM1, CALM2, CALM3, CALML3, CALML4, CALML5, CALML6, CASP3, CASP8, CASP9, CCND1, CCR1, CCR3, CCR4, CCR5, CCR8, CD200R1, CD200R1L, CD86, CDK4, CDK6, CDKN1A, CHUK, CLEC2B, CREB1, CREBBP, CSF2, CTNNB1, CXCL1, CXCL2, CXCL3, CXCL8, CYCS, E2F1, E2F2, E2F3, EIF2AK2, EP300, FADD, FAS, FGF2, FOS, GABARAP, GABARAPL1, GABARAPL2, GNB1, …
KEGG:05130	Pathogenic Escherichia coli infection	7	0.000188481	0.00105011	ABL1, ACTB, ACTG1, ARHGEF2, ARPC1A, ARPC1B, ARPC2, ARPC3, ARPC4, ARPC5, ARPC5L, CD14, CDC42, CDH1, CLDN1, CTNNB1, CTTN, EZR, FYN, HCLS1, ITGB1, KRT18, LY96, NCK1, NCK2, NCL, OCLN, PRKCA, RHOA, ROCK1, ROCK2, TLR4, TLR5, TUBA1A, TUBA1B, TUBA1C, TUBA3C, TUBA3D, TUBA3E, TUBA4A, TUBA8, TUBAL3, TUBB, TUBB1, TUBB2A, TUBB2B, TUBB3, TUBB4A, TUBB4B, TUBB6, TUBB8, WAS, WASL, YWHAQ, YWHAZ
KEGG:04621	NOD-like receptor signaling pathway	12	0.000324912	0.00140795	AIM2, ANTXR1, ANTXR2, ATG12, ATG16L1, ATG5, BCL2, BCL2L1, BIRC2, BIRC3, BRCC3, CAMP, CARD16, CARD17, CARD18, CARD6, CARD8, CARD9, CASP1, CASP12, CASP4, CASP5, CASP8, CASR, CCL2, CCL5, CHUK, CTSB, CXCL1, CXCL2, CXCL3, CXCL8, CYBA, CYBB, DHX33, DNM1L, ERBIN, FADD, GABARAP, GABARAPL1, GABARAPL2, GBP1, GBP2, GBP3, GBP4, GBP5, GBP7, GPRC6A, GSDMD, HSP90AA1, HSP90AB1, IFI16, IFNA1, IFNA10, IFNA13, IFNA…
KEGG:05166	HTLV-I infection	14	0.00148002	0.00524734	ADCY1, ADCY2, ADCY3, ADCY4, ADCY5, ADCY6, ADCY7, ADCY8, ADCY9, AKT1, AKT2, AKT3, ANAPC1, ANAPC10, ANAPC11, ANAPC2, ANAPC4, ANAPC5, ANAPC7, APC, APC2, ATF1, ATF2, ATF3, ATF4, ATM, ATR, BAX, BCL2L1, BUB1B, BUB3, CALR, CANX, CCNB2, CCND1, CCND2, CCND3, CD3D, CD3E, CD3G, CD40, CDC16, CDC20, CDC23, CDC26, CDC27, CDK4, CDKN1A, CDKN2A, CDKN2B, CDKN2C, CHEK1, CHEK2, CHUK, CREB1, CREBBP, CREM, CRTC1, CRTC…
KEGG:04144	Endocytosis	12	0.00767405	0.0187055	ACAP1, ACAP2, ACAP3, AGAP1, AGAP2, AGAP3, AMPH, AP2A1, AP2A2, AP2B1, AP2M1, AP2S1, ARAP1, ARAP2, ARAP3, ARF1, ARF3, ARF5, ARF6, ARFGAP1, ARFGAP2, ARFGAP3, ARFGEF1, ARFGEF2, ARPC1A, ARPC1B, ARPC2, ARPC3, ARPC4, ARPC5, ARPC5L, ARRB1, ARRB2, ASAP1, ASAP2, ASAP3, BIN1, CAPZA1, CAPZA2, CAPZA3, CAPZB, CAV1, CAV2, CAV3, CBL, CBLB, CBLC, CCR5, CDC42, CHMP1A, CHMP1B, CHMP2A, CHMP2B, CHMP3, CHMP4A, CHMP4B,…
KEGG:04670	Leukocyte transendothelial migration	7	0.0118093	0.0230282	ACTB, ACTG1, ACTN1, ACTN4, AFDN, ARHGAP35, ARHGAP5, BCAR1, CD99, CDC42, CDH5, CLDN1, CLDN10, CLDN11, CLDN14, CLDN15, CLDN16, CLDN17, CLDN18, CLDN19, CLDN2, CLDN20, CLDN22, CLDN23, CLDN24, CLDN25, CLDN3, CLDN4, CLDN5, CLDN6, CLDN7, CLDN8, CLDN9, CTNNA1, CTNNA2, CTNNA3, CTNNB1, CTNND1, CXCL12, CXCR4, CYBA, CYBB, ESAM, EZR, F11R, GNAI1, GNAI2, GNAI3, ICAM1, ITGA4, ITGAL, ITGAM, ITGB1, ITGB2, ITK, JA…
KEGG:05164	Influenza A	9	0.0142911	0.0253342	ACTB, ACTG1, ADAR, AGFG1, AKT1, AKT2, AKT3, ATF2, BCL2L2-PABPN1, CASP1, CASP9, CCL2, CCL5, CIITA, CPSF4, CREBBP, CXCL10, CXCL8, CYCS, DDX39B, DDX58, DNAJB1, DNAJC3, EIF2AK1, EIF2AK2, EIF2AK3, EIF2AK4, EIF2S1, EP300, FAS, FASLG, FDPS, FURIN, GSK3B, HLA-DMA, HLA-DMB, HLA-DOA, HLA-DOB, HLA-DPA1, HLA-DPB1, HLA-DQA1, HLA-DQA2, HLA-DQB1, HLA-DRA, HLA-DRB1, HLA-DRB3, HLA-DRB4, HLA-DRB5, HNRNPUL1, HSPA1A…
KEGG:04137	Mitophagy	5	0.0141171	0.0262174	AMBRA1, ATF4, ATG5, ATG9A, ATG9B, BCL2L1, BCL2L13, BECN1, BECN2, BNIP3, BNIP3L, CALCOCO2, CITED2, CSNK2A1, CSNK2A2, CSNK2A3, CSNK2B, E2F1, EIF2AK3, FIS1, FOXO3, FUNDC1, GABARAP, GABARAPL1, GABARAPL2, HIF1A, HRAS, JUN, KRAS, MAPK10, MAPK8, MAPK9, MFN1, MFN2, MITF, MRAS, NBR1, NRAS, OPTN, PGAM5, PINK1, PRKN, RAB7A, RAB7B, RELA, RHOT1, RHOT2, RRAS, RRAS2, SP1, SQSTM1, SRC, TAX1BP1, TBC1D15, TBC1D17,…
KEGG:04270	Vascular smooth muscle contraction	7	0.0174747	0.0283964	ACTA2, ACTG2, ADCY1, ADCY2, ADCY3, ADCY4, ADCY5, ADCY6, ADCY7, ADCY8, ADCY9, ADORA2A, ADORA2B, ADRA1A, ADRA1B, ADRA1D, AGTR1, ARAF, ARHGEF1, ARHGEF11, ARHGEF12, AVPR1A, AVPR1B, BRAF, CACNA1C, CACNA1D, CACNA1F, CACNA1S, CALCRL, CALD1, CALM1, CALM2, CALM3, CALML3, CALML4, CALML5, CALML6, CYP4A11, CYP4A22, EDNRA, GNA11, GNA12, GNA13, GNAQ, GNAS, GUCY1A2, GUCY1A3, GUCY1B3, ITPR1, ITPR2, ITPR3, JMJD7-…
KEGG:04520	Adherens junction	5	0.0211587	0.0330076	ACP1, ACTB, ACTG1, ACTN1, ACTN4, AFDN, BAIAP2, CDC42, CDH1, CREBBP, CSNK2A1, CSNK2A2, CSNK2A3, CSNK2B, CTNNA1, CTNNA2, CTNNA3, CTNNB1, CTNND1, EGFR, EP300, ERBB2, FARP2, FER, FGFR1, FYN, IGF1R, INSR, IQGAP1, LEF1, LMO7, MAP3K7, MAPK1, MAPK3, MET, NECTIN1, NECTIN2, NECTIN3, NECTIN4, NLK, PARD3, PTPN1, PTPN6, PTPRB, PTPRF, PTPRJ, PTPRM, RAC1, RAC2, RAC3, RHOA, SMAD2, SMAD3, SMAD4, SNAI1, SNAI2, SOR…
KEGG:05212	Pancreatic cancer	5	0.0247707	0.0371561	AKT1, AKT2, AKT3, ARAF, ARHGEF6, BAD, BAK1, BAX, BCL2L1, BRAF, BRCA2, CASP9, CCND1, CDC42, CDK4, CDK6, CDKN1A, CDKN2A, CHUK, DDB2, E2F1, E2F2, E2F3, EGF, EGFR, ERBB2, GADD45A, GADD45B, GADD45G, IKBKB, IKBKG, JAK1, KRAS, MAP2K1, MAPK1, MAPK10, MAPK3, MAPK8, MAPK9, MTOR, NFKB1, PIK3CA, PIK3CB, PIK3CD, PIK3R1, PIK3R2, PIK3R3, PLD1, POLK, RAC1, RAC2, RAC3, RAD51, RAF1, RALA, RALB, RALBP1, RALGDS, RB1…
KEGG:04659	Th17 cell differentiation	6	0.0308532	0.0414923	AHR, CD247, CD3D, CD3E, CD3G, CD4, CHUK, FOS, FOXP3, GATA3, HIF1A, HLA-DMA, HLA-DMB, HLA-DOA, HLA-DOB, HLA-DPA1, HLA-DPB1, HLA-DQA1, HLA-DQA2, HLA-DQB1, HLA-DRA, HLA-DRB1, HLA-DRB3, HLA-DRB4, HLA-DRB5, HSP90AA1, HSP90AB1, IFNG, IFNGR1, IFNGR2, IKBKB, IKBKG, IL12RB1, IL17A, IL17D, IL17F, IL1B, IL1R1, IL1RAP, IL2, IL21, IL21R, IL22, IL23A, IL23R, IL27RA, IL2RA, IL2RB, IL2RG, IL4, IL4R, IL6, IL6R, I…
KEGG:04530	Tight junction	8	0.0344567	0.0447937	ACTB, ACTG1, ACTN1, ACTN4, ACTR2, ACTR3, ACTR3B, ACTR3C, AFDN, AMOT, AMOTL1, AMOTL2, ARHGAP17, ARHGEF18, ARHGEF2, BVES, CACNA1D, CCND1, CD1A, CD1B, CD1C, CD1D, CD1E, CDC42, CDK4, CFTR, CGN, CGNL1, CLDN1, CLDN10, CLDN11, CLDN14, CLDN15, CLDN16, CLDN17, CLDN18, CLDN19, CLDN2, CLDN20, CLDN22, CLDN23, CLDN24, CLDN25, CLDN3, CLDN4, CLDN5, CLDN6, CLDN7, CLDN8, CLDN9, CRB3, CTTN, DLG1, DLG2, DLG3, EPB41…

## Sheet: KEGG_downRegulated
KEGG pathways down-regulated in the 5-Dox enriched cell population
Pathway ID	Pathway	No. of Associated Genes	p-value	Adj. p-value	Associated Genes
KEGG:03040	Spliceosome	11	0.000226195	0.00701204	ACIN1, ALYREF, AQR, BCAS2, BUD31, CCDC12, CDC40, CDC5L, CHERP, CRNKL1, CTNNBL1, CWC15, DDX23, DDX39B, DDX42, DDX46, DDX5, DHX15, DHX16, DHX38, DHX8, EFTUD2, EIF4A3, HNRNPA1, HNRNPA1L2, HNRNPA3, HNRNPC, HNRNPK, HNRNPM, HNRNPU, HSPA1A, HSPA1B, HSPA1L, HSPA2, HSPA6, HSPA8, ISY1, ISY1-RAB43, LSM2, LSM3, LSM4, LSM5, LSM6, LSM7, LSM8, MAGOH, MAGOHB, NCBP1, NCBP2, PCBP1, PHF5A, PLRG1, PPIE, PPIH, PPIL1,…
KEGG:03010	Ribosome	11	0.000746542	0.0115714	FAU, LOC101929876, MRPL1, MRPL10, MRPL11, MRPL12, MRPL13, MRPL14, MRPL15, MRPL16, MRPL17, MRPL18, MRPL19, MRPL2, MRPL20, MRPL21, MRPL22, MRPL23, MRPL24, MRPL27, MRPL28, MRPL3, MRPL30, MRPL32, MRPL33, MRPL34, MRPL35, MRPL36, MRPL4, MRPL9, MRPS10, MRPS11, MRPS12, MRPS14, MRPS15, MRPS16, MRPS17, MRPS18A, MRPS18C, MRPS2, MRPS21, MRPS5, MRPS6, MRPS7, MRPS9, RNA5S1, RNA5S10, RNA5S11, RNA5S12, RNA5S13, …
KEGG:05012	Parkinson's disease	10	0.00144372	0.0149184	ADCY5, ADORA2A, APAF1, ATP5A1, ATP5B, ATP5C1, ATP5D, ATP5E, ATP5F1, ATP5G1, ATP5G2, ATP5G3, ATP5H, ATP5J, ATP5O, ATP6, ATP8, CASP3, CASP9, COX1, COX2, COX3, COX4I1, COX4I2, COX5A, COX5B, COX6A1, COX6A2, COX6B1, COX6B2, COX6C, COX7A1, COX7A2, COX7A2L, COX7B, COX7B2, COX7C, COX8A, COX8C, CYC1, CYCS, CYTB, DRD1, DRD2, GNAI1, GNAI2, GNAI3, GNAL, GPR37, HTRA2, LRRK2, ND1, ND2, ND3, ND4, ND4L, ND5, ND6…
KEGG:05130	Pathogenic Escherichia coli infection	6	0.00147461	0.0114283	ABL1, ACTB, ACTG1, ARHGEF2, ARPC1A, ARPC1B, ARPC2, ARPC3, ARPC4, ARPC5, ARPC5L, CD14, CDC42, CDH1, CLDN1, CTNNB1, CTTN, EZR, FYN, HCLS1, ITGB1, KRT18, LY96, NCK1, NCK2, NCL, OCLN, PRKCA, RHOA, ROCK1, ROCK2, TLR4, TLR5, TUBA1A, TUBA1B, TUBA1C, TUBA3C, TUBA3D, TUBA3E, TUBA4A, TUBA8, TUBAL3, TUBB, TUBB1, TUBB2A, TUBB2B, TUBB3, TUBB4A, TUBB4B, TUBB6, TUBB8, WAS, WASL, YWHAQ, YWHAZ
KEGG:04110	Cell cycle	9	0.00201856	0.0125151	ABL1, ANAPC1, ANAPC10, ANAPC11, ANAPC13, ANAPC2, ANAPC4, ANAPC5, ANAPC7, ATM, ATR, BUB1, BUB1B, BUB3, CCNA1, CCNA2, CCNB1, CCNB2, CCNB3, CCND1, CCND2, CCND3, CCNE1, CCNE2, CCNH, CDC14A, CDC14B, CDC16, CDC20, CDC23, CDC25A, CDC25B, CDC25C, CDC26, CDC27, CDC45, CDC6, CDC7, CDK1, CDK2, CDK4, CDK6, CDK7, CDKN1A, CDKN1B, CDKN1C, CDKN2A, CDKN2B, CDKN2C, CDKN2D, CHEK1, CHEK2, CREBBP, CUL1, DBF4, E2F1, E…
KEGG:00190	Oxidative phosphorylation	9	0.00325308	0.0168076	ATP12A, ATP4A, ATP4B, ATP5A1, ATP5B, ATP5C1, ATP5D, ATP5E, ATP5F1, ATP5G1, ATP5G2, ATP5G3, ATP5H, ATP5I, ATP5J, ATP5J2, ATP5L, ATP5O, ATP6, ATP6AP1, ATP6V0A1, ATP6V0A2, ATP6V0A4, ATP6V0B, ATP6V0C, ATP6V0D1, ATP6V0D2, ATP6V0E1, ATP6V0E2, ATP6V1A, ATP6V1B1, ATP6V1B2, ATP6V1C1, ATP6V1C2, ATP6V1D, ATP6V1E1, ATP6V1E2, ATP6V1F, ATP6V1G1, ATP6V1G2, ATP6V1G3, ATP6V1H, ATP8, COX1, COX10, COX11, COX15, COX…
KEGG:05221	Acute myeloid leukemia	6	0.00376287	0.0166641	AKT1, AKT2, AKT3, ARAF, BAD, BCL2A1, BRAF, CCNA1, CCND1, CD14, CEBPA, CEBPE, CHUK, CSF1R, CSF2, DUSP6, EIF4EBP1, FCGR1A, FLT3, GRB2, HRAS, IKBKB, IKBKG, IL3, ITGAM, JUP, KIT, KRAS, LEF1, MAP2K1, MAP2K2, MAPK1, MAPK3, MPO, MTOR, MYC, NFKB1, NRAS, PER2, PIK3CA, PIK3CB, PIK3CD, PIK3R1, PIK3R2, PIK3R3, PIM1, PIM2, PML, PPARD, RAF1, RARA, RELA, RPS6KB1, RPS6KB2, RUNX1, RUNX1T1, SOS1, SOS2, SPI1, STAT3…
KEGG:04210	Apoptosis	9	0.0041598	0.0161192	ACTB, ACTG1, AIFM1, AKT1, AKT2, AKT3, APAF1, ATF4, ATM, BAD, BAK1, BAX, BBC3, BCL2, BCL2A1, BCL2L1, BCL2L11, BID, BIRC2, BIRC3, BIRC5, CAPN1, CAPN2, CASP10, CASP12, CASP2, CASP3, CASP6, CASP7, CASP8, CASP9, CFLAR, CHUK, CSF2RB, CTSB, CTSC, CTSD, CTSF, CTSH, CTSK, CTSL, CTSO, CTSS, CTSV, CTSW, CTSZ, CYCS, DAB2IP, DAXX, DDIT3, DFFA, DFFB, DIABLO, EIF2AK3, EIF2S1, ENDOG, ERN1, FADD, FAS, FASLG, FOS,…
KEGG:05222	Small cell lung cancer	7	0.00516259	0.0177823	AKT1, AKT2, AKT3, APAF1, BAK1, BAX, BCL2, BCL2L1, BIRC2, BIRC3, BIRC7, BIRC8, CASP3, CASP9, CCND1, CCNE1, CCNE2, CDK2, CDK4, CDK6, CDKN1A, CDKN1B, CDKN2B, CHUK, CKS1B, CKS2, COL4A1, COL4A2, COL4A3, COL4A4, COL4A5, COL4A6, CYCS, DDB2, E2F1, E2F2, E2F3, FHIT, FN1, GADD45A, GADD45B, GADD45G, IKBKB, IKBKG, ITGA2, ITGA2B, ITGA3, ITGA6, ITGAV, ITGB1, LAMA1, LAMA2, LAMA3, LAMA4, LAMA5, LAMB1, LAMB2, LAM…
KEGG:05210	Colorectal cancer	6	0.00578637	0.0179378	AKT1, AKT2, AKT3, APC, APC2, APPL1, ARAF, AXIN1, AXIN2, BAD, BAK1, BAX, BBC3, BCL2, BCL2L11, BIRC5, BRAF, CASP3, CASP9, CCND1, CDKN1A, CTNNB1, CYCS, DCC, DDB2, FOS, GADD45A, GADD45B, GADD45G, GSK3B, JUN, KRAS, LEF1, MAP2K1, MAPK1, MAPK10, MAPK3, MAPK8, MAPK9, MLH1, MSH2, MSH3, MSH6, MYC, PIK3CA, PIK3CB, PIK3CD, PIK3R1, PIK3R2, PIK3R3, PMAIP1, POLK, RAC1, RAC2, RAC3, RAF1, RALA, RALB, RALGDS, RHOA…
KEGG:05166	HTLV-I infection	12	0.0134325	0.0347006	ADCY1, ADCY2, ADCY3, ADCY4, ADCY5, ADCY6, ADCY7, ADCY8, ADCY9, AKT1, AKT2, AKT3, ANAPC1, ANAPC10, ANAPC11, ANAPC2, ANAPC4, ANAPC5, ANAPC7, APC, APC2, ATF1, ATF2, ATF3, ATF4, ATM, ATR, BAX, BCL2L1, BUB1B, BUB3, CALR, CANX, CCNB2, CCND1, CCND2, CCND3, CD3D, CD3E, CD3G, CD40, CDC16, CDC20, CDC23, CDC26, CDC27, CDK4, CDKN1A, CDKN2A, CDKN2B, CDKN2C, CHEK1, CHEK2, CHUK, CREB1, CREBBP, CREM, CRTC1, CRTC…
KEGG:04380	Osteoclast differentiation	7	0.0266876	0.045962	ACP5, AKT1, AKT2, AKT3, BLNK, BTK, CALCR, CAMK4, CHUK, CREB1, CSF1, CSF1R, CTSK, CYBA, CYLD, FCGR1A, FCGR2A, FCGR2B, FCGR2C, FCGR3A, FCGR3B, FHL2, FOS, FOSB, FOSL1, FOSL2, FYN, GAB2, GRB2, IFNAR1, IFNAR2, IFNB1, IFNG, IFNGR1, IFNGR2, IKBKB, IKBKG, IL1A, IL1B, IL1R1, IRF9, ITGB3, JAK1, JUN, JUNB, JUND, LCK, LCP2, LILRA1, LILRA2, LILRA3, LILRA4, LILRA5, LILRA6, LILRB1, LILRB2, LILRB3, LILRB4, LILRB…
KEGG:04650	Natural killer cell mediated cytotoxicity	7	0.0319943	0.0472297	ARAF, BID, BRAF, CASP3, CD244, CD247, CD48, CSF2, FAS, FASLG, FCER1G, FCGR3A, FCGR3B, FYN, GRB2, GZMB, HCST, HLA-A, HLA-B, HLA-C, HLA-E, HLA-G, HRAS, ICAM1, ICAM2, IFNA1, IFNA10, IFNA13, IFNA14, IFNA16, IFNA17, IFNA2, IFNA21, IFNA4, IFNA5, IFNA6, IFNA7, IFNA8, IFNAR1, IFNAR2, IFNB1, IFNG, IFNGR1, IFNGR2, ITGAL, ITGB2, KIR2DL1, KIR2DL2, KIR2DL3, KIR2DL4, KIR2DL5A, KIR2DS1, KIR2DS2, KIR2DS3, KIR2DS…
